# Supplementary material for: Surface modifications of eight-electron palladium silver superatomic alloys
Source: Commun Chem. 2022 Nov 19;5:151. doi: 10.1038/s42004-022-00769-2 (PMC9814913; doi:10.1038/s42004-022-00769-2)
Supplement: Supplementary file 4 — Supplementary data 2 [file 42004_2022_769_MOESM4_ESM.txt]

   81
2a
Pd    -0.001643    -0.021258     0.007475
Ag     1.515913     1.648672    -1.726247
Ag     0.923683     2.391879     1.180686
Ag    -1.213055     2.390573    -0.938372
Ag    -0.744042     0.044810    -2.785543
Ag    -2.742147    -0.090204    -0.555396
Ag    -1.664995     1.283602     1.894942
Ag     0.837186    -0.126575     2.787046
Ag     2.741086     0.105790     0.559957
Ag     1.698304    -1.313365    -1.859138
Ag    -1.020068    -2.435295    -1.122288
Ag    -1.499541    -1.664086     1.771749
Ag     1.191399    -2.445297     0.892778
Ag    -1.523812     4.305903     1.387472
Ag     1.078163     4.625847    -0.826024
Ag     4.300713     0.417258    -1.997580
Ag     4.024662    -2.589645    -0.433718
Ag     3.617205    -1.828080     2.717302
Ag    -3.311218    -1.753879    -3.068047
Ag    -3.736256    -2.942875     0.128056
Ag    -4.391756    -0.336635     1.963575
 P     6.426702    -0.110890     0.941406
 P     3.136510    -5.230907     1.986397
 P     2.174349    -0.736123     5.815121
 P     4.037677    -2.408178    -4.125678
 P    -2.426169    -5.206575    -2.384150
 P    -3.960319    -3.504540     3.736392
 P    -4.362041     3.118333     3.194662
 P     1.541833     5.348270     2.779040
 P    -6.300875    -0.712453    -1.330739
 P    -2.234781     5.790901    -1.804034
 P     3.982100     3.871813    -2.868177
 P    -2.286971     0.409431    -5.708231
 S     4.872459     0.418461     2.137232
 S     6.187612    -1.069253    -0.830408
 S     1.437248    -5.018096     0.955350
 S     4.731731    -3.981059     1.668996
 S     1.625610     1.006090     4.988533
 S     2.133236    -2.438186     4.710495
 S     3.664277    -0.445154    -4.349600
 S     3.046609    -3.489186    -2.710002
 S    -2.209695    -5.011948    -0.382664
 S    -1.722857    -3.740142    -3.591568
 S    -5.224714    -2.777013     2.290722
 S    -2.138338    -2.749911     4.028756
 S    -4.080394     3.841595     1.348565
 S    -3.544460     1.330307     3.764632
 S     2.641413     4.453424     1.309509
 S    -0.071657     4.417739     3.537159
 S    -5.522908    -2.524952    -1.812451
 S    -5.265766     0.720223    -0.325808
 S    -2.329952     3.980701    -2.644056
 S    -0.893154     6.243027    -0.321337
 S     4.803890     2.874097    -1.334440
 S     1.960355     3.866259    -3.148833
 S    -0.411394    -0.199610    -5.362318
 S    -3.595265     0.546799    -4.156015
 H     7.171597     1.070978     0.694113
 H     7.349233    -0.867744     1.709914
 H     3.627646    -6.549118     1.790620
 H     2.904804    -5.232528     3.388213
 H     3.453589    -0.594400     6.422385
 H     1.385982    -1.014481     6.965325
 H     5.430814    -2.649769    -3.978446
 H     3.786092    -3.044453    -5.369301
 H    -1.793531    -6.419452    -2.763722
 H    -3.779574    -5.499491    -2.705824
 H    -3.915152    -4.906914     3.512492
 H    -4.694519    -3.456910     4.951769
 H    -5.759333     3.053568     3.440324
 H    -3.953720     4.044008     4.191143
 H     2.436116     5.618271     3.847999
 H     1.219539     6.668111     2.360232
 H    -7.517934    -0.950148    -0.639922
 H    -6.769678    -0.112135    -2.527372
 H    -3.499539     6.185197    -1.289972
 H    -2.046361     6.768977    -2.817089
 H     4.417918     5.221775    -2.798003
 H     4.541560     3.470900    -4.110370
 H    -2.865116    -0.374257    -6.746232
 H    -2.303971     1.689647    -6.326233

   81
2a Se
Pd    -0.002619    -0.013736     0.008070
Ag     1.447926     1.658014    -1.776071
Ag     0.923959     2.418356     1.157167
Ag    -1.268843     2.378942    -0.922554
Ag    -0.842432     0.032178    -2.754308
Ag    -2.763900    -0.135761    -0.453576
Ag    -1.622635     1.276595     1.948411
Ag     0.913990    -0.115805     2.779120
Ag     2.751177     0.147262     0.497508
Ag     1.672449    -1.293356    -1.913463
Ag    -1.013366    -2.449836    -1.099433
Ag    -1.427503    -1.675999     1.824387
Ag     1.242040    -2.428284     0.854818
Ag    -1.523256     4.307897     1.375765
Ag     0.974054     4.624486    -0.895982
Ag     4.243818     0.403686    -2.102440
Ag     4.048249    -2.505011    -0.464508
Ag     3.652204    -1.783395     2.652268
Ag    -3.422083    -1.796965    -2.935630
Ag    -3.634107    -3.039621     0.215459
Ag    -4.333348    -0.451025     2.097382
 P     6.576316     0.008053     0.915124
 P     3.194371    -5.311679     2.038181
 P     2.421001    -0.417172     5.815008
 P     3.899241    -2.580212    -4.265050
 P    -2.262216    -5.299790    -2.556193
 P    -3.736574    -3.622628     4.067961
 P    -4.441774     3.073603     3.295298
 P     1.649564     5.460773     2.744379
 P    -6.486670    -0.838690    -1.145233
 P    -2.357322     5.914020    -1.964723
 P     3.893283     3.986199    -3.080835
 P    -2.450568     0.397877    -5.721162
Se     4.903727     0.625259     2.202698
Se     6.337428    -1.045301    -0.999292
Se     1.372683    -5.130195     0.876968
Se     4.929514    -3.982848     1.674510
Se     1.845816     1.444178     4.864634
Se     2.026994    -2.296703     4.741949
Se     3.411513    -0.469780    -4.521573
Se     2.952919    -3.734839    -2.652689
Se    -2.003504    -5.172305    -0.382794
Se    -1.627875    -3.612235    -3.807651
Se    -5.159598    -2.991345     2.482244
Se    -1.751633    -2.795455     4.266004
Se    -4.172128     3.728831     1.241105
Se    -3.449239     1.239751     4.024622
Se     2.821131     4.494422     1.132764
Se    -0.040649     4.412894     3.636682
Se    -5.642804    -2.794595    -1.693812
Se    -5.364274     0.788928    -0.146171
Se    -2.717330     3.886150    -2.647416
Se    -0.961490     6.416439    -0.318763
Se     4.784711     2.960462    -1.386560
Se     1.718368     3.900619    -3.408135
Se    -0.438497    -0.352340    -5.441015
Se    -3.737880     0.672647    -3.952844
 H     7.348567     1.171135     0.661450
 H     7.494589    -0.750321     1.687205
 H     3.690082    -6.637269     1.918736
 H     2.932130    -5.259682     3.433570
 H     3.781030    -0.397064     6.232170
 H     1.787908    -0.558184     7.080170
 H     5.307108    -2.766566    -4.211953
 H     3.602422    -3.235090    -5.488943
 H    -1.568152    -6.461519    -2.985620
 H    -3.598769    -5.678320    -2.858121
 H    -3.696355    -5.038915     3.965354
 H    -4.448000    -3.486275     5.290323
 H    -5.833596     2.960259     3.553562
 H    -4.089907     4.098936     4.211942
 H     2.557418     5.781727     3.787638
 H     1.270004     6.766015     2.328385
 H    -7.664462    -1.097976    -0.396029
 H    -7.046537    -0.276289    -2.321277
 H    -3.580581     6.546387    -1.614554
 H    -1.964478     6.733564    -3.056607
 H     4.298317     5.346461    -3.031256
 H     4.498718     3.579361    -4.298852
 H    -3.149901    -0.372860    -6.691405
 H    -2.440110     1.658389    -6.377244

177
3a OMe T
Pd        -0.000250    0.000278   -0.002733
Ag        1.298777   -2.473623    0.531192
Ag       -0.875970   -1.490491    2.272094
Ag       -1.458810   -2.381512   -0.577976
Ag       -1.751721    0.028483   -2.255410
Ag       -3.640133   -2.671826    1.596097
Ag       -0.000992   -0.012311    4.745764
Ag        0.003270    0.012463   -4.795138
Ag       -4.098987    1.815594   -1.596201
Ag       -2.791426    0.109992    0.535415
Ag       -0.850920    1.494442    2.279412
Ag       -1.334161    2.456875   -0.565754
Ag        0.896773    1.512264   -2.250282
Ag       -0.492765    4.482595    1.615543
Ag        3.617434    2.650262   -1.589294
Ag        1.490821    2.360907    0.543733
Ag        1.722520   -0.020531    2.276956
Ag        2.793379   -0.069822   -0.570470
Ag        0.857263   -1.523302   -2.257852
Ag        4.130938   -1.821670    1.599654
Ag        0.481549   -4.451009   -1.609868
Se       -2.627463   -0.523455    5.233831
Se       -1.983053   -3.770952    3.416627
Se       -0.833152   -5.737194    0.380777
Se       -3.847643   -3.792589   -0.856934
Se       -5.583773   -0.468789   -1.623687
Se       -5.016121   -0.396130    2.120257
Se        0.540842    2.660332   -4.756370
Se        4.052263    1.500113   -4.012623
Se        0.867104    2.516267    5.242885
Se       -2.270778    3.589054    3.435274
Se       -4.551969    3.589564    0.400707
Se       -1.361228    5.232650   -0.833203
Se        2.383387    5.079531   -1.601124
Se        2.165867    4.532469    2.140219
Se        2.026113   -1.778893   -4.766933
Se       -0.736020   -4.240513   -4.030221
Se        1.754417   -2.033822    5.227141
Se        4.248669    0.157265    3.427128
Se        5.384669    2.143872    0.401440
Se        5.209692   -1.434368   -0.850340
Se        3.203198   -4.595972   -1.629051
Se        2.845113   -4.151608    2.114980
Se       -2.559711   -0.845078   -4.766981
Se       -3.312087    2.773965   -4.013891
 P       -2.544250   -2.696249    5.255028
 P       -2.833263   -5.705279   -0.440951
 P       -6.373455   -0.379324    0.384496
 P        2.702661    2.734839   -5.181528
 P       -1.057711    3.527318    5.272573
 P       -3.525202    5.307824   -0.417486
 P        2.863141    5.704804    0.409580
 P        1.006788   -3.685347   -5.199273
 P        3.592704   -0.873154    5.259766
 P        6.358295    0.398755   -0.425124
 P        3.514567   -5.330577    0.378072
 P       -3.703931    0.991563   -5.189170
 O       -1.511172   -3.300392    6.336383
 O       -3.939423   -3.273520    5.861135
 O       -2.963568   -6.452121   -1.879994
 O       -3.683802   -6.621930    0.599456
 O       -7.306589    0.950767    0.447763
 O       -7.383714   -1.623129    0.677517
 O        3.006921    4.315434   -5.091491
 O        2.989576    2.492458   -6.764618
 O       -2.094489    2.925891    6.351935
 O       -0.861648    5.020167    5.889515
 O       -4.106644    5.796167   -1.855815
 O       -3.895460    6.500424    0.624907
 O        4.482725    5.838432    0.469808
 O        2.299840    7.203465    0.710688
 O        2.223016   -4.740214   -5.114919
 O        0.652366   -3.808058   -6.782483
 O        3.592294    0.318700    6.346471
 O        4.788947   -1.793335    5.868126
 O        7.073342    0.664888   -1.861515
 O        7.575631    0.117343    0.616525
 O        2.828466   -6.803715    0.435809
 O        5.096218   -5.583870    0.675596
 O       -5.225364    0.464658   -5.104995
 O       -3.632786    1.366747   -6.770562
 C       -1.526936   -2.848173    7.711758
 C       -5.208201   -2.944549    5.259284
 C       -2.315729   -7.727397   -2.106184
 C       -5.112571   -6.777545    0.435913
 C       -7.923946    1.366223    1.691654
 C       -8.398791   -1.974118   -0.295330
 C        4.350712    4.825265   -5.273986
 C        2.967510    1.168156   -7.337007
 C       -1.691935    2.706159    7.725248
 C        0.051361    5.962204    5.290100
 C       -5.534770    5.872525   -2.082771
 C       -3.316477    7.816278    0.464220
 C        5.157727    6.153927    1.713505
 C        2.506732    8.260755   -0.258472
 C        1.991643   -6.157890   -5.303790
 C       -0.485676   -3.129111   -7.353236
 C        3.202975    0.071622    7.719164
 C        5.147593   -3.050804    5.259445
 C        7.856678    1.863085   -2.079838
 C        8.425063   -1.041789    0.450812
 C        2.773138   -7.547831    1.678490
 C        5.911665   -6.283619   -0.296920
 C       -6.337781    1.374574   -5.287179
 C       -2.472037    2.009268   -7.337466
 H       -0.596154   -3.216003    8.156528
 H       -2.395069   -3.269547    8.236149
 H       -1.557312   -1.749511    7.750272
 H       -5.351730   -1.855091    5.227230
 H       -5.264859   -3.353725    4.239734
 H       -5.973049   -3.409922    5.891591
 H       -1.243810   -7.655004   -1.873864
 H       -2.460563   -7.949809   -3.168942
 H       -2.776379   -8.511300   -1.488061
 H       -5.608796   -5.796596    0.466280
 H       -5.444351   -7.395500    1.277738
 H       -5.345453   -7.279001   -0.514392
 H       -8.592635    0.582810    2.075863
 H       -7.154159    1.599345    2.440256
 H       -8.497788    2.267805    1.451233
 H       -9.070426   -1.124711   -0.484716
 H       -8.960752   -2.804654    0.146752
 H       -7.928686   -2.291337   -1.236424
 H        5.065666    4.232362   -4.685479
 H        4.620509    4.797864   -6.338192
 H        4.329115    5.857807   -4.909982
 H        3.681321    0.510736   -6.820880
 H        3.252549    1.288288   -8.388475
 H        1.957418    0.738178   -7.268571
 H       -0.720639    2.191443    7.758853
 H       -2.469922    2.073809    8.166114
 H       -1.630529    3.665316    8.256701
 H        1.068673    5.546863    5.254644
 H        0.027229    6.854029    5.926789
 H       -0.277905    6.219535    4.272549
 H       -6.008525    4.909616   -1.844654
 H       -5.654797    6.102698   -3.146964
 H       -5.982811    6.667509   -1.469528
 H       -2.218953    7.756527    0.499420
 H       -3.630361    8.268462   -0.487472
 H       -3.690108    8.412046    1.304526
 H        4.812332    7.118666    2.111607
 H        4.984015    5.361032    2.454041
 H        6.223509    6.207963    1.466236
 H        3.578277    8.409379   -0.453819
 H        1.989167    8.020692   -1.197484
 H        2.078794    9.164286    0.190451
 H        1.117065   -6.481575   -4.721155
 H        2.893963   -6.658385   -4.937019
 H        1.838305   -6.373388   -6.369660
 H       -1.411750   -3.428571   -6.842571
 H       -0.518817   -3.428350   -8.407096
 H       -0.360605   -2.038998   -7.276368
 H        2.267028   -0.505082    7.751525
 H        3.053672    1.059217    8.168453
 H        4.000330   -0.471590    8.243870
 H        4.276533   -3.719502    5.208094
 H        5.923632   -3.486493    5.899232
 H        5.545673   -2.885553    4.247381
 H        7.260607    2.755187   -1.840713
 H        8.120856    1.855639   -3.142883
 H        8.766421    1.849344   -1.462588
 H        7.823843   -1.962229    0.476665
 H        8.977515   -0.989452   -0.498291
 H        9.124560   -1.023083    1.294019
 H        3.784092   -7.728760    2.070603
 H        2.176651   -7.002288    2.422716
 H        2.287811   -8.498820    1.433341
 H        5.515491   -7.290981   -0.488515
 H        5.951808   -5.716418   -1.237179
 H        6.911202   -6.352631    0.147134
 H       -6.181224    2.289229   -4.697316
 H       -7.221864    0.839935   -4.924181
 H       -6.448031    1.623374   -6.351146
 H       -2.265014    2.958870   -6.824194
 H       -2.711284    2.190942   -8.391512
 H       -1.593977    1.351324   -7.259514

177
3b OMe_C3
Pd       -0.000024    0.000590    0.027097
Ag       -1.469663    0.936771    2.289117
Ag        0.111300    2.799949    0.550335
Ag       -2.410359    1.476583   -0.469300
Ag        0.025398    1.718295   -2.247021
Ag        0.021588    0.002919    4.815281
Ag       -2.527135    3.713288    1.630977
Ag       -1.782482    4.174882   -1.616037
Ag       -0.020652   -0.004079   -4.723214
Ag       -0.059420   -1.747103    2.284234
Ag       -2.476310   -1.304317    0.565396
Ag       -0.077462   -2.823679   -0.477151
Ag       -1.517287   -0.830347   -2.238237
Ag       -1.940895   -4.049485    1.632187
Ag       -2.737792   -3.625770   -1.605222
Ag        1.559398    0.816312    2.275361
Ag        2.371919   -1.493161    0.544167
Ag        2.480416    1.347503   -0.491247
Ag        1.461408   -0.891782   -2.251111
Ag        4.488668    0.339817    1.601110
Ag        4.496184   -0.552231   -1.638236
Se       -4.031962    2.806876   -2.401127
Se       -4.906362    2.450311    1.222689
Se       -2.334000    6.068800    0.234404
Se        1.317147    5.210549    0.851456
Se       -2.650137    0.430113    4.774332
Se       -1.442123    3.921744    4.104178
Se       -3.920314   -1.796581   -3.233599
Se       -0.839976   -2.539375   -5.243787
Se       -0.436092   -4.887309   -2.413346
Se        0.341664   -5.474301    1.202644
Se       -4.088494   -5.056872    0.250427
Se       -5.164476   -1.467174    0.887378
Se        0.987727   -2.524108    4.759819
Se       -2.644569   -3.221777    4.113361
Se        3.492387   -2.486898   -3.264574
Se        2.580317    0.556693   -5.261616
Se        4.433548    2.075238   -2.437059
Se        4.580948    3.030511    1.180769
Se        6.424643   -1.012088    0.201408
Se        3.859524   -3.741298    0.848477
Se        1.726495    2.103107    4.753701
Se        4.143619   -0.691047    4.082331
Se        0.381846    4.277018   -3.258448
Se       -1.812043    1.968381   -5.242126
 P       -5.388024    3.282779   -0.722720
 P       -0.236063    6.685814    0.505035
 P       -2.771239    2.589373    5.194466
 P       -2.977668   -2.263604   -5.182645
 P       -0.153443   -6.303504   -0.741096
 P       -5.668977   -3.549088    0.539271
 P       -0.817815   -3.711562    5.187520
 P        3.412758   -1.431629   -5.210483
 P        5.532685    3.020368   -0.769362
 P        5.911806   -3.135924    0.486049
 P        3.660648    1.132064    5.165910
 P       -0.505139    3.682321   -5.199392
 O       -6.886967    2.838549   -1.162944
 O       -5.612098    4.869012   -0.530045
 O       -0.167656    7.836039    1.652736
 O        0.034669    7.606847   -0.794302
 O       -2.629586    2.885964    6.787318
 O       -4.335161    2.906142    4.989880
 O       -3.748399   -3.533319   -5.843295
 O       -3.363836   -1.121969   -6.249479
 O        0.978816   -7.376725   -1.193166
 O       -1.411610   -7.293343   -0.540047
 O       -6.689377   -4.068146    1.694241
 O       -6.613209   -3.771540   -0.752537
 O       -1.133511   -3.745863    6.782738
 O       -0.309817   -5.222617    4.970526
 O        4.894503   -1.458662   -5.878667
 O        2.612780   -2.335083   -6.275777
 O        5.897299    4.537774   -1.219870
 O        7.018214    2.419624   -0.580510
 O        6.880497   -3.762892    1.631968
 O        6.565949   -3.837842   -0.813877
 O        3.856908    0.870895    6.759141
 O        4.714621    2.327624    4.946835
 O       -1.225764    4.979783   -5.862815
 O        0.670090    3.440801   -6.272419
 C       -7.170524    1.456940   -1.484011
 C       -5.978136    5.705025   -1.656883
 C       -0.241008    7.491407    3.054255
 C        1.315573    8.255620   -0.976201
 C       -1.347982    2.822236    7.446835
 C       -4.852755    4.253957    5.128707
 C       -3.747724   -4.822519   -5.194224
 C       -4.739883   -0.717933   -6.462455
 C        2.313134   -6.928557   -1.526957
 C       -1.956403   -8.032352   -1.662551
 C       -6.340803   -3.967185    3.092866
 C       -7.817592   -2.987096   -0.921312
 C       -1.714617   -2.607745    7.452172
 C       -1.215006   -6.347587    5.109188
 C        6.011825   -0.812929   -5.232176
 C        2.950851   -3.728161   -6.493486
 C        4.842809    5.475033   -1.540093
 C        7.921996    2.317019   -1.709833
 C        6.623533   -3.522623    3.033507
 C        6.490372   -5.273020   -0.984665
 C        3.166420   -0.203842    7.429639
 C        6.141843    2.104238    5.078127
 C       -2.340428    5.624468   -5.210638
 C        1.705187    4.430668   -6.498271
 H       -6.574302    1.137075   -2.350583
 H       -6.948719    0.810566   -0.622116
 H       -8.239371    1.418385   -1.722562
 H       -5.845162    6.737987   -1.318436
 H       -7.024845    5.523693   -1.934055
 H       -5.318166    5.499913   -2.512594
 H        0.554432    6.778737    3.314824
 H       -1.223149    7.057583    3.291416
 H       -0.104646    8.430515    3.602314
 H        1.439847    9.063984   -0.243220
 H        1.302474    8.663649   -1.992703
 H        2.129957    7.523751   -0.873194
 H       -0.954805    1.795279    7.416712
 H       -0.630978    3.505262    6.969421
 H       -1.526472    3.123895    8.485175
 H       -5.861605    4.228743    4.704153
 H       -4.225402    4.961633    4.568162
 H       -4.887740    4.533825    6.189853
 H       -4.277113   -4.765513   -4.231565
 H       -2.717172   -5.172420   -5.035622
 H       -4.275192   -5.502108   -5.873252
 H       -5.207429   -0.437957   -5.507631
 H       -5.303209   -1.531367   -6.938353
 H       -4.691753    0.152275   -7.125460
 H        2.282913   -6.251987   -2.392995
 H        2.768897   -6.412479   -0.669120
 H        2.880506   -7.833678   -1.771336
 H       -2.914939   -8.434996   -1.318571
 H       -1.275646   -8.847444   -1.940859
 H       -2.114484   -7.361347   -2.519655
 H       -6.111812   -2.924445    3.355062
 H       -7.220062   -4.314088    3.647351
 H       -5.476517   -4.607770    3.320300
 H       -8.574147   -3.289215   -0.184757
 H       -8.171381   -3.196485   -1.936660
 H       -7.591456   -1.916360   -0.813042
 H       -1.023210   -1.752843    7.418977
 H       -1.876703   -2.917524    8.490814
 H       -2.669558   -2.328296    6.984715
 H       -0.688640   -7.205524    4.678458
 H       -2.145034   -6.158623    4.554308
 H       -1.434005   -6.522934    6.170711
 H        6.232233   -1.302826   -4.272206
 H        5.797799    0.253411   -5.068565
 H        6.861589   -0.925467   -5.915104
 H        2.946530   -4.275666   -5.540143
 H        3.935035   -3.807457   -6.973686
 H        2.170791   -4.120350   -7.154433
 H        4.258052    5.114065   -2.398315
 H        4.180403    5.616495   -0.673400
 H        5.345159    6.415845   -1.791758
 H        8.750573    1.685131   -1.373075
 H        8.288242    3.313570   -1.989112
 H        7.411846    1.847412   -2.563717
 H        2.079894   -0.033733    7.403754
 H        3.399569   -1.168947    6.957732
 H        3.522130   -0.192285    8.466153
 H        5.611380   -3.859155    3.299304
 H        7.373902   -4.104638    3.580420
 H        6.734343   -2.453742    3.266907
 H        7.142888   -5.776782   -0.259019
 H        6.833405   -5.471558   -2.005878
 H        5.452689   -5.615780   -0.861293
 H        6.620920    2.987356    4.643122
 H        6.438513    1.202713    4.523243
 H        6.408621    2.003611    6.138437
 H       -2.022341    6.059004   -4.251389
 H       -3.156592    4.906096   -5.044793
 H       -2.670248    6.417701   -5.891194
 H        2.184073    4.706268   -5.547811
 H        1.278775    5.319660   -6.981376
 H        2.433423    3.949088   -7.159227

   81
3a H T
Pd     0.000275     0.000095    -0.000010
Ag    -0.140248     0.138834     2.836186
Ag     1.829192     1.719066     1.334487
Ag    -1.106673     2.374573     1.105078
Ag    -2.111379     1.264962    -1.422722
Ag     0.972093     4.621923     0.771604
Ag     4.584691     0.486408     1.123850
Ag    -4.623306    -0.490432    -1.133377
Ag    -0.939831     2.492046    -3.927622
Ag     0.644865     2.417120    -1.351033
Ag     2.593879     0.229272    -1.140696
Ag     0.124787    -0.122109    -2.838049
Ag    -1.815009    -1.735145    -1.332825
Ag     2.705730    -1.619442    -3.599841
Ag    -0.963982    -4.582928    -0.766824
Ag     1.091217    -2.386448    -1.094048
Ag     2.125573    -1.253520     1.411461
Ag    -0.653086    -2.425615     1.332100
Ag    -2.586545    -0.220785     1.158463
Ag     0.946854    -2.511810     3.961826
Ag    -2.683859     1.604182     3.569746
Se     4.923481     2.922573    -0.041040
Se     2.614209     3.955871     2.816035
Se    -0.858001     3.370074     4.547116
Se    -1.645529     5.114739     1.245829
Se    -1.741141     4.763218    -2.660453
Se     1.960356     4.854022    -1.736081
Se    -3.997102    -2.391307    -2.953794
Se    -3.514930    -4.516825     0.178776
Se     5.454541    -1.729548    -0.194933
Se     4.468687     0.395215    -3.207617
Se     1.577158     2.386817    -4.958116
Se     0.644381    -1.295506    -5.322058
Se    -0.559442    -4.531089    -3.457546
Se     3.039361    -3.977233    -2.315943
Se    -5.194444    -1.195548     1.415581
Se    -4.716518     2.541654     2.022291
Se     4.248243     0.358921     3.821500
Se     3.346078    -3.244725     2.948092
Se     1.002793    -5.573562     0.833144
Se    -1.231912    -4.056150     3.528314
Se    -2.985874    -0.793352     4.821531
Se     0.739568    -0.268040     5.458871
Se    -4.738517     2.108633    -1.875858
Se    -2.831498     0.801412    -4.911778
 P     4.553164     4.092001     1.753380
 P    -1.599749     5.100347     3.460486
 P     0.191142     5.757157    -2.716487
 P    -4.468758    -4.187709    -1.746489
 P     5.991599    -0.708223    -2.036976
 P     1.245155     0.642278    -6.211459
 P     1.517011    -5.170797    -3.395179
 P    -5.947640     0.754777     2.147823
 P     4.624154    -1.774252     4.002436
 P    -0.232829    -5.805117     2.606362
 P    -1.327531    -0.546472     6.204890
 P    -4.540671     1.844918    -4.066423
 H     5.546065     3.849371     2.739214
 H     4.812801     5.455654     1.454579
 H    -2.916038     5.439875     3.871250
 H    -0.885952     6.243344     3.907989
 H     0.591265     6.027449    -4.051974
 H     0.023786     7.078297    -2.223804
 H    -4.269303    -5.293755    -2.614573
 H    -5.874919    -4.254502    -1.560844
 H     7.050241     0.213940    -1.823681
 H     6.631709    -1.644131    -2.891704
 H    -1.559663     0.532964     7.097964
 H    -1.340309    -1.639664     7.110927
 H     0.285860     0.911221    -7.223395
 H     2.406264     0.438538    -7.002997
 H     1.632976    -6.490232    -2.883033
 H     1.958717    -5.371138    -4.729685
 H    -6.379893     0.520813     3.480154
 H    -7.189945     1.028131     1.516810
 H     5.957634    -2.094435     3.633731
 H     4.651144    -2.103332     5.383444
 H    -1.259200    -6.763702     2.396167
 H     0.537790    -6.464653     3.600044
 H    -4.674754     3.145427    -4.620843
 H    -5.722167     1.230364    -4.558927

   81
3b H C3
Pd     0.000087    -0.000956    -0.014545
Ag     1.438388    -1.190010    -2.162726
Ag     2.588857     1.061141    -0.561438
Ag     2.203172    -1.663908     0.646086
Ag     1.551595     0.809459     2.223642
Ag     0.094341    -0.307075    -4.789034
Ag     4.428295    -1.127788    -1.499497
Ag     4.494669    -0.161113     1.837211
Ag    -0.091465     0.301190     4.702510
Ag    -1.561337    -0.828680    -2.244949
Ag    -0.331036    -2.810501    -0.370609
Ag    -2.589808    -1.035377     0.511749
Ag    -0.265234    -1.568040     2.340525
Ag    -3.057088    -3.395273    -1.501084
Ag    -2.539655    -3.667753     1.924626
Ag     0.255118     1.584573    -2.363836
Ag    -2.226827     1.645165    -0.693071
Ag     0.356936     2.794284     0.324323
Ag    -1.417832     1.188301     2.141501
Ag    -1.274066     4.206373    -1.951779
Ag    -2.057504     4.161441     1.433325
Se     3.938575    -2.760030     2.566575
Se     4.041899    -3.776488    -1.096646
Se     6.464144    -0.045093     0.004361
Se     4.357140     3.073503    -0.876405
Se     1.626255    -2.526885    -4.604674
Se     4.226223     0.159055    -3.881709
Se    -0.631824    -3.889882     3.832530
Se    -2.514309    -0.854459     5.168337
Se    -4.564505    -1.845771     2.341088
Se    -5.181515    -1.720178    -1.409319
Se    -3.268815    -5.574009     0.168560
Se     0.546670    -5.361115    -0.411363
Se    -2.600159    -0.523322    -4.816474
Se    -1.644519    -4.044389    -3.727243
Se    -3.362310     2.769744     3.353921
Se     0.082865     3.006288     4.972318
Se     0.489522     5.048063     1.999220
Se     1.222986     5.227238    -1.727961
Se    -3.189537     5.596322    -0.544250
Se    -4.860561     2.140907    -0.999510
Se     1.256151     2.130741    -4.910286
Se    -2.349143     3.128621    -4.199583
Se     3.784653     1.807777     3.554053
Se     2.131398    -1.164322     5.279058
 P     4.914067    -3.842305     0.903718
 P     6.260111     2.070016    -0.628499
 P     3.569638    -1.554547    -5.047793
 P    -1.708913    -2.848968     5.457186
 P    -5.843912    -2.286248     0.592558
 P    -1.290181    -6.493044    -0.226703
 P    -2.694496    -2.721394    -5.096348
 P    -2.063518     3.316195     5.056265
 P     0.895392     6.236911     0.179781
 P    -4.936274     4.305220    -0.988913
 P    -0.567381     3.278044    -5.437001
 P     3.464215     0.547307     5.340557
 H     5.004755    -5.205205     1.290833
 H     6.292920    -3.501485     0.852673
 H     7.031628     2.166910    -1.817311
 H     7.083954     2.809791     0.261126
 H     3.598857    -1.198748    -6.422429
 H     4.542075    -2.589445    -5.031475
 H    -2.759030    -3.694698     5.901903
 H    -0.841150    -2.894972     6.580157
 H    -7.096989    -1.661085     0.826054
 H    -6.234417    -3.652626     0.615645
 H    -1.491955    -7.303983    -1.375443
 H    -1.139300    -7.500509     0.763078
 H    -2.285101    -3.030664    -6.420658
 H    -4.073779    -3.051223    -5.172027
 H    -2.306032     4.678184     5.375586
 H    -2.630936     2.675511     6.189310
 H     2.039680     7.032786     0.449546
 H    -0.090650     7.250758     0.039082
 H    -5.438880     4.791065    -2.225539
 H    -5.963632     4.748365    -0.113938
 H    -0.926052     2.974741    -6.777314
 H    -0.155697     4.629443    -5.582493
 H     4.732804     0.109025     5.803535
 H     3.100750     1.444314     6.379558
