# Supplementary material for: Surface modifications of eight-electron palladium silver superatomic alloys
Source: Commun Chem. 2022 Nov 19;5:151. doi: 10.1038/s42004-022-00769-2 (PMC9814913; doi:10.1038/s42004-022-00769-2)
Supplement: Supplementary file 5 — Supplementary data 3 [file 42004_2022_769_MOESM5_ESM.txt]

 
data_2a
  
_audit_creation_method            'SHELXL-2018/3' 
_shelx_SHELXL_version_number      '2018/3' 
_chemical_name_systematic         ? 
_chemical_name_common             ? 
_chemical_melting_point           ? 
_chemical_formula_moiety          ? 
_chemical_formula_sum 
 'C72 H168 Ag20 O24 P12 Pd S24' 
_chemical_formula_weight          4822.93 
  
loop_ 
 _atom_type_symbol 
 _atom_type_description 
 _atom_type_scat_dispersion_real 
 _atom_type_scat_dispersion_imag 
 _atom_type_scat_source 
 'C'  'C'   0.0033   0.0016 
 'International Tables Vol C Tables 4.2.6.8 and 6.1.1.4' 
 'H'  'H'   0.0000   0.0000 
 'International Tables Vol C Tables 4.2.6.8 and 6.1.1.4' 
 'O'  'O'   0.0106   0.0060 
 'International Tables Vol C Tables 4.2.6.8 and 6.1.1.4' 
 'P'  'P'   0.1023   0.0942 
 'International Tables Vol C Tables 4.2.6.8 and 6.1.1.4' 
 'S'  'S'   0.1246   0.1234 
 'International Tables Vol C Tables 4.2.6.8 and 6.1.1.4' 
 'Pd'  'Pd'  -0.9988   1.0072 
 'International Tables Vol C Tables 4.2.6.8 and 6.1.1.4' 
 'Ag'  'Ag'  -0.8971   1.1015 
 'International Tables Vol C Tables 4.2.6.8 and 6.1.1.4' 
  
_space_group_crystal_system       triclinic 
_space_group_IT_number            2 
_space_group_name_H-M_alt         'P -1' 
_space_group_name_Hall            '-P 1' 
  
_shelx_space_group_comment 
; 
The symmetry employed for this shelxl refinement is uniquely defined 
by the following loop, which should always be used as a source of 
symmetry information in preference to the above space-group names. 
They are only intended as comments. 
; 
  
loop_ 
 _space_group_symop_operation_xyz 
 'x, y, z' 
 '-x, -y, -z' 
  
_cell_length_a                    15.8599(12) 
_cell_length_b                    18.0946(14) 
_cell_length_c                    29.382(2) 
_cell_angle_alpha                 82.1487(15) 
_cell_angle_beta                  77.2002(15) 
_cell_angle_gamma                 66.2229(13) 
_cell_volume                      7514.0(10) 
_cell_formula_units_Z             2 
_cell_measurement_temperature     150(2) 
_cell_measurement_reflns_used     9979 
_cell_measurement_theta_min       2.22 
_cell_measurement_theta_max       25.03 
  
_exptl_crystal_description        block 
_exptl_crystal_colour             black 
_exptl_crystal_density_meas       ? 
_exptl_crystal_density_method     ? 
_exptl_crystal_density_diffrn     2.132 
_exptl_crystal_F_000              4684 
_exptl_transmission_factor_min    ? 
_exptl_transmission_factor_max    ? 
_exptl_crystal_size_max           0.280 
_exptl_crystal_size_mid           0.180 
_exptl_crystal_size_min           0.050 
_exptl_absorpt_coefficient_mu     3.166 
_shelx_estimated_absorpt_T_min    0.471 
_shelx_estimated_absorpt_T_max    0.858 
_exptl_absorpt_correction_type    multi-scan
_exptl_absorpt_correction_T_min   0.6315
_exptl_absorpt_correction_T_max   0.7452
_exptl_absorpt_process_details    SADABS
_exptl_absorpt_special_details    ? 
_diffrn_ambient_temperature       150(2) 
_diffrn_radiation_wavelength      0.71073 
_diffrn_radiation_type            MoK\a 
_diffrn_source                    ? 
_diffrn_measurement_device_type   'Bruker APEX-II CCD' 
_diffrn_measurement_method        '\f and \w scans' 
_diffrn_detector_area_resol_mean  ? 
_diffrn_reflns_number             44057 
_diffrn_reflns_av_unetI/netI      0.0409 
_diffrn_reflns_av_R_equivalents   0.0237 
_diffrn_reflns_limit_h_min        -18 
_diffrn_reflns_limit_h_max        18 
_diffrn_reflns_limit_k_min        -21 
_diffrn_reflns_limit_k_max        21 
_diffrn_reflns_limit_l_min        -32 
_diffrn_reflns_limit_l_max        34 
_diffrn_reflns_theta_min          0.712 
_diffrn_reflns_theta_max          25.000 
_diffrn_reflns_theta_full         25.000 
_diffrn_measured_fraction_theta_max   0.958 
_diffrn_measured_fraction_theta_full  0.958 
_diffrn_reflns_Laue_measured_fraction_max    0.958 
_diffrn_reflns_Laue_measured_fraction_full   0.958 
_diffrn_reflns_point_group_measured_fraction_max   0.958 
_diffrn_reflns_point_group_measured_fraction_full  0.958 
_reflns_number_total              25382 
_reflns_number_gt                 20206 
_reflns_threshold_expression      'I > 2\s(I)' 
_reflns_Friedel_coverage          0.000 
_reflns_Friedel_fraction_max      . 
_reflns_Friedel_fraction_full     . 
  
_reflns_special_details 
; 
 Reflections were merged by SHELXL according to the crystal 
 class for the calculation of statistics and refinement. 
  
 _reflns_Friedel_fraction is defined as the number of unique 
 Friedel pairs measured divided by the number that would be 
 possible theoretically, ignoring centric projections and 
 systematic absences. 
; 
  
_computing_data_collection        'Bruker APEX2' 
_computing_cell_refinement        'Bruker SAINT' 
_computing_data_reduction         'Bruker SAINT' 
_computing_structure_solution     'SHELXS-97 (Sheldrick 2008)' 
_computing_structure_refinement 'SHELXL-2018/3 (Sheldrick, 2018)' 
_computing_molecular_graphics     'Bruker SHELXTL' 
_computing_publication_material   'Bruker SHELXTL' 
_refine_special_details           ? 
_refine_ls_structure_factor_coef  Fsqd 
_refine_ls_matrix_type            full 
_refine_ls_weighting_scheme       calc 
_refine_ls_weighting_details 
'w=1/[\s^2^(Fo^2^)+208.0163P] where P=(Fo^2^+2Fc^2^)/3' 
_atom_sites_solution_primary      ? 
_atom_sites_solution_secondary    ? 
_atom_sites_solution_hydrogens    geom 
_refine_ls_hydrogen_treatment     constr 
_refine_ls_extinction_method      none 
_refine_ls_extinction_coef        . 
_refine_ls_number_reflns          25382 
_refine_ls_number_parameters      1432 
_refine_ls_number_restraints      459 
_refine_ls_R_factor_all           0.0867 
_refine_ls_R_factor_gt            0.0668 
_refine_ls_wR_factor_ref          0.1511 
_refine_ls_wR_factor_gt           0.1355 
_refine_ls_goodness_of_fit_ref    1.084 
_refine_ls_restrained_S_all       1.077 
_refine_ls_shift/su_max           0.000 
_refine_ls_shift/su_mean          0.000 
  
loop_ 
 _atom_site_label 
 _atom_site_type_symbol 
 _atom_site_fract_x 
 _atom_site_fract_y 
 _atom_site_fract_z 
 _atom_site_U_iso_or_equiv 
 _atom_site_adp_type 
 _atom_site_occupancy 
 _atom_site_site_symmetry_order 
 _atom_site_calc_flag 
 _atom_site_refinement_flags_posn 
 _atom_site_refinement_flags_adp 
 _atom_site_refinement_flags_occupancy 
 _atom_site_disorder_assembly 
 _atom_site_disorder_group 
Ag1 Ag 0.07856(6) 0.23935(5) 0.33203(3) 0.03483(19) Uani 1 1 d . . . . . 
Ag2 Ag 0.25509(6) 0.26484(5) 0.32906(3) 0.03444(19) Uani 1 1 d . . . . . 
Ag3 Ag 0.25588(6) 0.11095(5) 0.30698(3) 0.0362(2) Uani 1 1 d . . . . . 
Ag4 Ag 0.10597(6) 0.14604(5) 0.25456(3) 0.0366(2) Uani 1 1 d . . . . . 
Ag5 Ag 0.29466(6) 0.11017(5) 0.20767(3) 0.0379(2) Uani 1 1 d . . . . . 
Ag6 Ag 0.38739(6) 0.18323(6) 0.25322(3) 0.0396(2) Uani 1 1 d . . . . . 
Ag7 Ag 0.28752(6) 0.35960(6) 0.24569(3) 0.0370(2) Uani 1 1 d . . . . . 
Ag8 Ag 0.09889(6) 0.39051(5) 0.29420(3) 0.03248(18) Uani 1 1 d . . . . . 
Ag9 Ag 0.00889(6) 0.31652(5) 0.24862(3) 0.0370(2) Uani 1 1 d . . . . . 
Ag10 Ag 0.14820(7) 0.23843(5) 0.16822(3) 0.0389(2) Uani 1 1 d . . . . . 
Ag11 Ag 0.31826(6) 0.26196(6) 0.16967(3) 0.0397(2) Uani 1 1 d . . . . . 
Ag12 Ag 0.13893(7) 0.38826(5) 0.19316(3) 0.0374(2) Uani 1 1 d . . . . . 
Ag13 Ag 0.41121(7) 0.10812(6) 0.34739(3) 0.0474(2) Uani 1 1 d . . . . . 
Ag14 Ag 0.19604(7) 0.16896(6) 0.40742(3) 0.0432(2) Uani 1 1 d . . . . . 
Ag15 Ag -0.08439(7) 0.39450(6) 0.33912(4) 0.0452(2) Uani 1 1 d . . . . . 
Ag16 Ag -0.05863(7) 0.48999(6) 0.23933(3) 0.0472(2) Uani 1 1 d . . . . . 
Ag17 Ag 0.12413(7) 0.52745(6) 0.23967(4) 0.0481(2) Uani 1 1 d . . . . . 
Ag18 Ag 0.17267(8) 0.06990(6) 0.16029(3) 0.0499(2) Uani 1 1 d . . . . . 
Ag19 Ag 0.31875(8) 0.15085(7) 0.10438(3) 0.0512(3) Uani 1 1 d . . . . . 
Ag20 Ag 0.48056(7) 0.09455(7) 0.16331(4) 0.0540(3) Uani 1 1 d . . . . . 
C1 C -0.1385(15) 0.5792(11) 0.4284(6) 0.087(5) Uani 1 1 d . . . . . 
H1 H -0.144015 0.531654 0.417490 0.104 Uiso 1 1 calc R U . . . 
C2 C -0.233(2) 0.6374(18) 0.4467(9) 0.178(13) Uani 1 1 d . . . . . 
H2A H -0.231638 0.660262 0.474775 0.266 Uiso 1 1 calc R U . . . 
H2B H -0.276662 0.609584 0.454701 0.266 Uiso 1 1 calc R U . . . 
H2C H -0.253943 0.680862 0.422939 0.266 Uiso 1 1 calc R U . . . 
C3 C -0.077(2) 0.5506(15) 0.4634(8) 0.137(9) Uani 1 1 d . . . . . 
H3A H -0.012178 0.524015 0.447831 0.206 Uiso 1 1 calc R U . . . 
H3B H -0.095675 0.512002 0.485892 0.206 Uiso 1 1 calc R U . . . 
H3C H -0.083644 0.596664 0.479836 0.206 Uiso 1 1 calc R U . . . 
C4 C -0.043(2) 0.7315(16) 0.3108(11) 0.083(5) Uani 0.5 1 d D . P A 1 
H4 H 0.008674 0.709684 0.329411 0.100 Uiso 0.5 1 calc R U P A 1 
C5 C -0.117(3) 0.8063(19) 0.3357(15) 0.101(9) Uani 0.5 1 d D . P A 1 
H5A H -0.163211 0.836985 0.315588 0.152 Uiso 0.5 1 calc R U P A 1 
H5B H -0.087249 0.840438 0.342247 0.152 Uiso 0.5 1 calc R U P A 1 
H5C H -0.149356 0.789045 0.365110 0.152 Uiso 0.5 1 calc R U P A 1 
C6 C 0.001(3) 0.757(2) 0.2622(12) 0.093(8) Uani 0.5 1 d D . P A 1 
H6A H 0.050240 0.709447 0.247168 0.139 Uiso 0.5 1 calc R U P A 1 
H6B H 0.027877 0.795763 0.265681 0.139 Uiso 0.5 1 calc R U P A 1 
H6C H -0.047636 0.782647 0.242996 0.139 Uiso 0.5 1 calc R U P A 1 
C4B C -0.134(2) 0.7362(16) 0.2970(11) 0.083(5) Uani 0.5 1 d D . P A 2 
H4B H -0.173229 0.721929 0.279877 0.100 Uiso 0.5 1 calc R U P A 2 
C5B C -0.195(3) 0.779(2) 0.3406(13) 0.101(9) Uani 0.5 1 d D . P A 2 
H5B1 H -0.224757 0.744668 0.360225 0.152 Uiso 0.5 1 calc R U P A 2 
H5B2 H -0.244315 0.829977 0.331604 0.152 Uiso 0.5 1 calc R U P A 2 
H5B3 H -0.156856 0.791270 0.358002 0.152 Uiso 0.5 1 calc R U P A 2 
C6B C -0.094(3) 0.794(2) 0.2656(14) 0.093(8) Uani 0.5 1 d D . P A 2 
H6B1 H -0.061160 0.812273 0.283404 0.139 Uiso 0.5 1 calc R U P A 2 
H6B2 H -0.145081 0.840842 0.254898 0.139 Uiso 0.5 1 calc R U P A 2 
H6B3 H -0.049926 0.765674 0.238513 0.139 Uiso 0.5 1 calc R U P A 2 
C7 C -0.1547(15) 0.6529(11) 0.1152(6) 0.085(5) Uani 1 1 d . . . . . 
H7 H -0.151863 0.689267 0.136999 0.102 Uiso 1 1 calc R U . . . 
C8 C -0.1592(18) 0.6940(16) 0.0683(8) 0.138(10) Uani 1 1 d . . . . . 
H8A H -0.097777 0.695401 0.053981 0.207 Uiso 1 1 calc R U . . . 
H8B H -0.206227 0.749421 0.071027 0.207 Uiso 1 1 calc R U . . . 
H8C H -0.176456 0.664612 0.048715 0.207 Uiso 1 1 calc R U . . . 
C9 C -0.2364(16) 0.6271(14) 0.1355(10) 0.126(8) Uani 1 1 d . . . . . 
H9A H -0.230916 0.582015 0.118384 0.189 Uiso 1 1 calc R U . . . 
H9B H -0.295553 0.672703 0.132677 0.189 Uiso 1 1 calc R U . . . 
H9C H -0.235254 0.609853 0.168550 0.189 Uiso 1 1 calc R U . . . 
C10 C 0.1292(16) 0.6491(13) 0.1006(7) 0.094(5) Uani 1 1 d . . . . . 
H10 H 0.162424 0.608013 0.123818 0.112 Uiso 1 1 calc R U . . . 
C11 C 0.103(2) 0.7304(16) 0.1168(9) 0.140(10) Uani 1 1 d . . . . . 
H11A H 0.067696 0.771221 0.095022 0.209 Uiso 1 1 calc R U . . . 
H11B H 0.159221 0.738823 0.118269 0.209 Uiso 1 1 calc R U . . . 
H11C H 0.063165 0.735294 0.147984 0.209 Uiso 1 1 calc R U . . . 
C12 C 0.192(2) 0.6359(18) 0.0536(9) 0.143(10) Uani 1 1 d . . . . . 
H12A H 0.226848 0.577751 0.049767 0.214 Uiso 1 1 calc R U . . . 
H12B H 0.236109 0.662258 0.051084 0.214 Uiso 1 1 calc R U . . . 
H12C H 0.153997 0.658983 0.029119 0.214 Uiso 1 1 calc R U . . . 
C13 C 0.260(3) 0.632(2) 0.2809(13) 0.167(13) Uani 1 1 d . . . . . 
H13 H 0.233433 0.590119 0.294193 0.200 Uiso 1 1 calc R U . . . 
C14 C 0.272(2) 0.6609(17) 0.3212(10) 0.148(10) Uani 1 1 d . . . . . 
H14A H 0.316896 0.616362 0.337081 0.222 Uiso 1 1 calc R U . . . 
H14B H 0.211520 0.681949 0.342580 0.222 Uiso 1 1 calc R U . . . 
H14C H 0.295337 0.704122 0.311290 0.222 Uiso 1 1 calc R U . . . 
C15 C 0.179(3) 0.700(2) 0.2631(17) 0.25(2) Uani 1 1 d . . . . . 
H15A H 0.203819 0.732918 0.238990 0.372 Uiso 1 1 calc R U . . . 
H15B H 0.138097 0.733418 0.288972 0.372 Uiso 1 1 calc R U . . . 
H15C H 0.143973 0.677360 0.249752 0.372 Uiso 1 1 calc R U . . . 
C16 C 0.4965(18) 0.497(2) 0.1601(8) 0.162(13) Uani 1 1 d D . . . . 
H16 H 0.518716 0.436839 0.167259 0.194 Uiso 1 1 calc R U . . . 
C17 C 0.490(3) 0.507(3) 0.1083(8) 0.23(2) Uani 1 1 d D . . . . 
H17A H 0.548946 0.471355 0.090333 0.344 Uiso 1 1 calc R U . . . 
H17B H 0.438241 0.494360 0.103979 0.344 Uiso 1 1 calc R U . . . 
H17C H 0.479042 0.563668 0.097325 0.344 Uiso 1 1 calc R U . . . 
C18 C 0.581(2) 0.514(3) 0.1518(13) 0.26(2) Uani 1 1 d . . . . . 
H18A H 0.564032 0.572346 0.145239 0.395 Uiso 1 1 calc R U . . . 
H18B H 0.624718 0.484930 0.124905 0.395 Uiso 1 1 calc R U . . . 
H18C H 0.610098 0.496767 0.179492 0.395 Uiso 1 1 calc R U . . . 
C19 C -0.3743(19) 0.5047(17) 0.3075(11) 0.186(12) Uani 1 1 d D . . . . 
H19 H -0.390108 0.455587 0.313229 0.223 Uiso 1 1 calc R U . . . 
C20 C -0.448(2) 0.571(2) 0.2824(13) 0.28(2) Uani 1 1 d D . . . . 
H20A H -0.509569 0.586271 0.302754 0.423 Uiso 1 1 calc R U . . . 
H20B H -0.431168 0.618471 0.274803 0.423 Uiso 1 1 calc R U . . . 
H20C H -0.449764 0.550795 0.253495 0.423 Uiso 1 1 calc R U . . . 
C21 C -0.376(3) 0.533(2) 0.3554(11) 0.230(17) Uani 1 1 d D . . . . 
H21A H -0.439820 0.551541 0.373340 0.345 Uiso 1 1 calc R U . . . 
H21B H -0.353574 0.577174 0.350239 0.345 Uiso 1 1 calc R U . . . 
H21C H -0.334597 0.487540 0.372782 0.345 Uiso 1 1 calc R U . . . 
C22 C -0.2863(12) 0.2873(10) 0.2455(7) 0.077(4) Uani 1 1 d . . . . . 
H22 H -0.223193 0.249266 0.251712 0.092 Uiso 1 1 calc R U . . . 
C23 C -0.3606(17) 0.2725(16) 0.2802(9) 0.130(9) Uani 1 1 d . . . . . 
H23A H -0.421769 0.313067 0.275235 0.195 Uiso 1 1 calc R U . . . 
H23B H -0.351722 0.276106 0.311688 0.195 Uiso 1 1 calc R U . . . 
H23C H -0.358078 0.218398 0.276991 0.195 Uiso 1 1 calc R U . . . 
C24 C -0.298(2) 0.2767(17) 0.2004(9) 0.151(11) Uani 1 1 d . . . . . 
H24A H -0.296130 0.222336 0.199476 0.226 Uiso 1 1 calc R U . . . 
H24B H -0.246431 0.283556 0.176849 0.226 Uiso 1 1 calc R U . . . 
H24C H -0.357678 0.317041 0.193961 0.226 Uiso 1 1 calc R U . . . 
C25 C -0.0477(11) 0.3690(10) 0.0697(5) 0.061(3) Uani 1 1 d . . . . . 
H25 H -0.023428 0.371444 0.097806 0.073 Uiso 1 1 calc R U . . . 
C26 C -0.1484(13) 0.3774(12) 0.0836(7) 0.085(5) Uani 1 1 d . . . . . 
H26A H -0.185834 0.428238 0.099069 0.127 Uiso 1 1 calc R U . . . 
H26B H -0.152161 0.331917 0.105030 0.127 Uiso 1 1 calc R U . . . 
H26C H -0.172643 0.377575 0.055614 0.127 Uiso 1 1 calc R U . . . 
C27 C -0.0354(14) 0.4311(11) 0.0337(6) 0.077(5) Uani 1 1 d . . . . . 
H27A H -0.057226 0.427064 0.005781 0.115 Uiso 1 1 calc R U . . . 
H27B H 0.031120 0.422658 0.025475 0.115 Uiso 1 1 calc R U . . . 
H27C H -0.071776 0.484936 0.045898 0.115 Uiso 1 1 calc R U . . . 
C28 C 0.0655(15) 0.1123(12) 0.0303(7) 0.085(5) Uani 1 1 d . . . . . 
H28 H 0.006269 0.131302 0.053957 0.102 Uiso 1 1 calc R U . . . 
C29 C 0.042(3) 0.1359(19) -0.0178(10) 0.185(16) Uani 1 1 d . . . . . 
H29A H 0.017111 0.194952 -0.022530 0.277 Uiso 1 1 calc R U . . . 
H29B H -0.005123 0.115806 -0.021086 0.277 Uiso 1 1 calc R U . . . 
H29C H 0.098709 0.112334 -0.041238 0.277 Uiso 1 1 calc R U . . . 
C30 C 0.114(2) 0.0247(14) 0.0378(10) 0.135(9) Uani 1 1 d . . . . . 
H30A H 0.173814 0.005996 0.015884 0.202 Uiso 1 1 calc R U . . . 
H30B H 0.074880 -0.002584 0.032544 0.202 Uiso 1 1 calc R U . . . 
H30C H 0.125407 0.012162 0.069910 0.202 Uiso 1 1 calc R U . . . 
C31 C 0.3774(16) 0.3797(12) 0.0294(7) 0.093(5) Uani 1 1 d . . . . . 
H31 H 0.339825 0.400643 0.060417 0.112 Uiso 1 1 calc R U . . . 
C32 C 0.3155(16) 0.3960(14) -0.0051(8) 0.104(6) Uani 1 1 d . . . . . 
H32A H 0.353901 0.379948 -0.035905 0.156 Uiso 1 1 calc R U . . . 
H32B H 0.276148 0.453893 -0.006712 0.156 Uiso 1 1 calc R U . . . 
H32C H 0.275477 0.365047 0.004563 0.156 Uiso 1 1 calc R U . . . 
C33 C 0.448(2) 0.4189(18) 0.0105(11) 0.160(12) Uani 1 1 d . . . . . 
H33A H 0.489979 0.408075 0.032968 0.240 Uiso 1 1 calc R U . . . 
H33B H 0.415161 0.477415 0.005876 0.240 Uiso 1 1 calc R U . . . 
H33C H 0.485676 0.396292 -0.019351 0.240 Uiso 1 1 calc R U . . . 
C34 C 0.6688(14) 0.2004(13) 0.0715(7) 0.094(5) Uani 1 1 d . . . . . 
H34 H 0.648088 0.180168 0.103657 0.113 Uiso 1 1 calc R U . . . 
C35 C 0.7381(18) 0.1324(19) 0.0431(12) 0.169(13) Uani 1 1 d . . . . . 
H35A H 0.726579 0.083079 0.053923 0.254 Uiso 1 1 calc R U . . . 
H35B H 0.801568 0.124030 0.046311 0.254 Uiso 1 1 calc R U . . . 
H35C H 0.731975 0.145258 0.010147 0.254 Uiso 1 1 calc R U . . . 
C36 C 0.7106(19) 0.2612(16) 0.0734(9) 0.128(9) Uani 1 1 d . . . . . 
H36A H 0.733292 0.278135 0.041594 0.192 Uiso 1 1 calc R U . . . 
H36B H 0.762961 0.236568 0.090384 0.192 Uiso 1 1 calc R U . . . 
H36C H 0.662662 0.308397 0.089608 0.192 Uiso 1 1 calc R U . . . 
C37 C 0.6685(16) -0.0808(17) 0.2031(10) 0.121(8) Uani 1 1 d . . . . . 
H37 H 0.602614 -0.053299 0.197585 0.145 Uiso 1 1 calc R U . . . 
C38 C 0.738(3) -0.088(3) 0.1561(11) 0.214(17) Uani 1 1 d . . . . . 
H38A H 0.742216 -0.035047 0.146304 0.321 Uiso 1 1 calc R U . . . 
H38B H 0.716262 -0.104649 0.132260 0.321 Uiso 1 1 calc R U . . . 
H38C H 0.800271 -0.127760 0.160127 0.321 Uiso 1 1 calc R U . . . 
C39 C 0.690(3) -0.170(2) 0.2175(15) 0.24(2) Uani 1 1 d . . . . . 
H39A H 0.747124 -0.203740 0.197302 0.357 Uiso 1 1 calc R U . . . 
H39B H 0.637482 -0.183530 0.214477 0.357 Uiso 1 1 calc R U . . . 
H39C H 0.698965 -0.180445 0.250093 0.357 Uiso 1 1 calc R U . . . 
C40 C 0.6923(19) 0.016(2) 0.3233(8) 0.137(10) Uani 1 1 d D . . . . 
H40 H 0.712400 -0.042719 0.317691 0.165 Uiso 1 1 calc R U . . . 
C41 C 0.773(3) 0.031(4) 0.3202(15) 0.35(4) Uani 1 1 d . . . . . 
H41A H 0.805340 0.000760 0.345874 0.520 Uiso 1 1 calc R U . . . 
H41B H 0.814727 0.013085 0.290264 0.520 Uiso 1 1 calc R U . . . 
H41C H 0.755974 0.088720 0.322277 0.520 Uiso 1 1 calc R U . . . 
C42 C 0.651(2) 0.027(2) 0.3752(8) 0.189(16) Uani 1 1 d D . . . . 
H42A H 0.639902 0.081484 0.382813 0.284 Uiso 1 1 calc R U . . . 
H42B H 0.694431 -0.013102 0.393830 0.284 Uiso 1 1 calc R U . . . 
H42C H 0.591111 0.019624 0.382251 0.284 Uiso 1 1 calc R U . . . 
C43 C 0.3463(11) 0.4169(9) 0.3996(6) 0.063(3) Uani 1 1 d . . . . . 
H43 H 0.336833 0.403962 0.369562 0.075 Uiso 1 1 calc R U . . . 
C44 C 0.2624(13) 0.4860(10) 0.4200(7) 0.087(5) Uani 1 1 d . . . . . 
H44A H 0.207006 0.472347 0.425159 0.131 Uiso 1 1 calc R U . . . 
H44B H 0.253485 0.533823 0.398521 0.131 Uiso 1 1 calc R U . . . 
H44C H 0.271194 0.497384 0.449922 0.131 Uiso 1 1 calc R U . . . 
C45 C 0.4356(15) 0.4289(13) 0.3920(9) 0.111(7) Uani 1 1 d . . . . . 
H45A H 0.446654 0.437926 0.421897 0.166 Uiso 1 1 calc R U . . . 
H45B H 0.431941 0.475932 0.370382 0.166 Uiso 1 1 calc R U . . . 
H45C H 0.487262 0.380663 0.378663 0.166 Uiso 1 1 calc R U . . . 
C46 C 0.4456(12) 0.1602(11) 0.4799(6) 0.074(4) Uani 1 1 d . . . . . 
H46 H 0.484642 0.122925 0.454258 0.089 Uiso 1 1 calc R U . . . 
C47 C 0.4200(14) 0.1113(11) 0.5236(7) 0.088(5) Uani 1 1 d . . . . . 
H47A H 0.388844 0.146853 0.549756 0.132 Uiso 1 1 calc R U . . . 
H47B H 0.477130 0.067758 0.531362 0.132 Uiso 1 1 calc R U . . . 
H47C H 0.377717 0.087960 0.517584 0.132 Uiso 1 1 calc R U . . . 
C48 C 0.4971(14) 0.2080(13) 0.4892(8) 0.098(6) Uani 1 1 d . . . . . 
H48A H 0.518226 0.233553 0.459761 0.148 Uiso 1 1 calc R U . . . 
H48B H 0.551497 0.172002 0.502884 0.148 Uiso 1 1 calc R U . . . 
H48C H 0.455398 0.249777 0.510939 0.148 Uiso 1 1 calc R U . . . 
C49 C 0.5510(17) -0.0882(15) 0.0522(7) 0.120(7) Uani 1 1 d . . . . . 
H49 H 0.503156 -0.051084 0.033593 0.144 Uiso 1 1 calc R U . . . 
C50 C 0.571(2) -0.1709(19) 0.0449(10) 0.180(12) Uani 1 1 d . . . . . 
H50A H 0.605790 -0.206274 0.068554 0.271 Uiso 1 1 calc R U . . . 
H50B H 0.608827 -0.184668 0.013705 0.271 Uiso 1 1 calc R U . . . 
H50C H 0.512142 -0.178133 0.047463 0.271 Uiso 1 1 calc R U . . . 
C51 C 0.6443(16) -0.0771(16) 0.0351(7) 0.136(9) Uani 1 1 d . . . . . 
H51A H 0.632395 -0.023430 0.019468 0.204 Uiso 1 1 calc R U . . . 
H51B H 0.685856 -0.118645 0.013175 0.204 Uiso 1 1 calc R U . . . 
H51C H 0.674080 -0.082229 0.061927 0.204 Uiso 1 1 calc R U . . . 
C52 C 0.367(3) -0.1791(16) 0.1655(12) 0.161(11) Uani 1 1 d . . . . . 
H52 H 0.311339 -0.132081 0.179260 0.194 Uiso 1 1 calc R U . . . 
C53 C 0.413(4) -0.237(3) 0.2089(18) 0.33(3) Uani 1 1 d . . . . . 
H53A H 0.367529 -0.257149 0.228769 0.490 Uiso 1 1 calc R U . . . 
H53B H 0.469365 -0.283423 0.196447 0.490 Uiso 1 1 calc R U . . . 
H53C H 0.430583 -0.206350 0.227466 0.490 Uiso 1 1 calc R U . . . 
C54 C 0.335(3) -0.217(3) 0.1304(17) 0.26(2) Uani 1 1 d . . . . . 
H54A H 0.299080 -0.173704 0.110003 0.389 Uiso 1 1 calc R U . . . 
H54B H 0.296177 -0.245398 0.147998 0.389 Uiso 1 1 calc R U . . . 
H54C H 0.390592 -0.255054 0.111288 0.389 Uiso 1 1 calc R U . . . 
C55 C 0.4588(14) -0.1779(10) 0.3642(8) 0.092(5) Uani 1 1 d . . . . . 
H55 H 0.440286 -0.157455 0.333031 0.111 Uiso 1 1 calc R U . . . 
C56 C 0.420(2) -0.2371(14) 0.3840(10) 0.142(10) Uani 1 1 d . . . . . 
H56A H 0.447297 -0.264955 0.411483 0.213 Uiso 1 1 calc R U . . . 
H56B H 0.434541 -0.276585 0.360748 0.213 Uiso 1 1 calc R U . . . 
H56C H 0.351931 -0.210232 0.393261 0.213 Uiso 1 1 calc R U . . . 
C57 C 0.5668(15) -0.2124(12) 0.3577(9) 0.121(8) Uani 1 1 d . . . . . 
H57A H 0.586166 -0.240058 0.386988 0.182 Uiso 1 1 calc R U . . . 
H57B H 0.588930 -0.168084 0.349184 0.182 Uiso 1 1 calc R U . . . 
H57C H 0.593887 -0.250804 0.332861 0.182 Uiso 1 1 calc R U . . . 
C58 C 0.1919(15) -0.0423(12) 0.4747(8) 0.103(6) Uani 1 1 d . . . . . 
H58 H 0.160458 0.013743 0.461431 0.123 Uiso 1 1 calc R U . . . 
C59 C 0.133(2) -0.084(2) 0.4826(12) 0.189(14) Uani 1 1 d . . . . . 
H59A H 0.110356 -0.082393 0.453790 0.283 Uiso 1 1 calc R U . . . 
H59B H 0.079519 -0.059664 0.507379 0.283 Uiso 1 1 calc R U . . . 
H59C H 0.167617 -0.140883 0.492053 0.283 Uiso 1 1 calc R U . . . 
C60 C 0.218(2) -0.040(2) 0.5231(9) 0.165(11) Uani 1 1 d . . . . . 
H60A H 0.160501 -0.013385 0.545437 0.248 Uiso 1 1 calc R U . . . 
H60B H 0.259101 -0.010753 0.519071 0.248 Uiso 1 1 calc R U . . . 
H60C H 0.250105 -0.095837 0.535057 0.248 Uiso 1 1 calc R U . . . 
C61 C 0.0160(12) 0.2642(11) 0.5174(5) 0.072(4) Uani 1 1 d . . . . . 
H61 H 0.045220 0.298231 0.495440 0.086 Uiso 1 1 calc R U . . . 
C62 C -0.0469(17) 0.3120(15) 0.5594(7) 0.117(8) Uani 1 1 d . . . . . 
H62A H -0.066973 0.370016 0.550854 0.176 Uiso 1 1 calc R U . . . 
H62B H -0.012197 0.298794 0.585146 0.176 Uiso 1 1 calc R U . . . 
H62C H -0.102073 0.297984 0.569312 0.176 Uiso 1 1 calc R U . . . 
C63 C 0.0911(17) 0.1887(16) 0.5332(7) 0.131(9) Uani 1 1 d . . . . . 
H63A H 0.065178 0.147319 0.544530 0.197 Uiso 1 1 calc R U . . . 
H63B H 0.114118 0.200834 0.558419 0.197 Uiso 1 1 calc R U . . . 
H63C H 0.142968 0.168741 0.506853 0.197 Uiso 1 1 calc R U . . . 
C64 C -0.2390(15) 0.3259(17) 0.4537(12) 0.138(9) Uani 1 1 d . . . . . 
H64 H -0.238654 0.377176 0.436158 0.165 Uiso 1 1 calc R U . . . 
C65 C -0.3060(17) 0.294(2) 0.4359(12) 0.189(14) Uani 1 1 d . . . . . 
H65A H -0.267847 0.249744 0.414925 0.283 Uiso 1 1 calc R U . . . 
H65B H -0.349450 0.338111 0.419032 0.283 Uiso 1 1 calc R U . . . 
H65C H -0.341563 0.273940 0.462758 0.283 Uiso 1 1 calc R U . . . 
C66 C -0.264(2) 0.336(3) 0.5039(15) 0.30(3) Uani 1 1 d . . . . . 
H66A H -0.324734 0.381259 0.510979 0.443 Uiso 1 1 calc R U . . . 
H66B H -0.269493 0.286197 0.520101 0.443 Uiso 1 1 calc R U . . . 
H66C H -0.216104 0.346350 0.514482 0.443 Uiso 1 1 calc R U . . . 
C67 C -0.0356(19) 0.0019(15) 0.1780(8) 0.106(6) Uani 1 1 d . . . . . 
H67 H -0.000651 0.038000 0.166246 0.127 Uiso 1 1 calc R U . . . 
C68 C -0.136(2) 0.050(2) 0.1748(13) 0.180(13) Uani 1 1 d . . . . . 
H68A H -0.173855 0.019584 0.190102 0.270 Uiso 1 1 calc R U . . . 
H68B H -0.141941 0.062319 0.141867 0.270 Uiso 1 1 calc R U . . . 
H68C H -0.157322 0.101123 0.190327 0.270 Uiso 1 1 calc R U . . . 
C69 C 0.004(3) -0.065(2) 0.1482(10) 0.184(13) Uani 1 1 d . . . . . 
H69A H 0.071867 -0.088980 0.146241 0.277 Uiso 1 1 calc R U . . . 
H69B H -0.010776 -0.045332 0.116962 0.277 Uiso 1 1 calc R U . . . 
H69C H -0.022891 -0.105062 0.161101 0.277 Uiso 1 1 calc R U . . . 
C70 C 0.0499(15) -0.0418(12) 0.3384(7) 0.083(4) Uani 1 1 d . . . . . 
H70 H 0.088057 -0.007701 0.330435 0.100 Uiso 1 1 calc R U . . . 
C71 C 0.1134(18) -0.1305(13) 0.3502(9) 0.118(7) Uani 1 1 d . . . . . 
H71A H 0.142326 -0.132142 0.376694 0.177 Uiso 1 1 calc R U . . . 
H71B H 0.162398 -0.151886 0.322964 0.177 Uiso 1 1 calc R U . . . 
H71C H 0.075402 -0.163374 0.358266 0.177 Uiso 1 1 calc R U . . . 
C72 C -0.0257(17) -0.0089(16) 0.3761(8) 0.117(7) Uani 1 1 d . . . . . 
H72A H -0.067683 0.044903 0.366279 0.176 Uiso 1 1 calc R U . . . 
H72B H -0.000897 -0.004678 0.402921 0.176 Uiso 1 1 calc R U . . . 
H72C H -0.060501 -0.044381 0.384948 0.176 Uiso 1 1 calc R U . . . 
O1 O -0.0949(8) 0.6182(6) 0.3885(3) 0.066(3) Uani 1 1 d . . . . . 
O2 O -0.0667(9) 0.6707(6) 0.3083(4) 0.077(3) Uani 1 1 d D . . . . 
O3 O -0.0708(8) 0.5785(6) 0.1128(4) 0.072(3) Uani 1 1 d . . . . . 
O4 O 0.0461(9) 0.6371(6) 0.0978(4) 0.073(3) Uani 1 1 d . . . . . 
O5 O 0.3241(14) 0.5984(12) 0.2496(7) 0.129(6) Uani 1 1 d . . . . . 
O6 O 0.4431(12) 0.5268(14) 0.1963(6) 0.148(8) Uani 1 1 d . . . . . 
O7 O -0.2903(8) 0.4865(7) 0.2772(6) 0.099(5) Uani 1 1 d . . . . . 
O8 O -0.2966(8) 0.3726(7) 0.2460(6) 0.096(4) Uani 1 1 d . . . . . 
O9 O 0.0071(8) 0.2878(6) 0.0488(3) 0.060(2) Uani 1 1 d . . . . . 
O10 O 0.1245(7) 0.1528(6) 0.0361(3) 0.061(3) Uani 1 1 d . . . . . 
O11 O 0.4300(9) 0.2918(7) 0.0334(4) 0.077(3) Uani 1 1 d . . . . . 
O12 O 0.5897(9) 0.2408(8) 0.0474(4) 0.081(3) Uani 1 1 d . . . . . 
O13 O 0.6857(9) -0.0372(9) 0.2302(5) 0.108(5) Uani 1 1 d . . . . . 
O14 O 0.6564(11) 0.0561(13) 0.2894(6) 0.129(6) Uani 1 1 d . . . . . 
O15 O 0.3546(6) 0.3481(6) 0.4340(3) 0.050(2) Uani 1 1 d . . . . . 
O16 O 0.3570(6) 0.2161(5) 0.4658(3) 0.048(2) Uani 1 1 d . . . . . 
O17 O 0.5200(8) -0.0713(7) 0.1002(4) 0.080(3) Uani 1 1 d . . . . . 
O18 O 0.4279(11) -0.1488(7) 0.1359(5) 0.104(5) Uani 1 1 d . . . . . 
O19 O 0.4280(7) -0.1092(6) 0.3934(4) 0.067(3) Uani 1 1 d . . . . . 
O20 O 0.2807(8) -0.0845(6) 0.4453(4) 0.070(3) Uani 1 1 d . . . . . 
O21 O -0.0474(8) 0.2472(7) 0.4954(3) 0.069(3) Uani 1 1 d . . . . . 
O22 O -0.1491(7) 0.2584(7) 0.4411(4) 0.079(3) Uani 1 1 d . . . . . 
O23 O -0.0203(10) -0.0255(8) 0.2230(4) 0.086(4) Uani 1 1 d . . . . . 
O24 O 0.0121(8) -0.0443(7) 0.2980(4) 0.074(3) Uani 1 1 d . . . . . 
P1 P -0.0588(3) 0.5903(2) 0.33725(12) 0.0490(8) Uani 1 1 d . . . . . 
P2 P 0.0209(3) 0.5691(2) 0.12973(13) 0.0547(9) Uani 1 1 d . . . . . 
P3 P 0.3555(3) 0.5160(3) 0.22666(15) 0.0735(13) Uani 1 1 d . . . . . 
P4 P -0.2259(3) 0.3982(2) 0.26335(19) 0.0674(12) Uani 1 1 d . . . . . 
P5 P 0.0899(3) 0.2222(2) 0.07084(12) 0.0501(9) Uani 1 1 d . . . . . 
P6 P 0.4878(3) 0.2466(3) 0.07241(13) 0.0591(10) Uani 1 1 d . . . . . 
P7 P 0.6029(3) 0.0315(3) 0.25747(16) 0.0733(13) Uani 1 1 d . . . . . 
P8 P 0.3430(2) 0.2717(2) 0.42025(11) 0.0419(7) Uani 1 1 d . . . . . 
P9 P 0.4223(3) -0.0596(2) 0.13054(15) 0.0645(11) Uani 1 1 d . . . . . 
P10 P 0.3262(3) -0.0419(2) 0.40198(13) 0.0521(9) Uani 1 1 d . . . . . 
P11 P -0.0499(3) 0.2602(2) 0.44116(13) 0.0501(8) Uani 1 1 d . . . . . 
P12 P 0.0254(3) 0.0101(2) 0.25272(14) 0.0563(9) Uani 1 1 d . . . . . 
Pd1 Pd 0.19802(6) 0.25103(5) 0.25038(3) 0.02931(18) Uani 1 1 d . . . . . 
S1 S 0.0779(2) 0.5199(2) 0.32995(12) 0.0493(8) Uani 1 1 d . . . . . 
S2 S -0.1463(2) 0.5489(2) 0.31960(12) 0.0493(8) Uani 1 1 d . . . . . 
S3 S 0.1144(3) 0.4601(2) 0.11582(12) 0.0573(9) Uani 1 1 d . . . . . 
S4 S -0.0155(3) 0.6033(2) 0.19674(12) 0.0514(8) Uani 1 1 d . . . . . 
S5 S 0.3841(3) 0.4232(3) 0.27040(18) 0.0815(14) Uani 1 1 d . . . . . 
S6 S 0.2699(4) 0.5200(4) 0.18490(16) 0.0874(15) Uani 1 1 d . . . . . 
S7 S -0.1755(3) 0.3257(2) 0.31553(17) 0.0687(11) Uani 1 1 d . . . . . 
S8 S -0.1290(3) 0.4076(2) 0.20743(15) 0.0660(11) Uani 1 1 d . . . . . 
S9 S 0.1915(3) 0.2611(2) 0.06682(12) 0.0568(9) Uani 1 1 d . . . . . 
S10 S 0.0356(3) 0.1898(2) 0.13518(11) 0.0498(8) Uani 1 1 d . . . . . 
S11 S 0.4886(3) 0.1336(2) 0.07747(13) 0.0573(9) Uani 1 1 d . . . . . 
S12 S 0.4477(3) 0.3061(3) 0.12972(13) 0.0653(11) Uani 1 1 d . . . . . 
S13 S 0.5023(3) -0.0045(2) 0.29325(14) 0.0628(10) Uani 1 1 d . . . . . 
S14 S 0.5621(2) 0.1313(3) 0.21552(14) 0.0610(10) Uani 1 1 d . . . . . 
S15 S 0.2085(2) 0.30416(18) 0.41452(10) 0.0373(6) Uani 1 1 d . . . . . 
S16 S 0.4393(2) 0.2273(2) 0.36430(12) 0.0516(8) Uani 1 1 d . . . . . 
S17 S 0.3166(3) 0.0105(2) 0.09691(13) 0.0593(10) Uani 1 1 d . . . . . 
S18 S 0.4253(3) -0.0269(2) 0.19196(13) 0.0544(9) Uani 1 1 d . . . . . 
S19 S 0.2626(3) -0.0215(2) 0.34857(14) 0.0602(9) Uani 1 1 d . . . . . 
S20 S 0.3408(2) 0.0511(2) 0.42483(12) 0.0499(8) Uani 1 1 d . . . . . 
S21 S -0.0361(3) 0.3636(2) 0.41704(13) 0.0538(8) Uani 1 1 d . . . . . 
S22 S 0.0404(2) 0.16044(19) 0.40842(11) 0.0452(7) Uani 1 1 d . . . . . 
S23 S -0.0453(3) 0.1255(2) 0.26191(17) 0.0685(11) Uani 1 1 d . . . . . 
S24 S 0.1633(3) -0.0216(2) 0.23059(15) 0.0677(11) Uani 1 1 d . . . . . 
  
loop_ 
 _atom_site_aniso_label 
 _atom_site_aniso_U_11 
 _atom_site_aniso_U_22 
 _atom_site_aniso_U_33 
 _atom_site_aniso_U_23 
 _atom_site_aniso_U_13 
 _atom_site_aniso_U_12 
Ag1 0.0347(4) 0.0394(5) 0.0284(4) -0.0041(3) 0.0004(3) -0.0147(4) 
Ag2 0.0365(5) 0.0391(5) 0.0270(4) -0.0065(3) -0.0039(3) -0.0134(4) 
Ag3 0.0380(5) 0.0362(5) 0.0316(4) -0.0039(4) -0.0042(4) -0.0120(4) 
Ag4 0.0406(5) 0.0377(5) 0.0351(5) -0.0052(4) -0.0028(4) -0.0200(4) 
Ag5 0.0401(5) 0.0397(5) 0.0330(4) -0.0110(4) 0.0007(4) -0.0153(4) 
Ag6 0.0335(5) 0.0490(5) 0.0355(5) -0.0123(4) 0.0012(4) -0.0156(4) 
Ag7 0.0382(5) 0.0458(5) 0.0324(4) -0.0076(4) 0.0001(4) -0.0231(4) 
Ag8 0.0336(4) 0.0352(4) 0.0300(4) -0.0069(3) -0.0023(3) -0.0148(4) 
Ag9 0.0372(5) 0.0372(5) 0.0382(5) -0.0069(4) -0.0081(4) -0.0138(4) 
Ag10 0.0499(5) 0.0406(5) 0.0303(4) -0.0076(4) -0.0068(4) -0.0203(4) 
Ag11 0.0447(5) 0.0461(5) 0.0284(4) -0.0093(4) 0.0051(4) -0.0215(4) 
Ag12 0.0474(5) 0.0378(5) 0.0290(4) -0.0032(4) -0.0060(4) -0.0185(4) 
Ag13 0.0410(5) 0.0502(6) 0.0463(5) -0.0113(4) -0.0064(4) -0.0110(4) 
Ag14 0.0448(5) 0.0422(5) 0.0386(5) -0.0017(4) -0.0034(4) -0.0151(4) 
Ag15 0.0387(5) 0.0455(5) 0.0509(6) -0.0091(4) -0.0007(4) -0.0176(4) 
Ag16 0.0526(6) 0.0452(5) 0.0455(5) -0.0074(4) -0.0089(4) -0.0190(5) 
Ag17 0.0574(6) 0.0485(6) 0.0479(6) -0.0032(4) -0.0099(5) -0.0297(5) 
Ag18 0.0628(6) 0.0504(6) 0.0420(5) -0.0107(4) 0.0003(5) -0.0300(5) 
Ag19 0.0581(6) 0.0615(6) 0.0391(5) -0.0151(5) 0.0019(4) -0.0299(5) 
Ag20 0.0498(6) 0.0634(7) 0.0478(6) -0.0186(5) 0.0064(5) -0.0237(5) 
C1 0.135(14) 0.071(11) 0.050(8) -0.014(7) 0.009(7) -0.046(9) 
C2 0.185(19) 0.16(2) 0.090(17) -0.035(16) 0.072(14) -0.006(16) 
C3 0.25(3) 0.125(19) 0.092(14) 0.016(12) -0.068(17) -0.119(18) 
C4 0.112(14) 0.056(8) 0.096(13) -0.001(7) -0.023(10) -0.047(7) 
C5 0.12(2) 0.061(12) 0.114(16) -0.005(12) -0.015(15) -0.034(11) 
C6 0.12(2) 0.058(13) 0.104(15) 0.012(10) -0.024(14) -0.048(14) 
C4B 0.112(14) 0.056(8) 0.096(13) -0.001(7) -0.023(10) -0.047(7) 
C5B 0.12(2) 0.061(12) 0.114(16) -0.005(12) -0.015(15) -0.034(11) 
C6B 0.12(2) 0.058(13) 0.104(15) 0.012(10) -0.024(14) -0.048(14) 
C7 0.108(11) 0.066(9) 0.074(10) 0.002(8) -0.046(9) -0.014(7) 
C8 0.130(19) 0.14(2) 0.099(15) 0.048(14) -0.054(13) -0.008(16) 
C9 0.099(11) 0.089(16) 0.16(2) 0.017(14) -0.023(14) -0.009(11) 
C10 0.128(14) 0.097(12) 0.083(11) 0.030(10) -0.039(10) -0.072(12) 
C11 0.23(3) 0.135(17) 0.112(18) 0.005(13) -0.037(17) -0.128(19) 
C12 0.17(2) 0.16(2) 0.118(15) 0.010(15) 0.005(14) -0.11(2) 
C13 0.16(2) 0.17(3) 0.15(2) -0.018(18) -0.032(14) -0.030(17) 
C14 0.18(3) 0.12(2) 0.112(17) 0.006(15) -0.008(17) -0.05(2) 
C15 0.21(3) 0.18(3) 0.37(5) -0.03(3) -0.16(3) -0.03(2) 
C16 0.089(16) 0.27(4) 0.109(13) -0.054(19) 0.015(12) -0.059(19) 
C17 0.39(6) 0.29(5) 0.100(13) 0.00(2) 0.00(2) -0.24(5) 
C18 0.10(2) 0.49(7) 0.19(3) 0.02(4) 0.024(19) -0.13(3) 
C19 0.101(14) 0.13(2) 0.31(3) -0.13(2) 0.044(15) -0.036(14) 
C20 0.093(19) 0.31(5) 0.32(4) -0.17(3) 0.01(2) 0.06(2) 
C21 0.18(3) 0.22(4) 0.26(3) -0.10(3) 0.05(2) -0.06(3) 
C22 0.065(10) 0.068(8) 0.116(12) -0.027(9) -0.022(8) -0.035(8) 
C23 0.126(18) 0.15(2) 0.158(17) -0.043(16) 0.008(14) -0.104(18) 
C24 0.23(3) 0.14(2) 0.126(14) -0.035(16) -0.053(16) -0.09(2) 
C25 0.078(8) 0.077(8) 0.045(7) -0.007(6) -0.016(6) -0.044(7) 
C26 0.079(9) 0.102(14) 0.080(12) -0.011(10) -0.007(8) -0.045(9) 
C27 0.106(13) 0.080(9) 0.058(9) 0.003(7) -0.022(9) -0.049(10) 
C28 0.114(14) 0.094(10) 0.080(11) -0.030(9) -0.022(10) -0.063(10) 
C29 0.34(5) 0.18(2) 0.145(19) 0.033(19) -0.15(3) -0.18(3) 
C30 0.19(3) 0.090(10) 0.16(2) -0.024(13) -0.06(2) -0.071(13) 
C31 0.128(15) 0.074(8) 0.088(13) 0.017(10) -0.026(10) -0.052(9) 
C32 0.113(15) 0.108(16) 0.095(14) 0.014(12) -0.019(11) -0.053(12) 
C33 0.22(3) 0.17(2) 0.16(3) 0.05(2) -0.07(2) -0.15(2) 
C34 0.087(11) 0.111(14) 0.088(13) -0.019(10) 0.026(8) -0.059(10) 
C35 0.095(16) 0.18(2) 0.23(3) -0.11(2) 0.030(17) -0.048(13) 
C36 0.15(2) 0.16(2) 0.114(18) -0.030(16) -0.011(16) -0.106(19) 
C37 0.068(12) 0.150(17) 0.154(18) -0.049(15) -0.028(11) -0.035(14) 
C38 0.20(3) 0.35(5) 0.15(2) -0.13(2) 0.019(19) -0.15(4) 
C39 0.26(5) 0.133(18) 0.27(4) -0.08(2) 0.01(3) -0.04(2) 
C40 0.14(2) 0.21(3) 0.121(14) -0.006(15) -0.057(13) -0.10(2) 
C41 0.27(4) 0.73(11) 0.21(4) 0.10(5) -0.12(3) -0.37(6) 
C42 0.15(3) 0.23(4) 0.121(14) 0.02(2) -0.044(16) -0.01(3) 
C43 0.076(9) 0.058(7) 0.061(9) -0.007(6) -0.008(7) -0.034(6) 
C44 0.092(11) 0.057(8) 0.104(14) 0.002(9) -0.003(10) -0.030(7) 
C45 0.104(11) 0.099(15) 0.16(2) 0.002(14) -0.018(13) -0.075(12) 
C46 0.064(9) 0.079(10) 0.070(9) -0.013(7) -0.034(7) -0.005(7) 
C47 0.093(13) 0.073(11) 0.094(12) 0.011(8) -0.051(10) -0.015(9) 
C48 0.084(13) 0.113(15) 0.110(16) 0.011(12) -0.054(12) -0.037(11) 
C49 0.110(14) 0.129(15) 0.063(9) -0.037(11) 0.008(10) 0.010(12) 
C50 0.23(3) 0.17(2) 0.11(2) -0.093(18) -0.02(2) -0.04(2) 
C51 0.111(14) 0.16(2) 0.059(12) -0.020(13) 0.033(11) 0.012(13) 
C52 0.21(3) 0.083(16) 0.21(3) -0.030(15) 0.018(18) -0.088(18) 
C53 0.53(9) 0.21(5) 0.31(5) 0.12(4) -0.13(5) -0.23(6) 
C54 0.25(5) 0.24(5) 0.38(5) -0.07(4) -0.05(4) -0.17(4) 
C55 0.102(11) 0.049(9) 0.103(14) -0.027(8) -0.024(11) 0.004(8) 
C56 0.17(2) 0.087(14) 0.17(2) -0.043(15) -0.006(19) -0.052(15) 
C57 0.104(11) 0.065(12) 0.15(2) -0.037(13) -0.017(13) 0.018(9) 
C58 0.093(12) 0.073(12) 0.106(12) 0.030(10) 0.008(9) -0.020(9) 
C59 0.16(2) 0.24(4) 0.19(3) 0.06(3) 0.00(2) -0.13(3) 
C60 0.18(3) 0.18(3) 0.099(13) -0.034(17) 0.029(15) -0.06(2) 
C61 0.077(10) 0.082(10) 0.049(8) 0.000(7) 0.010(6) -0.036(8) 
C62 0.127(18) 0.139(19) 0.086(13) -0.049(13) 0.010(12) -0.054(14) 
C63 0.118(15) 0.142(18) 0.069(13) 0.015(12) -0.006(11) 0.003(12) 
C64 0.057(11) 0.120(17) 0.21(2) -0.022(17) 0.009(13) -0.017(9) 
C65 0.081(15) 0.25(4) 0.26(3) 0.08(3) -0.06(2) -0.11(2) 
C66 0.12(3) 0.42(7) 0.25(3) -0.17(4) 0.04(2) 0.01(3) 
C67 0.146(16) 0.120(16) 0.082(10) -0.002(9) -0.015(11) -0.086(14) 
C68 0.17(2) 0.19(3) 0.21(3) 0.01(2) -0.10(2) -0.082(18) 
C69 0.27(3) 0.20(3) 0.113(18) -0.07(2) 0.00(2) -0.13(2) 
C70 0.104(13) 0.090(10) 0.078(9) 0.008(9) -0.019(7) -0.063(9) 
C71 0.137(18) 0.088(12) 0.14(2) 0.028(12) -0.045(14) -0.054(11) 
C72 0.115(16) 0.15(2) 0.096(12) -0.028(14) -0.012(11) -0.063(13) 
O1 0.087(7) 0.065(6) 0.053(5) -0.024(5) 0.004(5) -0.039(6) 
O2 0.123(9) 0.049(5) 0.059(6) -0.002(5) 0.004(6) -0.046(6) 
O3 0.097(8) 0.058(6) 0.065(7) 0.000(5) -0.042(6) -0.021(5) 
O4 0.116(9) 0.060(6) 0.056(6) 0.009(5) -0.027(6) -0.046(7) 
O5 0.149(15) 0.139(15) 0.124(14) -0.017(11) -0.029(11) -0.074(13) 
O6 0.121(12) 0.29(2) 0.098(10) -0.057(13) 0.032(8) -0.154(15) 
O7 0.051(6) 0.054(7) 0.204(15) -0.042(8) -0.017(7) -0.023(5) 
O8 0.069(7) 0.056(6) 0.186(14) -0.019(7) -0.060(8) -0.026(6) 
O9 0.086(7) 0.071(6) 0.037(5) -0.005(4) -0.016(5) -0.039(5) 
O10 0.079(7) 0.074(7) 0.044(5) -0.018(5) -0.010(5) -0.039(6) 
O11 0.104(9) 0.067(6) 0.061(7) -0.009(5) -0.001(6) -0.040(6) 
O12 0.089(8) 0.112(9) 0.056(7) -0.026(6) 0.031(5) -0.070(7) 
O13 0.060(8) 0.127(11) 0.113(11) -0.061(9) -0.001(7) -0.001(7) 
O14 0.087(10) 0.208(19) 0.107(11) -0.004(12) -0.026(8) -0.071(12) 
O15 0.049(5) 0.060(5) 0.050(5) -0.011(4) -0.013(4) -0.024(4) 
O16 0.053(5) 0.046(5) 0.041(5) -0.001(4) -0.016(4) -0.013(4) 
O17 0.079(8) 0.085(8) 0.063(6) -0.038(6) 0.012(5) -0.021(6) 
O18 0.146(13) 0.061(8) 0.112(11) -0.031(7) -0.009(9) -0.047(8) 
O19 0.072(7) 0.045(5) 0.068(7) -0.009(5) -0.030(5) 0.006(5) 
O20 0.087(7) 0.051(6) 0.065(6) 0.011(5) -0.014(5) -0.023(5) 
O21 0.083(7) 0.073(7) 0.047(6) -0.008(5) 0.015(5) -0.038(6) 
O22 0.037(5) 0.095(8) 0.105(9) -0.008(7) 0.008(5) -0.033(5) 
O23 0.118(10) 0.084(8) 0.080(7) -0.017(6) -0.014(7) -0.059(8) 
O24 0.092(8) 0.081(8) 0.073(7) 0.008(6) -0.013(6) -0.063(7) 
P1 0.066(2) 0.0395(18) 0.0419(18) -0.0113(14) -0.0022(16) -0.0215(17) 
P2 0.077(3) 0.047(2) 0.0420(19) 0.0035(15) -0.0212(18) -0.0227(19) 
P3 0.075(3) 0.116(4) 0.057(2) -0.014(2) 0.006(2) -0.072(3) 
P4 0.047(2) 0.045(2) 0.120(4) -0.019(2) -0.032(2) -0.0151(17) 
P5 0.077(3) 0.055(2) 0.0335(17) -0.0026(15) -0.0161(16) -0.038(2) 
P6 0.071(3) 0.074(3) 0.043(2) -0.0146(18) 0.0126(18) -0.048(2) 
P7 0.0343(19) 0.102(4) 0.064(3) -0.020(2) -0.0031(18) -0.004(2) 
P8 0.0422(18) 0.0456(18) 0.0387(17) -0.0137(14) -0.0051(14) -0.0154(15) 
P9 0.076(3) 0.052(2) 0.059(2) -0.0292(19) 0.014(2) -0.024(2) 
P10 0.059(2) 0.0382(18) 0.052(2) 0.0032(15) -0.0122(17) -0.0132(16) 
P11 0.0457(19) 0.051(2) 0.049(2) -0.0055(16) 0.0063(15) -0.0205(16) 
P12 0.068(2) 0.056(2) 0.055(2) -0.0051(17) -0.0043(18) -0.037(2) 
Pd1 0.0323(4) 0.0333(4) 0.0237(4) -0.0061(3) -0.0011(3) -0.0148(4) 
S1 0.056(2) 0.0514(19) 0.0477(18) -0.0182(15) -0.0121(15) -0.0216(16) 
S2 0.0522(19) 0.0432(18) 0.0499(19) -0.0111(15) -0.0023(15) -0.0168(15) 
S3 0.081(3) 0.056(2) 0.0340(17) -0.0018(15) -0.0114(16) -0.0256(19) 
S4 0.071(2) 0.0457(18) 0.0399(17) -0.0024(14) -0.0167(16) -0.0218(17) 
S5 0.081(3) 0.101(4) 0.094(3) 0.019(3) -0.039(3) -0.063(3) 
S6 0.091(3) 0.137(5) 0.055(2) 0.020(3) -0.014(2) -0.072(3) 
S7 0.051(2) 0.060(2) 0.105(3) -0.018(2) -0.009(2) -0.0297(19) 
S8 0.068(2) 0.061(2) 0.076(3) -0.018(2) -0.036(2) -0.0155(19) 
S9 0.077(3) 0.067(2) 0.0391(18) 0.0021(16) -0.0150(17) -0.040(2) 
S10 0.062(2) 0.057(2) 0.0393(17) -0.0008(15) -0.0090(15) -0.0332(18) 
S11 0.057(2) 0.069(2) 0.049(2) -0.0204(17) 0.0099(16) -0.0326(19) 
S12 0.077(3) 0.081(3) 0.052(2) -0.0267(19) 0.0188(19) -0.053(2) 
S13 0.064(2) 0.052(2) 0.057(2) -0.0181(17) -0.0020(18) -0.0069(18) 
S14 0.0402(18) 0.087(3) 0.060(2) -0.028(2) 0.0053(16) -0.0284(19) 
S15 0.0389(16) 0.0416(16) 0.0313(14) -0.0078(12) -0.0027(12) -0.0154(13) 
S16 0.0430(18) 0.069(2) 0.0486(19) -0.0230(17) 0.0043(14) -0.0276(17) 
S17 0.072(2) 0.068(2) 0.047(2) -0.0213(17) 0.0068(17) -0.040(2) 
S18 0.057(2) 0.0440(18) 0.055(2) -0.0118(15) -0.0009(16) -0.0141(16) 
S19 0.073(2) 0.047(2) 0.067(2) 0.0055(17) -0.031(2) -0.0230(18) 
S20 0.0523(19) 0.0439(18) 0.0480(19) -0.0041(14) -0.0114(15) -0.0113(15) 
S21 0.061(2) 0.0413(18) 0.056(2) -0.0025(15) -0.0122(17) -0.0160(16) 
S22 0.0522(19) 0.0408(17) 0.0434(17) -0.0009(13) -0.0006(14) -0.0233(15) 
S23 0.051(2) 0.051(2) 0.104(3) -0.012(2) -0.001(2) -0.0248(18) 
S24 0.071(3) 0.048(2) 0.072(3) 0.0072(18) -0.001(2) -0.0207(19) 
  
_geom_special_details 
; 
 All esds (except the esd in the dihedral angle between two l.s. planes) 
 are estimated using the full covariance matrix.  The cell esds are taken 
 into account individually in the estimation of esds in distances, angles 
 and torsion angles; correlations between esds in cell parameters are only 
 used when they are defined by crystal symmetry.  An approximate (isotropic) 
 treatment of cell esds is used for estimating esds involving l.s. planes. 
; 
  
loop_ 
 _geom_bond_atom_site_label_1 
 _geom_bond_atom_site_label_2 
 _geom_bond_distance 
 _geom_bond_site_symmetry_2 
 _geom_bond_publ_flag 
Ag1 S22 2.581(3) . ? 
Ag1 Pd1 2.7497(11) . ? 
Ag1 Ag3 2.8513(12) . ? 
Ag1 Ag9 2.8633(12) . ? 
Ag1 Ag4 2.8708(12) . ? 
Ag1 Ag8 2.9227(12) . ? 
Ag1 Ag15 2.9453(13) . ? 
Ag1 Ag2 2.9968(12) . ? 
Ag1 Ag14 3.0239(13) . ? 
Ag2 S15 2.569(3) . ? 
Ag2 Pd1 2.7373(11) . ? 
Ag2 Ag6 2.8066(12) . ? 
Ag2 Ag7 2.8653(12) . ? 
Ag2 Ag8 2.8815(12) . ? 
Ag2 Ag14 2.9072(13) . ? 
Ag2 Ag3 2.9389(12) . ? 
Ag2 Ag13 2.9957(13) . ? 
Ag3 S19 2.511(4) . ? 
Ag3 Pd1 2.7714(12) . ? 
Ag3 Ag5 2.8463(12) . ? 
Ag3 Ag4 2.9267(13) . ? 
Ag3 Ag13 2.9428(13) . ? 
Ag3 Ag6 2.9548(13) . ? 
Ag3 Ag14 3.0845(13) . ? 
Ag4 S23 2.531(4) . ? 
Ag4 Pd1 2.8017(12) . ? 
Ag4 Ag9 2.8388(13) . ? 
Ag4 Ag5 2.8508(12) . ? 
Ag4 S24 2.933(4) . ? 
Ag4 Ag10 2.9445(13) . ? 
Ag4 Ag18 3.0428(13) . ? 
Ag5 S18 2.530(4) . ? 
Ag5 Pd1 2.7004(12) . ? 
Ag5 Ag20 2.8631(14) . ? 
Ag5 Ag10 2.8698(13) . ? 
Ag5 Ag6 2.9368(13) . ? 
Ag5 Ag11 2.9555(13) . ? 
Ag5 Ag18 2.9700(14) . ? 
Ag5 Ag19 3.0001(14) . ? 
Ag6 S14 2.571(3) . ? 
Ag6 Pd1 2.7648(12) . ? 
Ag6 Ag11 2.8699(13) . ? 
Ag6 Ag7 2.9374(13) . ? 
Ag6 Ag13 2.9441(14) . ? 
Ag6 Ag20 3.0419(13) . ? 
Ag7 S5 2.518(4) . ? 
Ag7 Pd1 2.8249(12) . ? 
Ag7 Ag11 2.8721(12) . ? 
Ag7 Ag8 2.8764(12) . ? 
Ag7 Ag12 2.9345(13) . ? 
Ag7 Ag17 3.1114(14) . ? 
Ag8 S1 2.566(3) . ? 
Ag8 Pd1 2.7000(11) . ? 
Ag8 Ag17 2.8806(13) . ? 
Ag8 Ag15 2.8902(13) . ? 
Ag8 Ag12 2.8973(12) . ? 
Ag8 Ag9 2.9157(12) . ? 
Ag8 Ag16 3.0734(13) . ? 
Ag9 S8 2.586(4) . ? 
Ag9 Pd1 2.7551(12) . ? 
Ag9 Ag16 2.8738(13) . ? 
Ag9 Ag10 2.9223(12) . ? 
Ag9 Ag12 2.9471(13) . ? 
Ag9 Ag15 2.9748(13) . ? 
Ag10 S10 2.679(3) . ? 
Ag10 Pd1 2.7648(12) . ? 
Ag10 Ag12 2.8429(12) . ? 
Ag10 Ag11 2.9049(13) . ? 
Ag10 Ag19 2.9075(14) . ? 
Ag10 S9 2.916(4) . ? 
Ag10 Ag18 2.9504(13) . ? 
Ag11 S12 2.496(4) . ? 
Ag11 Pd1 2.7334(12) . ? 
Ag11 Ag12 2.8475(13) . ? 
Ag11 Ag19 2.9589(13) . ? 
Ag11 Ag20 3.0807(15) . ? 
Ag12 S3 2.486(4) . ? 
Ag12 Pd1 2.7479(12) . ? 
Ag12 Ag17 2.9303(13) . ? 
Ag12 Ag16 3.0321(14) . ? 
Ag13 S16 2.502(4) . ? 
Ag13 S13 2.503(4) . ? 
Ag13 S20 2.579(4) . ? 
Ag13 Ag14 3.2868(14) . ? 
Ag14 S20 2.520(4) . ? 
Ag14 S22 2.529(4) . ? 
Ag14 S15 2.572(3) . ? 
Ag15 S21 2.495(4) . ? 
Ag15 S7 2.500(4) . ? 
Ag15 S2 2.589(4) . ? 
Ag15 Ag16 3.2254(15) . ? 
Ag16 S4 2.507(4) . ? 
Ag16 S8 2.557(4) . ? 
Ag16 S2 2.583(3) . ? 
Ag16 Ag17 3.2342(14) . ? 
Ag17 S6 2.472(5) . ? 
Ag17 S4 2.586(4) . ? 
Ag17 S1 2.591(4) . ? 
Ag18 S24 2.482(4) . ? 
Ag18 S10 2.539(4) . ? 
Ag18 S17 2.553(4) . ? 
Ag18 Ag19 3.2565(15) . ? 
Ag19 S9 2.532(4) . ? 
Ag19 S11 2.535(4) . ? 
Ag19 S17 2.594(4) . ? 
Ag19 Ag20 3.1625(16) . ? 
Ag20 S14 2.514(4) . ? 
Ag20 S11 2.514(4) . ? 
Ag20 S18 2.651(4) . ? 
C1 C3 1.47(3) . ? 
C1 O1 1.470(19) . ? 
C1 C2 1.47(3) . ? 
C4 O2 1.31(2) . ? 
C4 C5 1.537(10) . ? 
C4 C6 1.541(10) . ? 
C4B O2 1.30(3) . ? 
C4B C5B 1.52(2) . ? 
C4B C6B 1.54(2) . ? 
C7 O3 1.46(2) . ? 
C7 C8 1.48(3) . ? 
C7 C9 1.52(3) . ? 
C10 O4 1.44(2) . ? 
C10 C11 1.47(3) . ? 
C10 C12 1.50(3) . ? 
C13 O5 1.22(3) . ? 
C13 C14 1.44(4) . ? 
C13 C15 1.50(4) . ? 
C16 O6 1.24(3) . ? 
C16 C18 1.46(4) . ? 
C16 C17 1.529(10) . ? 
C19 O7 1.37(3) . ? 
C19 C20 1.536(10) . ? 
C19 C21 1.552(10) . ? 
C22 C24 1.42(3) . ? 
C22 C23 1.47(3) . ? 
C22 O8 1.488(19) . ? 
C25 C27 1.48(2) . ? 
C25 C26 1.51(2) . ? 
C25 O9 1.507(18) . ? 
C28 O10 1.448(18) . ? 
C28 C30 1.46(3) . ? 
C28 C29 1.50(3) . ? 
C31 O11 1.47(2) . ? 
C31 C32 1.48(3) . ? 
C31 C33 1.53(3) . ? 
C34 O12 1.46(3) . ? 
C34 C35 1.48(3) . ? 
C34 C36 1.51(3) . ? 
C37 O13 1.33(3) . ? 
C37 C39 1.53(4) . ? 
C37 C38 1.55(4) . ? 
C40 O14 1.25(3) . ? 
C40 C41 1.39(4) . ? 
C40 C42 1.528(10) . ? 
C43 O15 1.474(18) . ? 
C43 C45 1.48(2) . ? 
C43 C44 1.48(2) . ? 
C46 O16 1.472(17) . ? 
C46 C48 1.49(2) . ? 
C46 C47 1.53(3) . ? 
C49 O17 1.42(2) . ? 
C49 C50 1.43(4) . ? 
C49 C51 1.54(3) . ? 
C52 O18 1.38(3) . ? 
C52 C54 1.58(4) . ? 
C52 C53 1.64(5) . ? 
C55 C56 1.44(3) . ? 
C55 O19 1.462(19) . ? 
C55 C57 1.54(3) . ? 
C58 C59 1.39(3) . ? 
C58 O20 1.44(2) . ? 
C58 C60 1.57(3) . ? 
C61 O21 1.46(2) . ? 
C61 C63 1.50(3) . ? 
C61 C62 1.52(2) . ? 
C64 C66 1.46(4) . ? 
C64 O22 1.46(2) . ? 
C64 C65 1.60(4) . ? 
C67 O23 1.38(2) . ? 
C67 C69 1.43(3) . ? 
C67 C68 1.49(4) . ? 
C70 C72 1.43(3) . ? 
C70 O24 1.46(2) . ? 
C70 C71 1.55(3) . ? 
O1 P1 1.562(10) . ? 
O2 P1 1.557(11) . ? 
O3 P2 1.577(12) . ? 
O4 P2 1.572(11) . ? 
O5 P3 1.567(19) . ? 
O6 P3 1.543(13) . ? 
O7 P4 1.563(11) . ? 
O8 P4 1.569(11) . ? 
O9 P5 1.569(11) . ? 
O10 P5 1.570(10) . ? 
O11 P6 1.559(13) . ? 
O12 P6 1.588(11) . ? 
O13 P7 1.550(12) . ? 
O14 P7 1.603(16) . ? 
O15 P8 1.580(9) . ? 
O16 P8 1.561(9) . ? 
O17 P9 1.554(12) . ? 
O18 P9 1.567(12) . ? 
O19 P10 1.572(10) . ? 
O20 P10 1.584(11) . ? 
O21 P11 1.586(11) . ? 
O22 P11 1.587(10) . ? 
O23 P12 1.586(12) . ? 
O24 P12 1.572(11) . ? 
P1 S1 2.002(5) . ? 
P1 S2 2.005(5) . ? 
P2 S3 1.962(5) . ? 
P2 S4 2.033(5) . ? 
P3 S5 1.931(7) . ? 
P3 S6 1.998(7) . ? 
P4 S7 1.964(7) . ? 
P4 S8 2.027(7) . ? 
P5 S9 1.979(5) . ? 
P5 S10 2.010(5) . ? 
P6 S12 1.966(5) . ? 
P6 S11 2.025(6) . ? 
P7 S13 1.996(7) . ? 
P7 S14 2.001(7) . ? 
P8 S16 1.985(4) . ? 
P8 S15 2.011(4) . ? 
P9 S18 1.991(5) . ? 
P9 S17 2.018(7) . ? 
P10 S19 1.964(5) . ? 
P10 S20 2.007(5) . ? 
P11 S21 1.988(5) . ? 
P11 S22 2.003(5) . ? 
P12 S23 1.955(6) . ? 
P12 S24 1.999(6) . ? 
  
loop_ 
 _geom_angle_atom_site_label_1 
 _geom_angle_atom_site_label_2 
 _geom_angle_atom_site_label_3 
 _geom_angle 
 _geom_angle_site_symmetry_1 
 _geom_angle_site_symmetry_3 
 _geom_angle_publ_flag 
S22 Ag1 Pd1 150.54(8) . . ? 
S22 Ag1 Ag3 91.26(8) . . ? 
Pd1 Ag1 Ag3 59.28(3) . . ? 
S22 Ag1 Ag9 142.26(9) . . ? 
Pd1 Ag1 Ag9 58.75(3) . . ? 
Ag3 Ag1 Ag9 108.85(4) . . ? 
S22 Ag1 Ag4 108.50(8) . . ? 
Pd1 Ag1 Ag4 59.75(3) . . ? 
Ag3 Ag1 Ag4 61.52(3) . . ? 
Ag9 Ag1 Ag4 59.35(3) . . ? 
S22 Ag1 Ag8 143.76(8) . . ? 
Pd1 Ag1 Ag8 56.75(3) . . ? 
Ag3 Ag1 Ag8 107.44(4) . . ? 
Ag9 Ag1 Ag8 60.51(3) . . ? 
Ag4 Ag1 Ag8 107.70(4) . . ? 
S22 Ag1 Ag15 102.66(8) . . ? 
Pd1 Ag1 Ag15 106.73(4) . . ? 
Ag3 Ag1 Ag15 165.68(4) . . ? 
Ag9 Ag1 Ag15 61.59(3) . . ? 
Ag4 Ag1 Ag15 115.83(4) . . ? 
Ag8 Ag1 Ag15 59.01(3) . . ? 
S22 Ag1 Ag2 110.53(8) . . ? 
Pd1 Ag1 Ag2 56.70(3) . . ? 
Ag3 Ag1 Ag2 60.27(3) . . ? 
Ag9 Ag1 Ag2 107.18(4) . . ? 
Ag4 Ag1 Ag2 108.51(3) . . ? 
Ag8 Ag1 Ag2 58.24(3) . . ? 
Ag15 Ag1 Ag2 110.64(4) . . ? 
S22 Ag1 Ag14 52.92(8) . . ? 
Pd1 Ag1 Ag14 107.11(4) . . ? 
Ag3 Ag1 Ag14 63.26(3) . . ? 
Ag9 Ag1 Ag14 164.78(4) . . ? 
Ag4 Ag1 Ag14 120.56(4) . . ? 
Ag8 Ag1 Ag14 108.03(4) . . ? 
Ag15 Ag1 Ag14 123.09(4) . . ? 
Ag2 Ag1 Ag14 57.74(3) . . ? 
S15 Ag2 Pd1 147.56(8) . . ? 
S15 Ag2 Ag6 151.65(8) . . ? 
Pd1 Ag2 Ag6 59.81(3) . . ? 
S15 Ag2 Ag7 129.05(8) . . ? 
Pd1 Ag2 Ag7 60.51(3) . . ? 
Ag6 Ag2 Ag7 62.37(3) . . ? 
S15 Ag2 Ag8 98.09(7) . . ? 
Pd1 Ag2 Ag8 57.37(3) . . ? 
Ag6 Ag2 Ag8 108.86(4) . . ? 
Ag7 Ag2 Ag8 60.07(3) . . ? 
S15 Ag2 Ag14 55.61(7) . . ? 
Pd1 Ag2 Ag14 110.80(4) . . ? 
Ag6 Ag2 Ag14 118.13(4) . . ? 
Ag7 Ag2 Ag14 170.38(4) . . ? 
Ag8 Ag2 Ag14 112.47(4) . . ? 
S15 Ag2 Ag3 119.27(8) . . ? 
Pd1 Ag2 Ag3 58.32(3) . . ? 
Ag6 Ag2 Ag3 61.85(3) . . ? 
Ag7 Ag2 Ag3 111.22(4) . . ? 
Ag8 Ag2 Ag3 106.21(4) . . ? 
Ag14 Ag2 Ag3 63.69(3) . . ? 
S15 Ag2 Ag13 94.25(7) . . ? 
Pd1 Ag2 Ag13 107.69(4) . . ? 
Ag6 Ag2 Ag13 60.88(3) . . ? 
Ag7 Ag2 Ag13 117.72(4) . . ? 
Ag8 Ag2 Ag13 164.67(4) . . ? 
Ag14 Ag2 Ag13 67.65(3) . . ? 
Ag3 Ag2 Ag13 59.44(3) . . ? 
S15 Ag2 Ag1 93.18(7) . . ? 
Pd1 Ag2 Ag1 57.09(3) . . ? 
Ag6 Ag2 Ag1 107.76(4) . . ? 
Ag7 Ag2 Ag1 108.83(4) . . ? 
Ag8 Ag2 Ag1 59.59(3) . . ? 
Ag14 Ag2 Ag1 61.59(3) . . ? 
Ag3 Ag2 Ag1 57.41(3) . . ? 
Ag13 Ag2 Ag1 110.82(4) . . ? 
S19 Ag3 Pd1 159.82(10) . . ? 
S19 Ag3 Ag5 114.92(10) . . ? 
Pd1 Ag3 Ag5 57.44(3) . . ? 
S19 Ag3 Ag1 112.58(11) . . ? 
Pd1 Ag3 Ag1 58.53(3) . . ? 
Ag5 Ag3 Ag1 106.67(4) . . ? 
S19 Ag3 Ag4 101.00(9) . . ? 
Pd1 Ag3 Ag4 58.83(3) . . ? 
Ag5 Ag3 Ag4 59.16(3) . . ? 
Ag1 Ag3 Ag4 59.57(3) . . ? 
S19 Ag3 Ag2 138.05(10) . . ? 
Pd1 Ag3 Ag2 57.20(3) . . ? 
Ag5 Ag3 Ag2 105.70(4) . . ? 
Ag1 Ag3 Ag2 62.32(3) . . ? 
Ag4 Ag3 Ag2 108.59(4) . . ? 
S19 Ag3 Ag13 91.93(9) . . ? 
Pd1 Ag3 Ag13 108.25(4) . . ? 
Ag5 Ag3 Ag13 113.86(4) . . ? 
Ag1 Ag3 Ag13 116.73(4) . . ? 
Ag4 Ag3 Ag13 166.98(4) . . ? 
Ag2 Ag3 Ag13 61.24(3) . . ? 
S19 Ag3 Ag6 138.31(10) . . ? 
Pd1 Ag3 Ag6 57.63(3) . . ? 
Ag5 Ag3 Ag6 60.79(3) . . ? 
Ag1 Ag3 Ag6 107.72(4) . . ? 
Ag4 Ag3 Ag6 108.25(4) . . ? 
Ag2 Ag3 Ag6 56.87(3) . . ? 
Ag13 Ag3 Ag6 59.89(3) . . ? 
S19 Ag3 Ag14 82.77(10) . . ? 
Pd1 Ag3 Ag14 104.92(4) . . ? 
Ag5 Ag3 Ag14 162.06(4) . . ? 
Ag1 Ag3 Ag14 61.10(3) . . ? 
Ag4 Ag3 Ag14 116.78(4) . . ? 
Ag2 Ag3 Ag14 57.66(3) . . ? 
Ag13 Ag3 Ag14 66.04(3) . . ? 
Ag6 Ag3 Ag14 108.48(4) . . ? 
S23 Ag4 Pd1 149.24(10) . . ? 
S23 Ag4 Ag9 91.00(10) . . ? 
Pd1 Ag4 Ag9 58.47(3) . . ? 
S23 Ag4 Ag5 148.16(11) . . ? 
Pd1 Ag4 Ag5 57.07(3) . . ? 
Ag9 Ag4 Ag5 107.66(4) . . ? 
S23 Ag4 Ag1 105.63(11) . . ? 
Pd1 Ag4 Ag1 57.97(3) . . ? 
Ag9 Ag4 Ag1 60.19(3) . . ? 
Ag5 Ag4 Ag1 106.03(4) . . ? 
S23 Ag4 Ag3 140.05(12) . . ? 
Pd1 Ag4 Ag3 57.82(3) . . ? 
Ag9 Ag4 Ag3 107.44(4) . . ? 
Ag5 Ag4 Ag3 59.01(3) . . ? 
Ag1 Ag4 Ag3 58.91(3) . . ? 
S23 Ag4 S24 74.71(13) . . ? 
Pd1 Ag4 S24 135.13(9) . . ? 
Ag9 Ag4 S24 156.59(10) . . ? 
Ag5 Ag4 S24 78.61(9) . . ? 
Ag1 Ag4 S24 141.07(9) . . ? 
Ag3 Ag4 S24 95.19(10) . . ? 
S23 Ag4 Ag10 113.19(12) . . ? 
Pd1 Ag4 Ag10 57.46(3) . . ? 
Ag9 Ag4 Ag10 60.67(3) . . ? 
Ag5 Ag4 Ag10 59.34(3) . . ? 
Ag1 Ag4 Ag10 107.65(4) . . ? 
Ag3 Ag4 Ag10 106.73(4) . . ? 
S24 Ag4 Ag10 107.57(9) . . ? 
S23 Ag4 Ag18 88.71(11) . . ? 
Pd1 Ag4 Ag18 106.03(4) . . ? 
Ag9 Ag4 Ag18 113.58(4) . . ? 
Ag5 Ag4 Ag18 60.42(3) . . ? 
Ag1 Ag4 Ag18 164.00(4) . . ? 
Ag3 Ag4 Ag18 113.95(4) . . ? 
S24 Ag4 Ag18 49.03(9) . . ? 
Ag10 Ag4 Ag18 59.02(3) . . ? 
S18 Ag5 Pd1 156.53(10) . . ? 
S18 Ag5 Ag3 102.97(9) . . ? 
Pd1 Ag5 Ag3 59.89(3) . . ? 
S18 Ag5 Ag4 128.40(9) . . ? 
Pd1 Ag5 Ag4 60.55(3) . . ? 
Ag3 Ag5 Ag4 61.82(3) . . ? 
S18 Ag5 Ag20 58.49(9) . . ? 
Pd1 Ag5 Ag20 112.11(4) . . ? 
Ag3 Ag5 Ag20 115.94(4) . . ? 
Ag4 Ag5 Ag20 172.64(4) . . ? 
S18 Ag5 Ag10 143.28(9) . . ? 
Pd1 Ag5 Ag10 59.43(3) . . ? 
Ag3 Ag5 Ag10 111.02(4) . . ? 
Ag4 Ag5 Ag10 61.95(3) . . ? 
Ag20 Ag5 Ag10 114.64(4) . . ? 
S18 Ag5 Ag6 99.99(9) . . ? 
Pd1 Ag5 Ag6 58.56(3) . . ? 
Ag3 Ag5 Ag6 61.43(3) . . ? 
Ag4 Ag5 Ag6 110.85(4) . . ? 
Ag20 Ag5 Ag6 63.25(3) . . ? 
Ag10 Ag5 Ag6 108.06(4) . . ? 
S18 Ag5 Ag11 121.86(9) . . ? 
Pd1 Ag5 Ag11 57.59(3) . . ? 
Ag3 Ag5 Ag11 108.30(4) . . ? 
Ag4 Ag5 Ag11 109.55(4) . . ? 
Ag20 Ag5 Ag11 63.91(3) . . ? 
Ag10 Ag5 Ag11 59.80(3) . . ? 
Ag6 Ag5 Ag11 58.29(3) . . ? 
S18 Ag5 Ag18 91.19(9) . . ? 
Pd1 Ag5 Ag18 110.83(4) . . ? 
Ag3 Ag5 Ag18 118.75(4) . . ? 
Ag4 Ag5 Ag18 62.99(3) . . ? 
Ag20 Ag5 Ag18 121.93(4) . . ? 
Ag10 Ag5 Ag18 60.66(3) . . ? 
Ag6 Ag5 Ag18 168.51(4) . . ? 
Ag11 Ag5 Ag18 113.30(4) . . ? 
S18 Ag5 Ag19 88.88(9) . . ? 
Pd1 Ag5 Ag19 107.04(4) . . ? 
Ag3 Ag5 Ag19 166.75(4) . . ? 
Ag4 Ag5 Ag19 115.16(4) . . ? 
Ag20 Ag5 Ag19 65.23(4) . . ? 
Ag10 Ag5 Ag19 59.33(3) . . ? 
Ag6 Ag5 Ag19 111.13(4) . . ? 
Ag11 Ag5 Ag19 59.58(3) . . ? 
Ag18 Ag5 Ag19 66.11(3) . . ? 
S14 Ag6 Pd1 153.50(10) . . ? 
S14 Ag6 Ag2 144.17(9) . . ? 
Pd1 Ag6 Ag2 58.85(3) . . ? 
S14 Ag6 Ag11 96.13(10) . . ? 
Pd1 Ag6 Ag11 58.00(3) . . ? 
Ag2 Ag6 Ag11 107.23(4) . . ? 
S14 Ag6 Ag5 108.20(9) . . ? 
Pd1 Ag6 Ag5 56.44(3) . . ? 
Ag2 Ag6 Ag5 106.80(4) . . ? 
Ag11 Ag6 Ag5 61.18(3) . . ? 
S14 Ag6 Ag7 114.87(11) . . ? 
Pd1 Ag6 Ag7 59.30(3) . . ? 
Ag2 Ag6 Ag7 59.79(3) . . ? 
Ag11 Ag6 Ag7 59.27(3) . . ? 
Ag5 Ag6 Ag7 107.84(4) . . ? 
S14 Ag6 Ag13 97.19(10) . . ? 
Pd1 Ag6 Ag13 108.40(4) . . ? 
Ag2 Ag6 Ag13 62.74(3) . . ? 
Ag11 Ag6 Ag13 166.30(4) . . ? 
Ag5 Ag6 Ag13 111.17(4) . . ? 
Ag7 Ag6 Ag13 117.08(4) . . ? 
S14 Ag6 Ag3 136.32(11) . . ? 
Pd1 Ag6 Ag3 57.85(3) . . ? 
Ag2 Ag6 Ag3 61.28(3) . . ? 
Ag11 Ag6 Ag3 107.69(4) . . ? 
Ag5 Ag6 Ag3 57.78(3) . . ? 
Ag7 Ag6 Ag3 108.76(4) . . ? 
Ag13 Ag6 Ag3 59.85(3) . . ? 
S14 Ag6 Ag20 52.39(9) . . ? 
Pd1 Ag6 Ag20 105.21(4) . . ? 
Ag2 Ag6 Ag20 163.43(4) . . ? 
Ag11 Ag6 Ag20 62.73(3) . . ? 
Ag5 Ag6 Ag20 57.19(3) . . ? 
Ag7 Ag6 Ag20 118.03(4) . . ? 
Ag13 Ag6 Ag20 124.37(4) . . ? 
Ag3 Ag6 Ag20 107.63(4) . . ? 
S5 Ag7 Pd1 157.27(12) . . ? 
S5 Ag7 Ag2 100.51(12) . . ? 
Pd1 Ag7 Ag2 57.50(3) . . ? 
S5 Ag7 Ag11 133.51(13) . . ? 
Pd1 Ag7 Ag11 57.34(3) . . ? 
Ag2 Ag7 Ag11 105.60(4) . . ? 
S5 Ag7 Ag8 120.39(13) . . ? 
Pd1 Ag7 Ag8 56.53(3) . . ? 
Ag2 Ag7 Ag8 60.24(3) . . ? 
Ag11 Ag7 Ag8 105.95(4) . . ? 
S5 Ag7 Ag12 144.30(12) . . ? 
Pd1 Ag7 Ag12 56.96(3) . . ? 
Ag2 Ag7 Ag12 107.33(4) . . ? 
Ag11 Ag7 Ag12 58.72(3) . . ? 
Ag8 Ag7 Ag12 59.80(3) . . ? 
S5 Ag7 Ag6 107.90(13) . . ? 
Pd1 Ag7 Ag6 57.30(3) . . ? 
Ag2 Ag7 Ag6 57.83(3) . . ? 
Ag11 Ag7 Ag6 59.19(3) . . ? 
Ag8 Ag7 Ag6 105.46(4) . . ? 
Ag12 Ag7 Ag6 105.72(4) . . ? 
S5 Ag7 Ag17 90.97(13) . . ? 
Pd1 Ag7 Ag17 102.60(4) . . ? 
Ag2 Ag7 Ag17 112.94(4) . . ? 
Ag11 Ag7 Ag17 112.45(4) . . ? 
Ag8 Ag7 Ag17 57.35(3) . . ? 
Ag12 Ag7 Ag17 57.89(3) . . ? 
Ag6 Ag7 Ag17 159.90(4) . . ? 
S1 Ag8 Pd1 154.92(9) . . ? 
S1 Ag8 Ag7 94.97(9) . . ? 
Pd1 Ag8 Ag7 60.78(3) . . ? 
S1 Ag8 Ag17 56.46(9) . . ? 
Pd1 Ag8 Ag17 112.32(4) . . ? 
Ag7 Ag8 Ag17 65.43(3) . . ? 
S1 Ag8 Ag2 105.11(8) . . ? 
Pd1 Ag8 Ag2 58.63(3) . . ? 
Ag7 Ag8 Ag2 59.69(3) . . ? 
Ag17 Ag8 Ag2 119.76(4) . . ? 
S1 Ag8 Ag15 94.42(9) . . ? 
Pd1 Ag8 Ag15 109.67(4) . . ? 
Ag7 Ag8 Ag15 170.41(4) . . ? 
Ag17 Ag8 Ag15 122.00(4) . . ? 
Ag2 Ag8 Ag15 115.70(4) . . ? 
S1 Ag8 Ag12 117.29(9) . . ? 
Pd1 Ag8 Ag12 58.68(3) . . ? 
Ag7 Ag8 Ag12 61.09(3) . . ? 
Ag17 Ag8 Ag12 60.95(3) . . ? 
Ag2 Ag8 Ag12 107.90(4) . . ? 
Ag15 Ag8 Ag12 115.77(4) . . ? 
S1 Ag8 Ag9 144.46(9) . . ? 
Pd1 Ag8 Ag9 58.61(3) . . ? 
Ag7 Ag8 Ag9 110.81(3) . . ? 
Ag17 Ag8 Ag9 112.08(4) . . ? 
Ag2 Ag8 Ag9 108.91(4) . . ? 
Ag15 Ag8 Ag9 61.64(3) . . ? 
Ag12 Ag8 Ag9 60.93(3) . . ? 
S1 Ag8 Ag1 134.53(9) . . ? 
Pd1 Ag8 Ag1 58.39(3) . . ? 
Ag7 Ag8 Ag1 110.61(4) . . ? 
Ag17 Ag8 Ag1 168.94(4) . . ? 
Ag2 Ag8 Ag1 62.17(3) . . ? 
Ag15 Ag8 Ag1 60.88(3) . . ? 
Ag12 Ag8 Ag1 108.00(3) . . ? 
Ag9 Ag8 Ag1 58.74(3) . . ? 
S1 Ag8 Ag16 89.76(8) . . ? 
Pd1 Ag8 Ag16 106.25(4) . . ? 
Ag7 Ag8 Ag16 116.58(4) . . ? 
Ag17 Ag8 Ag16 65.71(3) . . ? 
Ag2 Ag8 Ag16 164.75(4) . . ? 
Ag15 Ag8 Ag16 65.40(3) . . ? 
Ag12 Ag8 Ag16 60.95(3) . . ? 
Ag9 Ag8 Ag16 57.28(3) . . ? 
Ag1 Ag8 Ag16 109.60(4) . . ? 
S8 Ag9 Pd1 149.85(12) . . ? 
S8 Ag9 Ag4 131.53(9) . . ? 
Pd1 Ag9 Ag4 60.09(3) . . ? 
S8 Ag9 Ag1 150.12(11) . . ? 
Pd1 Ag9 Ag1 58.57(3) . . ? 
Ag4 Ag9 Ag1 60.46(3) . . ? 
S8 Ag9 Ag16 55.54(9) . . ? 
Pd1 Ag9 Ag16 110.44(4) . . ? 
Ag4 Ag9 Ag16 170.37(4) . . ? 
Ag1 Ag9 Ag16 117.34(4) . . ? 
S8 Ag9 Ag8 119.57(9) . . ? 
Pd1 Ag9 Ag8 56.78(3) . . ? 
Ag4 Ag9 Ag8 108.77(4) . . ? 
Ag1 Ag9 Ag8 60.76(3) . . ? 
Ag16 Ag9 Ag8 64.12(3) . . ? 
S8 Ag9 Ag10 100.17(10) . . ? 
Pd1 Ag9 Ag10 58.20(3) . . ? 
Ag4 Ag9 Ag10 61.45(3) . . ? 
Ag1 Ag9 Ag10 108.46(4) . . ? 
Ag16 Ag9 Ag10 113.01(4) . . ? 
Ag8 Ag9 Ag10 105.69(4) . . ? 
S8 Ag9 Ag12 93.91(11) . . ? 
Pd1 Ag9 Ag12 57.50(3) . . ? 
Ag4 Ag9 Ag12 108.33(4) . . ? 
Ag1 Ag9 Ag12 108.26(4) . . ? 
Ag16 Ag9 Ag12 62.77(3) . . ? 
Ag8 Ag9 Ag12 59.23(3) . . ? 
Ag10 Ag9 Ag12 57.94(3) . . ? 
S8 Ag9 Ag15 93.06(10) . . ? 
Pd1 Ag9 Ag15 105.78(4) . . ? 
Ag4 Ag9 Ag15 115.89(4) . . ? 
Ag1 Ag9 Ag15 60.56(3) . . ? 
Ag16 Ag9 Ag15 66.91(3) . . ? 
Ag8 Ag9 Ag15 58.76(3) . . ? 
Ag10 Ag9 Ag15 163.53(4) . . ? 
Ag12 Ag9 Ag15 111.73(4) . . ? 
S10 Ag10 Pd1 142.11(8) . . ? 
S10 Ag10 Ag12 135.60(9) . . ? 
Pd1 Ag10 Ag12 58.66(3) . . ? 
S10 Ag10 Ag5 114.38(9) . . ? 
Pd1 Ag10 Ag5 57.24(3) . . ? 
Ag12 Ag10 Ag5 108.37(4) . . ? 
S10 Ag10 Ag11 156.84(8) . . ? 
Pd1 Ag10 Ag11 57.58(3) . . ? 
Ag12 Ag10 Ag11 59.38(3) . . ? 
Ag5 Ag10 Ag11 61.57(3) . . ? 
S10 Ag10 Ag19 96.17(8) . . ? 
Pd1 Ag10 Ag19 107.90(4) . . ? 
Ag12 Ag10 Ag19 114.07(4) . . ? 
Ag5 Ag10 Ag19 62.56(3) . . ? 
Ag11 Ag10 Ag19 61.20(3) . . ? 
S10 Ag10 S9 74.38(10) . . ? 
Pd1 Ag10 S9 143.43(8) . . ? 
Ag12 Ag10 S9 99.03(8) . . ? 
Ag5 Ag10 S9 114.09(9) . . ? 
Ag11 Ag10 S9 86.50(8) . . ? 
Ag19 Ag10 S9 51.54(9) . . ? 
S10 Ag10 Ag9 95.54(8) . . ? 
Pd1 Ag10 Ag9 57.87(3) . . ? 
Ag12 Ag10 Ag9 61.47(3) . . ? 
Ag5 Ag10 Ag9 104.93(4) . . ? 
Ag11 Ag10 Ag9 107.58(4) . . ? 
Ag19 Ag10 Ag9 165.70(4) . . ? 
S9 Ag10 Ag9 140.49(9) . . ? 
S10 Ag10 Ag4 84.88(8) . . ? 
Pd1 Ag10 Ag4 58.68(3) . . ? 
Ag12 Ag10 Ag4 108.29(4) . . ? 
Ag5 Ag10 Ag4 58.70(3) . . ? 
Ag11 Ag10 Ag4 108.37(4) . . ? 
Ag19 Ag10 Ag4 115.15(4) . . ? 
S9 Ag10 Ag4 152.64(8) . . ? 
Ag9 Ag10 Ag4 57.88(3) . . ? 
S10 Ag10 Ag18 53.35(8) . . ? 
Pd1 Ag10 Ag18 109.58(4) . . ? 
Ag12 Ag10 Ag18 168.24(4) . . ? 
Ag5 Ag10 Ag18 61.35(3) . . ? 
Ag11 Ag10 Ag18 115.41(4) . . ? 
Ag19 Ag10 Ag18 67.54(3) . . ? 
S9 Ag10 Ag18 90.87(8) . . ? 
Ag9 Ag10 Ag18 113.89(4) . . ? 
Ag4 Ag10 Ag18 62.15(3) . . ? 
S12 Ag11 Pd1 147.75(9) . . ? 
S12 Ag11 Ag12 115.74(11) . . ? 
Pd1 Ag11 Ag12 58.95(3) . . ? 
S12 Ag11 Ag6 100.18(11) . . ? 
Pd1 Ag11 Ag6 59.07(3) . . ? 
Ag12 Ag11 Ag6 109.91(4) . . ? 
S12 Ag11 Ag7 88.43(9) . . ? 
Pd1 Ag11 Ag7 60.46(3) . . ? 
Ag12 Ag11 Ag7 61.73(3) . . ? 
Ag6 Ag11 Ag7 61.54(3) . . ? 
S12 Ag11 Ag10 150.38(11) . . ? 
Pd1 Ag11 Ag10 58.64(3) . . ? 
Ag12 Ag11 Ag10 59.22(3) . . ? 
Ag6 Ag11 Ag10 108.94(4) . . ? 
Ag7 Ag11 Ag10 109.90(4) . . ? 
S12 Ag11 Ag5 138.19(11) . . ? 
Pd1 Ag11 Ag5 56.51(3) . . ? 
Ag12 Ag11 Ag5 105.92(4) . . ? 
Ag6 Ag11 Ag5 60.53(3) . . ? 
Ag7 Ag11 Ag5 109.10(4) . . ? 
Ag10 Ag11 Ag5 58.63(3) . . ? 
S12 Ag11 Ag19 103.79(9) . . ? 
Pd1 Ag11 Ag19 107.31(4) . . ? 
Ag12 Ag11 Ag19 112.37(4) . . ? 
Ag6 Ag11 Ag19 114.29(4) . . ? 
Ag7 Ag11 Ag19 167.74(4) . . ? 
Ag10 Ag11 Ag19 59.44(3) . . ? 
Ag5 Ag11 Ag19 60.96(3) . . ? 
S12 Ag11 Ag20 81.64(11) . . ? 
Pd1 Ag11 Ag20 104.96(4) . . ? 
Ag12 Ag11 Ag20 162.36(4) . . ? 
Ag6 Ag11 Ag20 61.37(3) . . ? 
Ag7 Ag11 Ag20 118.85(4) . . ? 
Ag10 Ag11 Ag20 107.41(4) . . ? 
Ag5 Ag11 Ag20 56.58(3) . . ? 
Ag19 Ag11 Ag20 63.11(3) . . ? 
S3 Ag12 Pd1 152.84(9) . . ? 
S3 Ag12 Ag10 95.79(9) . . ? 
Pd1 Ag12 Ag10 59.25(3) . . ? 
S3 Ag12 Ag11 101.77(10) . . ? 
Pd1 Ag12 Ag11 58.45(3) . . ? 
Ag10 Ag12 Ag11 61.39(3) . . ? 
S3 Ag12 Ag8 149.50(9) . . ? 
Pd1 Ag12 Ag8 57.07(3) . . ? 
Ag10 Ag12 Ag8 108.30(4) . . ? 
Ag11 Ag12 Ag8 106.04(4) . . ? 
S3 Ag12 Ag17 96.28(9) . . ? 
Pd1 Ag12 Ag17 109.43(4) . . ? 
Ag10 Ag12 Ag17 167.51(4) . . ? 
Ag11 Ag12 Ag17 118.88(4) . . ? 
Ag8 Ag12 Ag17 59.25(3) . . ? 
S3 Ag12 Ag7 129.75(10) . . ? 
Pd1 Ag12 Ag7 59.51(3) . . ? 
Ag10 Ag12 Ag7 109.88(4) . . ? 
Ag11 Ag12 Ag7 59.55(3) . . ? 
Ag8 Ag12 Ag7 59.10(3) . . ? 
Ag17 Ag12 Ag7 64.08(3) . . ? 
S3 Ag12 Ag9 121.93(10) . . ? 
Pd1 Ag12 Ag9 57.74(3) . . ? 
Ag10 Ag12 Ag9 60.59(3) . . ? 
Ag11 Ag12 Ag9 108.45(4) . . ? 
Ag8 Ag12 Ag9 59.85(3) . . ? 
Ag17 Ag12 Ag9 109.77(4) . . ? 
Ag7 Ag12 Ag9 108.32(4) . . ? 
S3 Ag12 Ag16 92.07(10) . . ? 
Pd1 Ag12 Ag16 106.15(4) . . ? 
Ag10 Ag12 Ag16 110.69(4) . . ? 
Ag11 Ag12 Ag16 164.50(4) . . ? 
Ag8 Ag12 Ag16 62.39(3) . . ? 
Ag17 Ag12 Ag16 65.67(3) . . ? 
Ag7 Ag12 Ag16 116.09(4) . . ? 
Ag9 Ag12 Ag16 57.43(3) . . ? 
S16 Ag13 S13 132.81(13) . . ? 
S16 Ag13 S20 108.48(12) . . ? 
S13 Ag13 S20 109.01(13) . . ? 
S16 Ag13 Ag3 127.14(10) . . ? 
S13 Ag13 Ag3 81.51(10) . . ? 
S20 Ag13 Ag3 88.24(9) . . ? 
S16 Ag13 Ag6 87.94(9) . . ? 
S13 Ag13 Ag6 74.97(10) . . ? 
S20 Ag13 Ag6 147.79(9) . . ? 
Ag3 Ag13 Ag6 60.26(3) . . ? 
S16 Ag13 Ag2 68.00(9) . . ? 
S13 Ag13 Ag2 127.64(10) . . ? 
S20 Ag13 Ag2 103.39(8) . . ? 
Ag3 Ag13 Ag2 59.32(3) . . ? 
Ag6 Ag13 Ag2 56.39(3) . . ? 
S16 Ag13 Ag14 94.52(8) . . ? 
S13 Ag13 Ag14 131.93(11) . . ? 
S20 Ag13 Ag14 49.09(8) . . ? 
Ag3 Ag13 Ag14 59.05(3) . . ? 
Ag6 Ag13 Ag14 103.61(4) . . ? 
Ag2 Ag13 Ag14 54.89(3) . . ? 
S20 Ag14 S22 124.71(12) . . ? 
S20 Ag14 S15 110.98(11) . . ? 
S22 Ag14 S15 121.67(10) . . ? 
S20 Ag14 Ag2 107.46(9) . . ? 
S22 Ag14 Ag2 115.05(8) . . ? 
S15 Ag14 Ag2 55.51(7) . . ? 
S20 Ag14 Ag1 141.31(9) . . ? 
S22 Ag14 Ag1 54.52(8) . . ? 
S15 Ag14 Ag1 92.49(7) . . ? 
Ag2 Ag14 Ag1 60.66(3) . . ? 
S20 Ag14 Ag3 86.22(8) . . ? 
S22 Ag14 Ag3 87.09(8) . . ? 
S15 Ag14 Ag3 114.14(7) . . ? 
Ag2 Ag14 Ag3 58.66(3) . . ? 
Ag1 Ag14 Ag3 55.64(3) . . ? 
S20 Ag14 Ag13 50.64(9) . . ? 
S22 Ag14 Ag13 140.41(8) . . ? 
S15 Ag14 Ag13 87.61(7) . . ? 
Ag2 Ag14 Ag13 57.46(3) . . ? 
Ag1 Ag14 Ag13 102.76(4) . . ? 
Ag3 Ag14 Ag13 54.91(3) . . ? 
S21 Ag15 S7 121.35(15) . . ? 
S21 Ag15 S2 110.11(12) . . ? 
S7 Ag15 S2 113.96(14) . . ? 
S21 Ag15 Ag8 90.83(10) . . ? 
S7 Ag15 Ag8 127.57(11) . . ? 
S2 Ag15 Ag8 86.76(8) . . ? 
S21 Ag15 Ag1 73.92(9) . . ? 
S7 Ag15 Ag1 88.34(10) . . ? 
S2 Ag15 Ag1 146.85(9) . . ? 
Ag8 Ag15 Ag1 60.10(3) . . ? 
S21 Ag15 Ag9 131.07(9) . . ? 
S7 Ag15 Ag9 68.29(11) . . ? 
S2 Ag15 Ag9 106.29(8) . . ? 
Ag8 Ag15 Ag9 59.60(3) . . ? 
Ag1 Ag15 Ag9 57.85(3) . . ? 
S21 Ag15 Ag16 143.29(10) . . ? 
S7 Ag15 Ag16 95.04(12) . . ? 
S2 Ag15 Ag16 51.34(8) . . ? 
Ag8 Ag15 Ag16 60.04(3) . . ? 
Ag1 Ag15 Ag16 105.06(4) . . ? 
Ag9 Ag15 Ag16 55.05(3) . . ? 
S4 Ag16 S8 126.60(13) . . ? 
S4 Ag16 S2 102.04(11) . . ? 
S8 Ag16 S2 115.12(14) . . ? 
S4 Ag16 Ag9 141.84(10) . . ? 
S8 Ag16 Ag9 56.51(9) . . ? 
S2 Ag16 Ag9 109.43(9) . . ? 
S4 Ag16 Ag12 82.36(9) . . ? 
S8 Ag16 Ag12 92.52(10) . . ? 
S2 Ag16 Ag12 138.61(9) . . ? 
Ag9 Ag16 Ag12 59.80(3) . . ? 
S4 Ag16 Ag8 105.95(9) . . ? 
S8 Ag16 Ag8 115.03(10) . . ? 
S2 Ag16 Ag8 83.09(9) . . ? 
Ag9 Ag16 Ag8 58.60(3) . . ? 
Ag12 Ag16 Ag8 56.65(3) . . ? 
S4 Ag16 Ag15 145.07(8) . . ? 
S8 Ag16 Ag15 87.98(11) . . ? 
S2 Ag16 Ag15 51.49(8) . . ? 
Ag9 Ag16 Ag15 58.04(3) . . ? 
Ag12 Ag16 Ag15 103.09(4) . . ? 
Ag8 Ag16 Ag15 54.56(3) . . ? 
S4 Ag16 Ag17 51.68(9) . . ? 
S8 Ag16 Ag17 147.81(11) . . ? 
S2 Ag16 Ag17 94.72(9) . . ? 
Ag9 Ag16 Ag17 103.68(4) . . ? 
Ag12 Ag16 Ag17 55.65(3) . . ? 
Ag8 Ag16 Ag17 54.28(3) . . ? 
Ag15 Ag16 Ag17 102.77(4) . . ? 
S6 Ag17 S4 108.32(15) . . ? 
S6 Ag17 S1 133.78(14) . . ? 
S4 Ag17 S1 114.41(12) . . ? 
S6 Ag17 Ag8 123.96(15) . . ? 
S4 Ag17 Ag8 109.52(9) . . ? 
S1 Ag17 Ag8 55.63(8) . . ? 
S6 Ag17 Ag12 85.91(14) . . ? 
S4 Ag17 Ag12 83.11(8) . . ? 
S1 Ag17 Ag12 115.33(8) . . ? 
Ag8 Ag17 Ag12 59.81(3) . . ? 
S6 Ag17 Ag7 67.24(14) . . ? 
S4 Ag17 Ag7 140.80(8) . . ? 
S1 Ag17 Ag7 89.08(8) . . ? 
Ag8 Ag17 Ag7 57.22(3) . . ? 
Ag12 Ag17 Ag7 58.02(3) . . ? 
S6 Ag17 Ag16 137.45(12) . . ? 
S4 Ag17 Ag16 49.51(8) . . ? 
S1 Ag17 Ag16 85.86(8) . . ? 
Ag8 Ag17 Ag16 60.02(3) . . ? 
Ag12 Ag17 Ag16 58.68(3) . . ? 
Ag7 Ag17 Ag16 105.83(4) . . ? 
S24 Ag18 S10 125.53(13) . . ? 
S24 Ag18 S17 114.63(14) . . ? 
S10 Ag18 S17 116.60(13) . . ? 
S24 Ag18 Ag10 121.37(11) . . ? 
S10 Ag18 Ag10 57.85(8) . . ? 
S17 Ag18 Ag10 106.65(9) . . ? 
S24 Ag18 Ag5 83.96(12) . . ? 
S10 Ag18 Ag5 115.51(8) . . ? 
S17 Ag18 Ag5 87.08(9) . . ? 
Ag10 Ag18 Ag5 57.99(3) . . ? 
S24 Ag18 Ag4 63.17(10) . . ? 
S10 Ag18 Ag4 85.30(8) . . ? 
S17 Ag18 Ag4 143.54(10) . . ? 
Ag10 Ag18 Ag4 58.83(3) . . ? 
Ag5 Ag18 Ag4 56.59(3) . . ? 
S24 Ag18 Ag19 136.88(12) . . ? 
S10 Ag18 Ag19 90.89(8) . . ? 
S17 Ag18 Ag19 51.32(9) . . ? 
Ag10 Ag18 Ag19 55.60(3) . . ? 
Ag5 Ag18 Ag19 57.39(3) . . ? 
Ag4 Ag18 Ag19 103.23(4) . . ? 
S9 Ag19 S11 120.34(14) . . ? 
S9 Ag19 S17 110.36(13) . . ? 
S11 Ag19 S17 105.18(13) . . ? 
S9 Ag19 Ag10 64.40(9) . . ? 
S11 Ag19 Ag10 142.68(9) . . ? 
S17 Ag19 Ag10 106.77(9) . . ? 
S9 Ag19 Ag11 92.84(9) . . ? 
S11 Ag19 Ag11 83.37(9) . . ? 
S17 Ag19 Ag11 145.00(10) . . ? 
Ag10 Ag19 Ag11 59.35(3) . . ? 
S9 Ag19 Ag5 122.49(9) . . ? 
S11 Ag19 Ag5 106.20(10) . . ? 
S17 Ag19 Ag5 85.70(9) . . ? 
Ag10 Ag19 Ag5 58.10(3) . . ? 
Ag11 Ag19 Ag5 59.46(3) . . ? 
S9 Ag19 Ag20 151.07(9) . . ? 
S11 Ag19 Ag20 50.93(9) . . ? 
S17 Ag19 Ag20 98.44(10) . . ? 
Ag10 Ag19 Ag20 105.22(4) . . ? 
Ag11 Ag19 Ag20 60.32(3) . . ? 
Ag5 Ag19 Ag20 55.29(3) . . ? 
S9 Ag19 Ag18 91.58(9) . . ? 
S11 Ag19 Ag18 146.80(11) . . ? 
S17 Ag19 Ag18 50.19(8) . . ? 
Ag10 Ag19 Ag18 56.85(3) . . ? 
Ag11 Ag19 Ag18 105.46(4) . . ? 
Ag5 Ag19 Ag18 56.50(3) . . ? 
Ag20 Ag19 Ag18 105.22(4) . . ? 
S14 Ag20 S11 124.63(13) . . ? 
S14 Ag20 S18 117.98(14) . . ? 
S11 Ag20 S18 114.82(12) . . ? 
S14 Ag20 Ag5 112.20(9) . . ? 
S11 Ag20 Ag5 110.98(10) . . ? 
S18 Ag20 Ag5 54.46(8) . . ? 
S14 Ag20 Ag6 54.13(8) . . ? 
S11 Ag20 Ag6 135.50(10) . . ? 
S18 Ag20 Ag6 94.71(8) . . ? 
Ag5 Ag20 Ag6 59.56(3) . . ? 
S14 Ag20 Ag11 92.27(10) . . ? 
S11 Ag20 Ag11 81.23(10) . . ? 
S18 Ag20 Ag11 113.50(9) . . ? 
Ag5 Ag20 Ag11 59.50(3) . . ? 
Ag6 Ag20 Ag11 55.90(3) . . ? 
S14 Ag20 Ag19 148.32(11) . . ? 
S11 Ag20 Ag19 51.52(9) . . ? 
S18 Ag20 Ag19 83.41(9) . . ? 
Ag5 Ag20 Ag19 59.47(3) . . ? 
Ag6 Ag20 Ag19 104.21(4) . . ? 
Ag11 Ag20 Ag19 56.56(3) . . ? 
C3 C1 O1 108.5(18) . . ? 
C3 C1 C2 113(2) . . ? 
O1 C1 C2 109.0(17) . . ? 
O2 C4 C5 118(3) . . ? 
O2 C4 C6 111(2) . . ? 
C5 C4 C6 110(3) . . ? 
O2 C4B C5B 110(3) . . ? 
O2 C4B C6B 110(3) . . ? 
C5B C4B C6B 108(3) . . ? 
O3 C7 C8 109.6(17) . . ? 
O3 C7 C9 105.5(15) . . ? 
C8 C7 C9 114.2(19) . . ? 
O4 C10 C11 110(2) . . ? 
O4 C10 C12 108.2(18) . . ? 
C11 C10 C12 112.8(19) . . ? 
O5 C13 C14 124(4) . . ? 
O5 C13 C15 113(4) . . ? 
C14 C13 C15 106(3) . . ? 
O6 C16 C18 111(3) . . ? 
O6 C16 C17 135(3) . . ? 
C18 C16 C17 93(3) . . ? 
O7 C19 C20 106(2) . . ? 
O7 C19 C21 114(3) . . ? 
C20 C19 C21 110(3) . . ? 
C24 C22 C23 108.3(19) . . ? 
C24 C22 O8 106.9(18) . . ? 
C23 C22 O8 110.1(16) . . ? 
C27 C25 C26 112.5(15) . . ? 
C27 C25 O9 107.4(12) . . ? 
C26 C25 O9 107.0(12) . . ? 
O10 C28 C30 109.7(18) . . ? 
O10 C28 C29 107.8(17) . . ? 
C30 C28 C29 112.5(19) . . ? 
O11 C31 C32 107.8(17) . . ? 
O11 C31 C33 108(2) . . ? 
C32 C31 C33 108.8(18) . . ? 
O12 C34 C35 107(2) . . ? 
O12 C34 C36 107.1(19) . . ? 
C35 C34 C36 109.8(19) . . ? 
O13 C37 C39 118(3) . . ? 
O13 C37 C38 107(2) . . ? 
C39 C37 C38 101(3) . . ? 
O14 C40 C41 105(3) . . ? 
O14 C40 C42 127(3) . . ? 
C41 C40 C42 101(3) . . ? 
O15 C43 C45 106.8(14) . . ? 
O15 C43 C44 105.9(13) . . ? 
C45 C43 C44 114.6(15) . . ? 
O16 C46 C48 108.9(14) . . ? 
O16 C46 C47 106.9(14) . . ? 
C48 C46 C47 111.9(15) . . ? 
O17 C49 C50 112(2) . . ? 
O17 C49 C51 109(2) . . ? 
C50 C49 C51 106(2) . . ? 
O18 C52 C54 102(3) . . ? 
O18 C52 C53 113(3) . . ? 
C54 C52 C53 118(3) . . ? 
C56 C55 O19 113.4(19) . . ? 
C56 C55 C57 112.7(19) . . ? 
O19 C55 C57 104.2(16) . . ? 
C59 C58 O20 112(2) . . ? 
C59 C58 C60 107(2) . . ? 
O20 C58 C60 104.5(19) . . ? 
O21 C61 C63 112.7(18) . . ? 
O21 C61 C62 104.3(15) . . ? 
C63 C61 C62 110.1(17) . . ? 
C66 C64 O22 112(3) . . ? 
C66 C64 C65 112(3) . . ? 
O22 C64 C65 99(2) . . ? 
O23 C67 C69 110(2) . . ? 
O23 C67 C68 114(2) . . ? 
C69 C67 C68 111(3) . . ? 
C72 C70 O24 109.0(17) . . ? 
C72 C70 C71 111.8(19) . . ? 
O24 C70 C71 106.0(16) . . ? 
C1 O1 P1 127.1(9) . . ? 
C4B O2 P1 136.1(16) . . ? 
C4 O2 P1 135.9(18) . . ? 
C7 O3 P2 123.9(11) . . ? 
C10 O4 P2 119.8(11) . . ? 
C13 O5 P3 132(3) . . ? 
C16 O6 P3 134(2) . . ? 
C19 O7 P4 122.3(15) . . ? 
C22 O8 P4 123.8(10) . . ? 
C25 O9 P5 120.8(8) . . ? 
C28 O10 P5 122.3(11) . . ? 
C31 O11 P6 124.9(11) . . ? 
C34 O12 P6 120.3(11) . . ? 
C37 O13 P7 119.6(14) . . ? 
C40 O14 P7 127(2) . . ? 
C43 O15 P8 119.1(8) . . ? 
C46 O16 P8 128.1(10) . . ? 
C49 O17 P9 127.6(14) . . ? 
C52 O18 P9 127.6(15) . . ? 
C55 O19 P10 125.1(11) . . ? 
C58 O20 P10 123.1(10) . . ? 
C61 O21 P11 124.7(9) . . ? 
C64 O22 P11 124.5(14) . . ? 
C67 O23 P12 124.6(13) . . ? 
C70 O24 P12 119.8(10) . . ? 
O2 P1 O1 102.6(6) . . ? 
O2 P1 S1 106.8(5) . . ? 
O1 P1 S1 108.6(5) . . ? 
O2 P1 S2 108.5(5) . . ? 
O1 P1 S2 109.8(4) . . ? 
S1 P1 S2 119.2(2) . . ? 
O4 P2 O3 100.4(6) . . ? 
O4 P2 S3 112.7(5) . . ? 
O3 P2 S3 107.6(4) . . ? 
O4 P2 S4 107.4(4) . . ? 
O3 P2 S4 108.3(5) . . ? 
S3 P2 S4 118.7(2) . . ? 
O6 P3 O5 91.5(10) . . ? 
O6 P3 S5 113.8(9) . . ? 
O5 P3 S5 113.8(8) . . ? 
O6 P3 S6 108.8(7) . . ? 
O5 P3 S6 112.2(8) . . ? 
S5 P3 S6 114.5(3) . . ? 
O7 P4 O8 100.7(6) . . ? 
O7 P4 S7 114.0(7) . . ? 
O8 P4 S7 111.0(6) . . ? 
O7 P4 S8 106.2(6) . . ? 
O8 P4 S8 108.3(7) . . ? 
S7 P4 S8 115.4(2) . . ? 
O9 P5 O10 100.7(5) . . ? 
O9 P5 S9 110.4(4) . . ? 
O10 P5 S9 108.7(4) . . ? 
O9 P5 S10 107.7(4) . . ? 
O10 P5 S10 111.9(4) . . ? 
S9 P5 S10 116.3(2) . . ? 
O11 P6 O12 101.2(7) . . ? 
O11 P6 S12 113.8(5) . . ? 
O12 P6 S12 110.1(5) . . ? 
O11 P6 S11 104.6(5) . . ? 
O12 P6 S11 107.2(5) . . ? 
S12 P6 S11 118.4(2) . . ? 
O13 P7 O14 100.8(9) . . ? 
O13 P7 S13 112.6(7) . . ? 
O14 P7 S13 114.4(7) . . ? 
O13 P7 S14 110.0(7) . . ? 
O14 P7 S14 101.0(8) . . ? 
S13 P7 S14 116.4(2) . . ? 
O16 P8 O15 101.4(5) . . ? 
O16 P8 S16 114.7(4) . . ? 
O15 P8 S16 108.4(4) . . ? 
O16 P8 S15 106.3(4) . . ? 
O15 P8 S15 108.2(4) . . ? 
S16 P8 S15 116.7(2) . . ? 
O17 P9 O18 100.6(8) . . ? 
O17 P9 S18 105.1(5) . . ? 
O18 P9 S18 109.2(6) . . ? 
O17 P9 S17 112.2(5) . . ? 
O18 P9 S17 109.4(6) . . ? 
S18 P9 S17 118.8(2) . . ? 
O19 P10 O20 98.9(6) . . ? 
O19 P10 S19 112.9(4) . . ? 
O20 P10 S19 111.7(5) . . ? 
O19 P10 S20 104.8(5) . . ? 
O20 P10 S20 108.2(5) . . ? 
S19 P10 S20 118.4(2) . . ? 
O21 P11 O22 100.8(6) . . ? 
O21 P11 S21 109.5(5) . . ? 
O22 P11 S21 115.2(5) . . ? 
O21 P11 S22 109.9(5) . . ? 
O22 P11 S22 103.2(5) . . ? 
S21 P11 S22 117.0(2) . . ? 
O24 P12 O23 94.8(6) . . ? 
O24 P12 S23 112.8(5) . . ? 
O23 P12 S23 112.5(6) . . ? 
O24 P12 S24 107.0(5) . . ? 
O23 P12 S24 113.0(5) . . ? 
S23 P12 S24 114.8(2) . . ? 
Ag8 Pd1 Ag5 178.79(5) . . ? 
Ag8 Pd1 Ag11 115.27(4) . . ? 
Ag5 Pd1 Ag11 65.90(3) . . ? 
Ag8 Pd1 Ag2 64.00(3) . . ? 
Ag5 Pd1 Ag2 116.00(4) . . ? 
Ag11 Pd1 Ag2 113.31(4) . . ? 
Ag8 Pd1 Ag12 64.25(3) . . ? 
Ag5 Pd1 Ag12 116.48(4) . . ? 
Ag11 Pd1 Ag12 62.60(3) . . ? 
Ag2 Pd1 Ag12 116.81(4) . . ? 
Ag8 Pd1 Ag1 64.86(3) . . ? 
Ag5 Pd1 Ag1 113.98(4) . . ? 
Ag11 Pd1 Ag1 179.43(5) . . ? 
Ag2 Pd1 Ag1 66.21(3) . . ? 
Ag12 Pd1 Ag1 117.85(4) . . ? 
Ag8 Pd1 Ag9 64.61(3) . . ? 
Ag5 Pd1 Ag9 114.68(4) . . ? 
Ag11 Pd1 Ag9 117.89(4) . . ? 
Ag2 Pd1 Ag9 118.36(4) . . ? 
Ag12 Pd1 Ag9 64.76(3) . . ? 
Ag1 Pd1 Ag9 62.68(3) . . ? 
Ag8 Pd1 Ag6 115.70(4) . . ? 
Ag5 Pd1 Ag6 65.00(3) . . ? 
Ag11 Pd1 Ag6 62.93(3) . . ? 
Ag2 Pd1 Ag6 61.34(3) . . ? 
Ag12 Pd1 Ag6 116.22(4) . . ? 
Ag1 Pd1 Ag6 116.50(4) . . ? 
Ag9 Pd1 Ag6 179.01(5) . . ? 
Ag8 Pd1 Ag10 116.73(4) . . ? 
Ag5 Pd1 Ag10 63.34(3) . . ? 
Ag11 Pd1 Ag10 63.78(3) . . ? 
Ag2 Pd1 Ag10 177.09(4) . . ? 
Ag12 Pd1 Ag10 62.09(3) . . ? 
Ag1 Pd1 Ag10 116.70(4) . . ? 
Ag9 Pd1 Ag10 63.93(3) . . ? 
Ag6 Pd1 Ag10 116.40(4) . . ? 
Ag8 Pd1 Ag3 116.58(4) . . ? 
Ag5 Pd1 Ag3 62.67(3) . . ? 
Ag11 Pd1 Ag3 117.38(4) . . ? 
Ag2 Pd1 Ag3 64.48(3) . . ? 
Ag12 Pd1 Ag3 178.67(4) . . ? 
Ag1 Pd1 Ag3 62.18(3) . . ? 
Ag9 Pd1 Ag3 114.50(4) . . ? 
Ag6 Pd1 Ag3 64.52(3) . . ? 
Ag10 Pd1 Ag3 116.64(4) . . ? 
Ag8 Pd1 Ag4 116.48(4) . . ? 
Ag5 Pd1 Ag4 62.38(3) . . ? 
Ag11 Pd1 Ag4 117.95(4) . . ? 
Ag2 Pd1 Ag4 118.60(4) . . ? 
Ag12 Pd1 Ag4 115.40(4) . . ? 
Ag1 Pd1 Ag4 62.27(3) . . ? 
Ag9 Pd1 Ag4 61.44(3) . . ? 
Ag6 Pd1 Ag4 117.77(4) . . ? 
Ag10 Pd1 Ag4 63.87(3) . . ? 
Ag3 Pd1 Ag4 63.35(3) . . ? 
Ag8 Pd1 Ag7 62.70(3) . . ? 
Ag5 Pd1 Ag7 118.44(4) . . ? 
Ag11 Pd1 Ag7 62.20(3) . . ? 
Ag2 Pd1 Ag7 61.99(3) . . ? 
Ag12 Pd1 Ag7 63.53(3) . . ? 
Ag1 Pd1 Ag7 117.59(4) . . ? 
Ag9 Pd1 Ag7 117.40(4) . . ? 
Ag6 Pd1 Ag7 63.40(3) . . ? 
Ag10 Pd1 Ag7 115.57(4) . . ? 
Ag3 Pd1 Ag7 117.72(4) . . ? 
Ag4 Pd1 Ag7 178.81(4) . . ? 
P1 S1 Ag8 106.31(16) . . ? 
P1 S1 Ag17 99.72(17) . . ? 
Ag8 S1 Ag17 67.92(8) . . ? 
P1 S2 Ag16 102.83(17) . . ? 
P1 S2 Ag15 107.34(18) . . ? 
Ag16 S2 Ag15 77.17(9) . . ? 
P2 S3 Ag12 105.41(18) . . ? 
P2 S4 Ag16 101.24(17) . . ? 
P2 S4 Ag17 109.70(19) . . ? 
Ag16 S4 Ag17 78.82(10) . . ? 
P3 S5 Ag7 96.9(2) . . ? 
P3 S6 Ag17 103.7(2) . . ? 
P4 S7 Ag15 101.5(2) . . ? 
P4 S8 Ag16 101.49(19) . . ? 
P4 S8 Ag9 92.6(2) . . ? 
Ag16 S8 Ag9 67.95(9) . . ? 
P5 S9 Ag19 107.13(19) . . ? 
P5 S9 Ag10 81.70(15) . . ? 
Ag19 S9 Ag10 64.06(8) . . ? 
P5 S10 Ag18 103.41(19) . . ? 
P5 S10 Ag10 87.52(15) . . ? 
Ag18 S10 Ag10 68.80(9) . . ? 
P6 S11 Ag20 103.67(18) . . ? 
P6 S11 Ag19 105.4(2) . . ? 
Ag20 S11 Ag19 77.56(10) . . ? 
P6 S12 Ag11 99.31(18) . . ? 
P7 S13 Ag13 101.2(2) . . ? 
P7 S14 Ag20 102.2(2) . . ? 
P7 S14 Ag6 96.42(19) . . ? 
Ag20 S14 Ag6 73.48(10) . . ? 
P8 S15 Ag2 92.11(14) . . ? 
P8 S15 Ag14 103.69(15) . . ? 
Ag2 S15 Ag14 68.87(8) . . ? 
P8 S16 Ag13 104.22(17) . . ? 
P9 S17 Ag18 106.25(19) . . ? 
P9 S17 Ag19 99.38(18) . . ? 
Ag18 S17 Ag19 78.49(11) . . ? 
P9 S18 Ag5 108.3(2) . . ? 
P9 S18 Ag20 99.73(19) . . ? 
Ag5 S18 Ag20 67.05(9) . . ? 
P10 S19 Ag3 109.58(19) . . ? 
P10 S20 Ag14 102.16(18) . . ? 
P10 S20 Ag13 100.48(17) . . ? 
Ag14 S20 Ag13 80.26(10) . . ? 
P11 S21 Ag15 105.70(19) . . ? 
P11 S22 Ag14 101.71(17) . . ? 
P11 S22 Ag1 93.96(16) . . ? 
Ag14 S22 Ag1 72.56(9) . . ? 
P12 S23 Ag4 90.35(19) . . ? 
P12 S24 Ag18 103.2(2) . . ? 
P12 S24 Ag4 78.64(17) . . ? 
Ag18 S24 Ag4 67.80(10) . . ? 
  
_refine_diff_density_max    1.897 
_refine_diff_density_min   -1.680 
_refine_diff_density_rms    0.225 
  
_shelx_res_file 
; 
TITL 1 in P-1 
    1.res 
    created by SHELXL-2018/3 at 18:48:39 on 22-Oct-2019 
CELL 0.71073  15.85990  18.09460  29.38210  82.1487  77.2002  66.2229 
ZERR    2.00   0.00120   0.00140   0.00220   0.0015   0.0015   0.0013 
LATT 1 
SFAC C  H  O  P  S  Pd Ag 
UNIT 144  336  48  24  48  2  40 
OMIT 0 1 1 
OMIT 1 1 0 
OMIT 10 7 13 
OMIT 0 -1 1 
OMIT -4 -2 11 
OMIT -4 -4 7 
OMIT -3 50 
L.S. 15 
ACTA 
BOND 
FMAP 2 
PLAN 20 
RIGU $C $O 
SADI C4 C6 C4B C6B 
SADI C4 C5 C4B C5B 
SADI O2 C4 O2 C4B 
EADP C6 C6B 
EADP C4 C4B 
EADP C5 C5B 
SIZE 0.05 0.18 0.28 
DFIX 1.54 0.01 C4 C5  C4 C6  C19 C20  C19 C21  C16 C17  C40 C42 
TEMP -123.000 
WGHT    0.000000  208.016296 
FVAR       0.03265 
MOLE 1 
AG1   7    0.078561    0.239353    0.332034    11.00000    0.03472    0.03936 = 
         0.02836   -0.00410    0.00037   -0.01467 
AG2   7    0.255095    0.264842    0.329056    11.00000    0.03651    0.03914 = 
         0.02696   -0.00653   -0.00393   -0.01336 
AG3   7    0.255875    0.110955    0.306975    11.00000    0.03802    0.03618 = 
         0.03162   -0.00388   -0.00424   -0.01196 
AG4   7    0.105966    0.146040    0.254559    11.00000    0.04055    0.03775 = 
         0.03514   -0.00518   -0.00280   -0.02003 
AG5   7    0.294664    0.110173    0.207668    11.00000    0.04009    0.03969 = 
         0.03298   -0.01105    0.00075   -0.01529 
AG6   7    0.387389    0.183231    0.253221    11.00000    0.03346    0.04895 = 
         0.03546   -0.01228    0.00115   -0.01561 
AG7   7    0.287518    0.359598    0.245685    11.00000    0.03816    0.04576 = 
         0.03237   -0.00755    0.00012   -0.02315 
AG8   7    0.098889    0.390511    0.294197    11.00000    0.03355    0.03522 = 
         0.02995   -0.00689   -0.00228   -0.01479 
AG9   7    0.008889    0.316518    0.248620    11.00000    0.03723    0.03722 = 
         0.03822   -0.00689   -0.00811   -0.01383 
AG10  7    0.148201    0.238431    0.168225    11.00000    0.04990    0.04063 = 
         0.03033   -0.00759   -0.00683   -0.02033 
AG11  7    0.318255    0.261956    0.169668    11.00000    0.04468    0.04613 = 
         0.02843   -0.00929    0.00505   -0.02155 
AG12  7    0.138928    0.388257    0.193165    11.00000    0.04740    0.03778 = 
         0.02902   -0.00318   -0.00600   -0.01848 
AG13  7    0.411209    0.108119    0.347392    11.00000    0.04099    0.05025 = 
         0.04630   -0.01130   -0.00642   -0.01098 
AG14  7    0.196035    0.168963    0.407419    11.00000    0.04476    0.04218 = 
         0.03864   -0.00170   -0.00340   -0.01515 
AG15  7   -0.084388    0.394504    0.339120    11.00000    0.03870    0.04552 = 
         0.05090   -0.00913   -0.00074   -0.01756 
AG16  7   -0.058631    0.489988    0.239328    11.00000    0.05256    0.04524 = 
         0.04549   -0.00737   -0.00891   -0.01896 
AG17  7    0.124126    0.527449    0.239665    11.00000    0.05738    0.04847 = 
         0.04793   -0.00323   -0.00985   -0.02975 
AG18  7    0.172665    0.069898    0.160287    11.00000    0.06283    0.05043 = 
         0.04205   -0.01074    0.00026   -0.03000 
AG19  7    0.318748    0.150855    0.104382    11.00000    0.05806    0.06153 = 
         0.03908   -0.01507    0.00189   -0.02993 
AG20  7    0.480563    0.094552    0.163314    11.00000    0.04982    0.06336 = 
         0.04779   -0.01861    0.00640   -0.02373 
C1    1   -0.138480    0.579209    0.428414    11.00000    0.13529    0.07131 = 
         0.04964   -0.01378    0.00875   -0.04562 
AFIX  13 
H1    2   -0.144015    0.531654    0.417490    11.00000   -1.20000 
AFIX   0 
C2    1   -0.233110    0.637351    0.446743    11.00000    0.18549    0.15800 = 
         0.08955   -0.03530    0.07219   -0.00599 
AFIX 137 
H2A   2   -0.231638    0.660262    0.474775    11.00000   -1.50000 
H2B   2   -0.276662    0.609584    0.454701    11.00000   -1.50000 
H2C   2   -0.253943    0.680862    0.422939    11.00000   -1.50000 
AFIX   0 
C3    1   -0.077423    0.550596    0.463399    11.00000    0.25241    0.12506 = 
         0.09199    0.01644   -0.06846   -0.11943 
AFIX 137 
H3A   2   -0.012178    0.524015    0.447831    11.00000   -1.50000 
H3B   2   -0.095675    0.512002    0.485892    11.00000   -1.50000 
H3C   2   -0.083644    0.596664    0.479836    11.00000   -1.50000 
AFIX   0 
PART 1 
C4    1   -0.042808    0.731469    0.310813    10.50000    0.11228    0.05583 = 
         0.09645   -0.00068   -0.02328   -0.04659 
AFIX  13 
H4    2    0.008674    0.709684    0.329411    10.50000   -1.20000 
AFIX   0 
C5    1   -0.117413    0.806258    0.335693    10.50000    0.12290    0.06115 = 
         0.11435   -0.00453   -0.01487   -0.03411 
AFIX 137 
H5A   2   -0.163211    0.836985    0.315588    10.50000   -1.50000 
H5B   2   -0.087249    0.840438    0.342247    10.50000   -1.50000 
H5C   2   -0.149356    0.789045    0.365110    10.50000   -1.50000 
AFIX   0 
C6    1    0.000894    0.757169    0.262247    10.50000    0.12465    0.05820 = 
         0.10405    0.01209   -0.02432   -0.04819 
AFIX 137 
H6A   2    0.050240    0.709447    0.247168    10.50000   -1.50000 
H6B   2    0.027877    0.795763    0.265681    10.50000   -1.50000 
H6C   2   -0.047636    0.782647    0.242996    10.50000   -1.50000 
AFIX   0 
PART 2 
C4B   1   -0.134386    0.736243    0.296967    10.50000    0.11228    0.05583 = 
         0.09645   -0.00068   -0.02328   -0.04659 
AFIX  13 
H4B   2   -0.173229    0.721929    0.279877    10.50000   -1.20000 
AFIX   0 
C5B   1   -0.195486    0.779355    0.340557    10.50000    0.12290    0.06115 = 
         0.11435   -0.00453   -0.01487   -0.03411 
AFIX 137 
H5B1  2   -0.224757    0.744668    0.360225    10.50000   -1.50000 
H5B2  2   -0.244315    0.829977    0.331604    10.50000   -1.50000 
H5B3  2   -0.156856    0.791270    0.358002    10.50000   -1.50000 
AFIX   0 
C6B   1   -0.093969    0.794002    0.265598    10.50000    0.12465    0.05820 = 
         0.10405    0.01209   -0.02432   -0.04819 
AFIX 137 
H6B1  2   -0.061160    0.812273    0.283404    10.50000   -1.50000 
H6B2  2   -0.145081    0.840842    0.254898    10.50000   -1.50000 
H6B3  2   -0.049926    0.765674    0.238513    10.50000   -1.50000 
AFIX   0 
PART 0 
C7    1   -0.154683    0.652854    0.115157    11.00000    0.10807    0.06610 = 
         0.07398    0.00184   -0.04628   -0.01407 
AFIX  13 
H7    2   -0.151863    0.689267    0.136999    11.00000   -1.20000 
AFIX   0 
C8    1   -0.159162    0.694029    0.068285    11.00000    0.13019    0.14067 = 
         0.09867    0.04827   -0.05401   -0.00781 
AFIX 137 
H8A   2   -0.097777    0.695401    0.053981    11.00000   -1.50000 
H8B   2   -0.206227    0.749421    0.071027    11.00000   -1.50000 
H8C   2   -0.176456    0.664612    0.048715    11.00000   -1.50000 
AFIX   0 
C9    1   -0.236395    0.627053    0.135509    11.00000    0.09859    0.08906 = 
         0.15614    0.01717   -0.02304   -0.00877 
AFIX 137 
H9A   2   -0.230916    0.582015    0.118384    11.00000   -1.50000 
H9B   2   -0.295553    0.672703    0.132677    11.00000   -1.50000 
H9C   2   -0.235254    0.609853    0.168550    11.00000   -1.50000 
AFIX   0 
C10   1    0.129156    0.649118    0.100634    11.00000    0.12788    0.09701 = 
         0.08318    0.02983   -0.03949   -0.07157 
AFIX  13 
H10   2    0.162424    0.608013    0.123818    11.00000   -1.20000 
AFIX   0 
C11   1    0.102585    0.730420    0.116833    11.00000    0.22834    0.13455 = 
         0.11192    0.00503   -0.03719   -0.12755 
AFIX 137 
H11A  2    0.067696    0.771221    0.095022    11.00000   -1.50000 
H11B  2    0.159221    0.738823    0.118269    11.00000   -1.50000 
H11C  2    0.063165    0.735294    0.147984    11.00000   -1.50000 
AFIX   0 
C12   1    0.191970    0.635880    0.053573    11.00000    0.17269    0.15927 = 
         0.11764    0.01013    0.00521   -0.10768 
AFIX 137 
H12A  2    0.226848    0.577751    0.049767    11.00000   -1.50000 
H12B  2    0.236109    0.662258    0.051084    11.00000   -1.50000 
H12C  2    0.153997    0.658983    0.029119    11.00000   -1.50000 
AFIX   0 
C13   1    0.259566    0.632034    0.280934    11.00000    0.15567    0.17012 = 
         0.14688   -0.01831   -0.03187   -0.02965 
AFIX  13 
H13   2    0.233433    0.590119    0.294193    11.00000   -1.20000 
AFIX   0 
C14   1    0.271800    0.660906    0.321161    11.00000    0.18403    0.12189 = 
         0.11238    0.00553   -0.00835   -0.04669 
AFIX 137 
H14A  2    0.316896    0.616362    0.337081    11.00000   -1.50000 
H14B  2    0.211520    0.681949    0.342580    11.00000   -1.50000 
H14C  2    0.295337    0.704122    0.311290    11.00000   -1.50000 
AFIX   0 
C15   1    0.179394    0.699826    0.263113    11.00000    0.20854    0.17874 = 
         0.36548   -0.02787   -0.15946   -0.02511 
AFIX 137 
H15A  2    0.203819    0.732918    0.238990    11.00000   -1.50000 
H15B  2    0.138097    0.733418    0.288972    11.00000   -1.50000 
H15C  2    0.143973    0.677360    0.249752    11.00000   -1.50000 
AFIX   0 
C16   1    0.496479    0.496565    0.160101    11.00000    0.08907    0.27254 = 
         0.10862   -0.05355    0.01522   -0.05851 
AFIX  13 
H16   2    0.518716    0.436839    0.167259    11.00000   -1.20000 
AFIX   0 
C17   1    0.490105    0.507465    0.108284    11.00000    0.38645    0.29052 = 
         0.09956   -0.00477   -0.00338   -0.24406 
AFIX  33 
H17A  2    0.548946    0.471355    0.090333    11.00000   -1.50000 
H17B  2    0.438241    0.494360    0.103979    11.00000   -1.50000 
H17C  2    0.479042    0.563668    0.097325    11.00000   -1.50000 
AFIX   0 
C18   1    0.580720    0.514084    0.151752    11.00000    0.09667    0.48773 = 
         0.18502    0.02117    0.02399   -0.12906 
AFIX 137 
H18A  2    0.564032    0.572346    0.145239    11.00000   -1.50000 
H18B  2    0.624718    0.484930    0.124905    11.00000   -1.50000 
H18C  2    0.610098    0.496767    0.179492    11.00000   -1.50000 
AFIX   0 
C19   1   -0.374334    0.504687    0.307530    11.00000    0.10071    0.13129 = 
         0.31127   -0.12677    0.04375   -0.03628 
AFIX  13 
H19   2   -0.390108    0.455587    0.313229    11.00000   -1.20000 
AFIX   0 
C20   1   -0.447862    0.571062    0.282369    11.00000    0.09255    0.31338 = 
         0.32285   -0.16743    0.01299    0.06105 
AFIX  33 
H20A  2   -0.509569    0.586271    0.302754    11.00000   -1.50000 
H20B  2   -0.431168    0.618471    0.274803    11.00000   -1.50000 
H20C  2   -0.449764    0.550795    0.253495    11.00000   -1.50000 
AFIX   0 
C21   1   -0.375708    0.532830    0.355384    11.00000    0.17681    0.21718 = 
         0.25570   -0.09593    0.05306   -0.05689 
AFIX 137 
H21A  2   -0.439820    0.551541    0.373340    11.00000   -1.50000 
H21B  2   -0.353574    0.577174    0.350239    11.00000   -1.50000 
H21C  2   -0.334597    0.487540    0.372782    11.00000   -1.50000 
AFIX   0 
C22   1   -0.286290    0.287293    0.245477    11.00000    0.06532    0.06782 = 
         0.11605   -0.02721   -0.02244   -0.03534 
AFIX  13 
H22   2   -0.223193    0.249266    0.251712    11.00000   -1.20000 
AFIX   0 
C23   1   -0.360632    0.272488    0.280231    11.00000    0.12630    0.14889 = 
         0.15821   -0.04272    0.00829   -0.10423 
AFIX 137 
H23A  2   -0.421769    0.313067    0.275235    11.00000   -1.50000 
H23B  2   -0.351722    0.276106    0.311688    11.00000   -1.50000 
H23C  2   -0.358078    0.218398    0.276991    11.00000   -1.50000 
AFIX   0 
C24   1   -0.297502    0.276738    0.200447    11.00000    0.22709    0.13916 = 
         0.12619   -0.03486   -0.05338   -0.09201 
AFIX 137 
H24A  2   -0.296130    0.222336    0.199476    11.00000   -1.50000 
H24B  2   -0.246431    0.283556    0.176849    11.00000   -1.50000 
H24C  2   -0.357678    0.317041    0.193961    11.00000   -1.50000 
AFIX   0 
C25   1   -0.047727    0.368961    0.069656    11.00000    0.07835    0.07660 = 
         0.04540   -0.00663   -0.01616   -0.04388 
AFIX  13 
H25   2   -0.023428    0.371444    0.097806    11.00000   -1.20000 
AFIX   0 
C26   1   -0.148389    0.377411    0.083557    11.00000    0.07883    0.10246 = 
         0.08011   -0.01078   -0.00683   -0.04485 
AFIX 137 
H26A  2   -0.185834    0.428238    0.099069    11.00000   -1.50000 
H26B  2   -0.152161    0.331917    0.105030    11.00000   -1.50000 
H26C  2   -0.172643    0.377575    0.055614    11.00000   -1.50000 
AFIX   0 
C27   1   -0.035361    0.431139    0.033673    11.00000    0.10627    0.08028 = 
         0.05772    0.00297   -0.02175   -0.04901 
AFIX 137 
H27A  2   -0.057226    0.427064    0.005781    11.00000   -1.50000 
H27B  2    0.031120    0.422658    0.025475    11.00000   -1.50000 
H27C  2   -0.071776    0.484936    0.045898    11.00000   -1.50000 
AFIX   0 
C28   1    0.065535    0.112268    0.030304    11.00000    0.11352    0.09446 = 
         0.08033   -0.03002   -0.02223   -0.06336 
AFIX  13 
H28   2    0.006269    0.131302    0.053957    11.00000   -1.20000 
AFIX   0 
C29   1    0.042009    0.135898   -0.017830    11.00000    0.34231    0.18118 = 
         0.14476    0.03254   -0.14709   -0.17703 
AFIX 137 
H29A  2    0.017111    0.194952   -0.022530    11.00000   -1.50000 
H29B  2   -0.005123    0.115806   -0.021086    11.00000   -1.50000 
H29C  2    0.098709    0.112334   -0.041238    11.00000   -1.50000 
AFIX   0 
C30   1    0.113913    0.024714    0.037779    11.00000    0.18726    0.09049 = 
         0.16219   -0.02394   -0.05662   -0.07123 
AFIX 137 
H30A  2    0.173814    0.005996    0.015884    11.00000   -1.50000 
H30B  2    0.074880   -0.002584    0.032544    11.00000   -1.50000 
H30C  2    0.125407    0.012162    0.069910    11.00000   -1.50000 
AFIX   0 
C31   1    0.377351    0.379670    0.029416    11.00000    0.12753    0.07408 = 
         0.08845    0.01672   -0.02608   -0.05247 
AFIX  13 
H31   2    0.339825    0.400643    0.060417    11.00000   -1.20000 
AFIX   0 
C32   1    0.315461    0.396030   -0.005091    11.00000    0.11250    0.10805 = 
         0.09490    0.01434   -0.01928   -0.05292 
AFIX 137 
H32A  2    0.353901    0.379948   -0.035905    11.00000   -1.50000 
H32B  2    0.276148    0.453893   -0.006712    11.00000   -1.50000 
H32C  2    0.275477    0.365047    0.004563    11.00000   -1.50000 
AFIX   0 
C33   1    0.448435    0.418890    0.010529    11.00000    0.21611    0.17085 = 
         0.16448    0.04639   -0.06597   -0.14843 
AFIX 137 
H33A  2    0.489979    0.408075    0.032968    11.00000   -1.50000 
H33B  2    0.415161    0.477415    0.005876    11.00000   -1.50000 
H33C  2    0.485676    0.396292   -0.019351    11.00000   -1.50000 
AFIX   0 
C34   1    0.668829    0.200362    0.071486    11.00000    0.08686    0.11100 = 
         0.08820   -0.01917    0.02591   -0.05889 
AFIX  13 
H34   2    0.648088    0.180168    0.103657    11.00000   -1.20000 
AFIX   0 
C35   1    0.738119    0.132415    0.043053    11.00000    0.09549    0.17702 = 
         0.23168   -0.11093    0.03022   -0.04796 
AFIX 137 
H35A  2    0.726579    0.083079    0.053923    11.00000   -1.50000 
H35B  2    0.801568    0.124030    0.046311    11.00000   -1.50000 
H35C  2    0.731975    0.145258    0.010147    11.00000   -1.50000 
AFIX   0 
C36   1    0.710594    0.261194    0.073439    11.00000    0.15112    0.16368 = 
         0.11384   -0.03036   -0.01123   -0.10564 
AFIX 137 
H36A  2    0.733292    0.278135    0.041594    11.00000   -1.50000 
H36B  2    0.762961    0.236568    0.090384    11.00000   -1.50000 
H36C  2    0.662662    0.308397    0.089608    11.00000   -1.50000 
AFIX   0 
C37   1    0.668526   -0.080804    0.203087    11.00000    0.06831    0.14955 = 
         0.15418   -0.04898   -0.02798   -0.03492 
AFIX  13 
H37   2    0.602614   -0.053299    0.197585    11.00000   -1.20000 
AFIX   0 
C38   1    0.738223   -0.087698    0.156130    11.00000    0.20186    0.34556 = 
         0.14776   -0.13166    0.01864   -0.14990 
AFIX 137 
H38A  2    0.742216   -0.035047    0.146304    11.00000   -1.50000 
H38B  2    0.716262   -0.104649    0.132260    11.00000   -1.50000 
H38C  2    0.800271   -0.127760    0.160127    11.00000   -1.50000 
AFIX   0 
C39   1    0.689952   -0.170170    0.217540    11.00000    0.26499    0.13316 = 
         0.27453   -0.07917    0.00578   -0.04203 
AFIX 137 
H39A  2    0.747124   -0.203740    0.197302    11.00000   -1.50000 
H39B  2    0.637482   -0.183530    0.214477    11.00000   -1.50000 
H39C  2    0.698965   -0.180445    0.250093    11.00000   -1.50000 
AFIX   0 
C40   1    0.692285    0.015753    0.323262    11.00000    0.13830    0.20545 = 
         0.12099   -0.00553   -0.05689   -0.10359 
AFIX  13 
H40   2    0.712400   -0.042719    0.317691    11.00000   -1.20000 
AFIX   0 
C41   1    0.773087    0.030690    0.320191    11.00000    0.27094    0.73325 = 
         0.21169    0.10157   -0.12160   -0.37285 
AFIX  33 
H41A  2    0.805340    0.000760    0.345874    11.00000   -1.50000 
H41B  2    0.814727    0.013085    0.290264    11.00000   -1.50000 
H41C  2    0.755974    0.088720    0.322277    11.00000   -1.50000 
AFIX   0 
C42   1    0.650704    0.026943    0.375196    11.00000    0.15461    0.23066 = 
         0.12141    0.02002   -0.04396   -0.01151 
AFIX 137 
H42A  2    0.639902    0.081484    0.382813    11.00000   -1.50000 
H42B  2    0.694431   -0.013102    0.393830    11.00000   -1.50000 
H42C  2    0.591111    0.019624    0.382251    11.00000   -1.50000 
AFIX   0 
C43   1    0.346305    0.416907    0.399600    11.00000    0.07583    0.05752 = 
         0.06110   -0.00731   -0.00789   -0.03384 
AFIX  13 
H43   2    0.336833    0.403962    0.369562    11.00000   -1.20000 
AFIX   0 
C44   1    0.262364    0.485986    0.420038    11.00000    0.09188    0.05723 = 
         0.10388    0.00247   -0.00327   -0.02952 
AFIX 137 
H44A  2    0.207006    0.472347    0.425159    11.00000   -1.50000 
H44B  2    0.253485    0.533823    0.398521    11.00000   -1.50000 
H44C  2    0.271194    0.497384    0.449922    11.00000   -1.50000 
AFIX   0 
C45   1    0.435602    0.428870    0.391991    11.00000    0.10383    0.09888 = 
         0.15832    0.00154   -0.01804   -0.07450 
AFIX 137 
H45A  2    0.446654    0.437926    0.421897    11.00000   -1.50000 
H45B  2    0.431941    0.475932    0.370382    11.00000   -1.50000 
H45C  2    0.487262    0.380663    0.378663    11.00000   -1.50000 
AFIX   0 
C46   1    0.445604    0.160183    0.479876    11.00000    0.06426    0.07872 = 
         0.07048   -0.01283   -0.03446   -0.00467 
AFIX  13 
H46   2    0.484642    0.122925    0.454258    11.00000   -1.20000 
AFIX   0 
C47   1    0.420022    0.111289    0.523577    11.00000    0.09311    0.07256 = 
         0.09389    0.01088   -0.05116   -0.01540 
AFIX 137 
H47A  2    0.388844    0.146853    0.549756    11.00000   -1.50000 
H47B  2    0.477130    0.067758    0.531362    11.00000   -1.50000 
H47C  2    0.377717    0.087960    0.517584    11.00000   -1.50000 
AFIX   0 
C48   1    0.497089    0.207970    0.489160    11.00000    0.08416    0.11306 = 
         0.11010    0.01147   -0.05411   -0.03705 
AFIX 137 
H48A  2    0.518226    0.233553    0.459761    11.00000   -1.50000 
H48B  2    0.551497    0.172002    0.502884    11.00000   -1.50000 
H48C  2    0.455398    0.249777    0.510939    11.00000   -1.50000 
AFIX   0 
C49   1    0.551038   -0.088235    0.052216    11.00000    0.10976    0.12934 = 
         0.06282   -0.03686    0.00822    0.01011 
AFIX  13 
H49   2    0.503156   -0.051084    0.033593    11.00000   -1.20000 
AFIX   0 
C50   1    0.571033   -0.170873    0.044906    11.00000    0.23395    0.17265 = 
         0.11361   -0.09266   -0.02288   -0.03528 
AFIX 137 
H50A  2    0.605790   -0.206274    0.068554    11.00000   -1.50000 
H50B  2    0.608827   -0.184668    0.013705    11.00000   -1.50000 
H50C  2    0.512142   -0.178133    0.047463    11.00000   -1.50000 
AFIX   0 
C51   1    0.644293   -0.077128    0.035150    11.00000    0.11114    0.15554 = 
         0.05946   -0.01998    0.03251    0.01172 
AFIX 137 
H51A  2    0.632395   -0.023430    0.019468    11.00000   -1.50000 
H51B  2    0.685856   -0.118645    0.013175    11.00000   -1.50000 
H51C  2    0.674080   -0.082229    0.061927    11.00000   -1.50000 
AFIX   0 
C52   1    0.367254   -0.179088    0.165511    11.00000    0.20593    0.08257 = 
         0.20570   -0.02981    0.01817   -0.08776 
AFIX  13 
H52   2    0.311339   -0.132081    0.179260    11.00000   -1.20000 
AFIX   0 
C53   1    0.413329   -0.237380    0.208926    11.00000    0.53120    0.20783 = 
         0.30937    0.11832   -0.13313   -0.22511 
AFIX  33 
H53A  2    0.367529   -0.257149    0.228769    11.00000   -1.50000 
H53B  2    0.469365   -0.283423    0.196447    11.00000   -1.50000 
H53C  2    0.430583   -0.206350    0.227466    11.00000   -1.50000 
AFIX   0 
C54   1    0.335234   -0.216904    0.130361    11.00000    0.24987    0.24070 = 
         0.38069   -0.07101   -0.05466   -0.17423 
AFIX 137 
H54A  2    0.299080   -0.173704    0.110003    11.00000   -1.50000 
H54B  2    0.296177   -0.245398    0.147998    11.00000   -1.50000 
H54C  2    0.390592   -0.255054    0.111288    11.00000   -1.50000 
AFIX   0 
C55   1    0.458826   -0.177906    0.364180    11.00000    0.10177    0.04891 = 
         0.10349   -0.02671   -0.02445    0.00377 
AFIX  13 
H55   2    0.440286   -0.157455    0.333031    11.00000   -1.20000 
AFIX   0 
C56   1    0.420062   -0.237135    0.383996    11.00000    0.17345    0.08729 = 
         0.16537   -0.04328   -0.00585   -0.05218 
AFIX 137 
H56A  2    0.447297   -0.264955    0.411483    11.00000   -1.50000 
H56B  2    0.434541   -0.276585    0.360748    11.00000   -1.50000 
H56C  2    0.351931   -0.210232    0.393261    11.00000   -1.50000 
AFIX   0 
C57   1    0.566820   -0.212361    0.357712    11.00000    0.10395    0.06509 = 
         0.15022   -0.03660   -0.01670    0.01825 
AFIX 137 
H57A  2    0.586166   -0.240058    0.386988    11.00000   -1.50000 
H57B  2    0.588930   -0.168084    0.349184    11.00000   -1.50000 
H57C  2    0.593887   -0.250804    0.332861    11.00000   -1.50000 
AFIX   0 
C58   1    0.191936   -0.042301    0.474718    11.00000    0.09284    0.07286 = 
         0.10610    0.03002    0.00754   -0.01958 
AFIX  13 
H58   2    0.160458    0.013743    0.461431    11.00000   -1.20000 
AFIX   0 
C59   1    0.132991   -0.084431    0.482566    11.00000    0.15519    0.24147 = 
         0.19060    0.05730   -0.00367   -0.13358 
AFIX 137 
H59A  2    0.110356   -0.082393    0.453790    11.00000   -1.50000 
H59B  2    0.079519   -0.059664    0.507379    11.00000   -1.50000 
H59C  2    0.167617   -0.140883    0.492053    11.00000   -1.50000 
AFIX   0 
C60   1    0.217857   -0.040389    0.523141    11.00000    0.18440    0.17867 = 
         0.09880   -0.03396    0.02906   -0.05563 
AFIX 137 
H60A  2    0.160501   -0.013385    0.545437    11.00000   -1.50000 
H60B  2    0.259101   -0.010753    0.519071    11.00000   -1.50000 
H60C  2    0.250105   -0.095837    0.535057    11.00000   -1.50000 
AFIX   0 
C61   1    0.015977    0.264230    0.517438    11.00000    0.07747    0.08230 = 
         0.04922   -0.00020    0.00988   -0.03562 
AFIX  13 
H61   2    0.045220    0.298231    0.495440    11.00000   -1.20000 
AFIX   0 
C62   1   -0.046912    0.312007    0.559423    11.00000    0.12722    0.13946 = 
         0.08595   -0.04872    0.01038   -0.05373 
AFIX 137 
H62A  2   -0.066973    0.370016    0.550854    11.00000   -1.50000 
H62B  2   -0.012197    0.298794    0.585146    11.00000   -1.50000 
H62C  2   -0.102073    0.297984    0.569312    11.00000   -1.50000 
AFIX   0 
C63   1    0.091096    0.188710    0.533180    11.00000    0.11831    0.14206 = 
         0.06864    0.01546   -0.00575    0.00336 
AFIX 137 
H63A  2    0.065178    0.147319    0.544530    11.00000   -1.50000 
H63B  2    0.114118    0.200834    0.558419    11.00000   -1.50000 
H63C  2    0.142968    0.168741    0.506853    11.00000   -1.50000 
AFIX   0 
C64   1   -0.238969    0.325854    0.453704    11.00000    0.05668    0.11954 = 
         0.20754   -0.02215    0.00948   -0.01664 
AFIX  13 
H64   2   -0.238654    0.377176    0.436158    11.00000   -1.20000 
AFIX   0 
C65   1   -0.305959    0.293801    0.435874    11.00000    0.08078    0.24853 = 
         0.26103    0.08240   -0.05585   -0.10577 
AFIX 137 
H65A  2   -0.267847    0.249744    0.414925    11.00000   -1.50000 
H65B  2   -0.349450    0.338111    0.419032    11.00000   -1.50000 
H65C  2   -0.341563    0.273940    0.462758    11.00000   -1.50000 
AFIX   0 
C66   1   -0.264406    0.335723    0.503926    11.00000    0.12115    0.41516 = 
         0.24628   -0.17375    0.04391    0.01142 
AFIX  33 
H66A  2   -0.324734    0.381259    0.510979    11.00000   -1.50000 
H66B  2   -0.269493    0.286197    0.520101    11.00000   -1.50000 
H66C  2   -0.216104    0.346350    0.514482    11.00000   -1.50000 
AFIX   0 
C67   1   -0.035636    0.001882    0.177989    11.00000    0.14623    0.11974 = 
         0.08205   -0.00233   -0.01507   -0.08609 
AFIX  13 
H67   2   -0.000651    0.038000    0.166246    11.00000   -1.20000 
AFIX   0 
C68   1   -0.135756    0.050377    0.174798    11.00000    0.17465    0.18809 = 
         0.21441    0.00988   -0.10016   -0.08155 
AFIX 137 
H68A  2   -0.173855    0.019584    0.190102    11.00000   -1.50000 
H68B  2   -0.141941    0.062319    0.141867    11.00000   -1.50000 
H68C  2   -0.157322    0.101123    0.190327    11.00000   -1.50000 
AFIX   0 
C69   1    0.003731   -0.064590    0.148238    11.00000    0.27291    0.20430 = 
         0.11346   -0.07103    0.00445   -0.13132 
AFIX 137 
H69A  2    0.071867   -0.088980    0.146241    11.00000   -1.50000 
H69B  2   -0.010776   -0.045332    0.116962    11.00000   -1.50000 
H69C  2   -0.022891   -0.105062    0.161101    11.00000   -1.50000 
AFIX   0 
C70   1    0.049935   -0.041810    0.338439    11.00000    0.10397    0.08996 = 
         0.07818    0.00830   -0.01885   -0.06282 
AFIX  13 
H70   2    0.088057   -0.007701    0.330435    11.00000   -1.20000 
AFIX   0 
C71   1    0.113351   -0.130461    0.350170    11.00000    0.13733    0.08769 = 
         0.13975    0.02789   -0.04470   -0.05415 
AFIX 137 
H71A  2    0.142326   -0.132142    0.376694    11.00000   -1.50000 
H71B  2    0.162398   -0.151886    0.322964    11.00000   -1.50000 
H71C  2    0.075402   -0.163374    0.358266    11.00000   -1.50000 
AFIX   0 
C72   1   -0.025700   -0.008921    0.376090    11.00000    0.11506    0.15386 = 
         0.09649   -0.02791   -0.01188   -0.06290 
AFIX 137 
H72A  2   -0.067683    0.044903    0.366279    11.00000   -1.50000 
H72B  2   -0.000897   -0.004678    0.402921    11.00000   -1.50000 
H72C  2   -0.060501   -0.044381    0.384948    11.00000   -1.50000 
AFIX   0 
O1    3   -0.094856    0.618157    0.388471    11.00000    0.08732    0.06467 = 
         0.05324   -0.02385    0.00450   -0.03918 
O2    3   -0.066657    0.670740    0.308263    11.00000    0.12323    0.04887 = 
         0.05947   -0.00186    0.00388   -0.04611 
O3    3   -0.070764    0.578477    0.112782    11.00000    0.09701    0.05757 = 
         0.06477    0.00002   -0.04180   -0.02051 
O4    3    0.046073    0.637103    0.097792    11.00000    0.11648    0.06017 = 
         0.05563    0.00875   -0.02682   -0.04604 
O5    3    0.324149    0.598448    0.249591    11.00000    0.14860    0.13851 = 
         0.12381   -0.01732   -0.02892   -0.07444 
O6    3    0.443063    0.526756    0.196329    11.00000    0.12051    0.28664 = 
         0.09801   -0.05707    0.03163   -0.15371 
O7    3   -0.290331    0.486526    0.277174    11.00000    0.05060    0.05381 = 
         0.20405   -0.04204   -0.01711   -0.02253 
O8    3   -0.296591    0.372647    0.245991    11.00000    0.06896    0.05633 = 
         0.18569   -0.01871   -0.06018   -0.02574 
O9    3    0.007114    0.287779    0.048770    11.00000    0.08560    0.07055 = 
         0.03701   -0.00543   -0.01583   -0.03927 
O10   3    0.124489    0.152768    0.036119    11.00000    0.07905    0.07405 = 
         0.04420   -0.01760   -0.00978   -0.03901 
O11   3    0.429953    0.291842    0.033396    11.00000    0.10442    0.06739 = 
         0.06096   -0.00865   -0.00124   -0.03954 
O12   3    0.589682    0.240827    0.047388    11.00000    0.08941    0.11163 = 
         0.05629   -0.02635    0.03074   -0.07010 
O13   3    0.685707   -0.037235    0.230185    11.00000    0.05982    0.12664 = 
         0.11315   -0.06101   -0.00081   -0.00138 
O14   3    0.656427    0.056081    0.289421    11.00000    0.08720    0.20792 = 
         0.10705   -0.00364   -0.02608   -0.07085 
O15   3    0.354624    0.348091    0.433990    11.00000    0.04851    0.05953 = 
         0.05044   -0.01109   -0.01321   -0.02435 
O16   3    0.357001    0.216139    0.465814    11.00000    0.05331    0.04611 = 
         0.04103   -0.00098   -0.01620   -0.01287 
O17   3    0.519951   -0.071260    0.100244    11.00000    0.07870    0.08521 = 
         0.06274   -0.03843    0.01237   -0.02067 
O18   3    0.427928   -0.148777    0.135883    11.00000    0.14566    0.06087 = 
         0.11244   -0.03142   -0.00877   -0.04721 
O19   3    0.427997   -0.109190    0.393394    11.00000    0.07215    0.04471 = 
         0.06777   -0.00919   -0.02957    0.00552 
O20   3    0.280748   -0.084503    0.445307    11.00000    0.08721    0.05092 = 
         0.06455    0.01098   -0.01350   -0.02255 
O21   3   -0.047448    0.247219    0.495417    11.00000    0.08303    0.07293 = 
         0.04719   -0.00773    0.01480   -0.03807 
O22   3   -0.149090    0.258424    0.441106    11.00000    0.03660    0.09459 = 
         0.10506   -0.00846    0.00843   -0.03319 
O23   3   -0.020342   -0.025452    0.222958    11.00000    0.11755    0.08364 = 
         0.07955   -0.01712   -0.01398   -0.05889 
O24   3    0.012141   -0.044279    0.298030    11.00000    0.09167    0.08074 = 
         0.07306    0.00829   -0.01289   -0.06275 
P1    4   -0.058795    0.590277    0.337252    11.00000    0.06570    0.03949 = 
         0.04190   -0.01126   -0.00221   -0.02150 
P2    4    0.020854    0.569102    0.129733    11.00000    0.07734    0.04684 = 
         0.04197    0.00349   -0.02122   -0.02270 
P3    4    0.355540    0.515956    0.226660    11.00000    0.07534    0.11572 = 
         0.05736   -0.01382    0.00574   -0.07163 
P4    4   -0.225948    0.398154    0.263351    11.00000    0.04700    0.04493 = 
         0.12028   -0.01879   -0.03178   -0.01505 
P5    4    0.089859    0.222160    0.070844    11.00000    0.07691    0.05546 = 
         0.03347   -0.00264   -0.01611   -0.03807 
P6    4    0.487784    0.246592    0.072407    11.00000    0.07096    0.07431 = 
         0.04293   -0.01461    0.01255   -0.04752 
P7    4    0.602925    0.031507    0.257467    11.00000    0.03431    0.10159 = 
         0.06415   -0.02015   -0.00310   -0.00427 
P8    4    0.343008    0.271733    0.420245    11.00000    0.04221    0.04556 = 
         0.03874   -0.01366   -0.00507   -0.01543 
P9    4    0.422266   -0.059641    0.130540    11.00000    0.07617    0.05223 = 
         0.05920   -0.02918    0.01432   -0.02436 
P10   4    0.326191   -0.041881    0.401979    11.00000    0.05944    0.03820 = 
         0.05240    0.00321   -0.01217   -0.01316 
P11   4   -0.049883    0.260187    0.441156    11.00000    0.04570    0.05065 = 
         0.04914   -0.00551    0.00635   -0.02047 
P12   4    0.025386    0.010122    0.252718    11.00000    0.06792    0.05600 = 
         0.05527   -0.00505   -0.00428   -0.03738 
PD1   6    0.198024    0.251034    0.250381    11.00000    0.03234    0.03335 = 
         0.02373   -0.00615   -0.00108   -0.01482 
S1    5    0.077892    0.519897    0.329949    11.00000    0.05597    0.05138 = 
         0.04767   -0.01820   -0.01214   -0.02162 
S2    5   -0.146332    0.548945    0.319601    11.00000    0.05217    0.04316 = 
         0.04992   -0.01108   -0.00228   -0.01677 
S3    5    0.114408    0.460092    0.115817    11.00000    0.08090    0.05630 = 
         0.03397   -0.00175   -0.01143   -0.02556 
S4    5   -0.015470    0.603251    0.196739    11.00000    0.07123    0.04567 = 
         0.03993   -0.00238   -0.01672   -0.02184 
S5    5    0.384115    0.423204    0.270403    11.00000    0.08087    0.10065 = 
         0.09431    0.01860   -0.03933   -0.06253 
S6    5    0.269886    0.519989    0.184903    11.00000    0.09123    0.13680 = 
         0.05452    0.01988   -0.01376   -0.07234 
S7    5   -0.175529    0.325734    0.315527    11.00000    0.05063    0.06020 = 
         0.10479   -0.01753   -0.00922   -0.02968 
S8    5   -0.129046    0.407596    0.207431    11.00000    0.06823    0.06085 = 
         0.07579   -0.01820   -0.03630   -0.01545 
S9    5    0.191472    0.261070    0.066821    11.00000    0.07712    0.06702 = 
         0.03909    0.00211   -0.01504   -0.04013 
S10   5    0.035583    0.189769    0.135182    11.00000    0.06229    0.05698 = 
         0.03931   -0.00082   -0.00896   -0.03320 
S11   5    0.488626    0.133581    0.077465    11.00000    0.05674    0.06909 = 
         0.04938   -0.02039    0.00993   -0.03255 
S12   5    0.447708    0.306070    0.129718    11.00000    0.07657    0.08080 = 
         0.05240   -0.02667    0.01881   -0.05305 
S13   5    0.502279   -0.004490    0.293253    11.00000    0.06367    0.05237 = 
         0.05730   -0.01814   -0.00205   -0.00694 
S14   5    0.562073    0.131341    0.215516    11.00000    0.04021    0.08680 = 
         0.05992   -0.02784    0.00527   -0.02842 
S15   5    0.208519    0.304160    0.414521    11.00000    0.03887    0.04161 = 
         0.03129   -0.00785   -0.00270   -0.01537 
S16   5    0.439332    0.227255    0.364303    11.00000    0.04303    0.06867 = 
         0.04859   -0.02302    0.00429   -0.02758 
S17   5    0.316560    0.010451    0.096913    11.00000    0.07197    0.06787 = 
         0.04737   -0.02126    0.00678   -0.03996 
S18   5    0.425274   -0.026878    0.191963    11.00000    0.05692    0.04401 = 
         0.05513   -0.01178   -0.00094   -0.01407 
S19   5    0.262597   -0.021522    0.348575    11.00000    0.07254    0.04715 = 
         0.06732    0.00551   -0.03078   -0.02301 
S20   5    0.340773    0.051145    0.424827    11.00000    0.05230    0.04387 = 
         0.04800   -0.00409   -0.01140   -0.01130 
S21   5   -0.036122    0.363632    0.417045    11.00000    0.06131    0.04127 = 
         0.05585   -0.00254   -0.01220   -0.01601 
S22   5    0.040369    0.160440    0.408421    11.00000    0.05216    0.04080 = 
         0.04345   -0.00087   -0.00059   -0.02331 
S23   5   -0.045276    0.125491    0.261906    11.00000    0.05102    0.05124 = 
         0.10380   -0.01163   -0.00080   -0.02479 
S24   5    0.163282   -0.021602    0.230585    11.00000    0.07091    0.04830 = 
         0.07212    0.00722   -0.00070   -0.02068 
HKLF 4 
  
  
  
  
REM  1 in P-1 
REM wR2 = 0.1511, GooF = S = 1.084, Restrained GooF = 1.077 for all data 
REM R1 = 0.0668 for 20206 Fo > 4sig(Fo) and 0.0867 for all 25382 data 
REM 1432 parameters refined using 459 restraints 
  
END 
  
WGHT      0.0001    208.0339 
  
REM Highest difference peak  1.897,  deepest hole -1.680,  1-sigma level  0.225 
Q1    1   0.3022  0.2017  0.0872  11.00000  0.05    1.90 
Q2    1   0.6861 -0.0087  0.2826  11.00000  0.05    1.72 
Q3    1   0.4191  0.2083  0.2587  11.00000  0.05    1.60 
Q4    1   0.3954 -0.0305  0.1059  11.00000  0.05    1.60 
Q5    1  -0.0190  0.3995  0.1610  11.00000  0.05    1.60 
Q6    1   0.1017  0.4305  0.1787  11.00000  0.05    1.59 
Q7    1   0.1544  0.1566  0.2344  11.00000  0.05    1.57 
Q8    1  -0.3565  0.5511  0.2587  11.00000  0.05    1.42 
Q9    1   0.2977  0.1202  0.2434  11.00000  0.05    1.42 
Q10   1   0.2043  0.3268  0.0938  11.00000  0.05    1.40 
Q11   1   0.4230  0.1456  0.3143  11.00000  0.05    1.40 
Q12   1   0.2791 -0.0287  0.2594  11.00000  0.05    1.40 
Q13   1   0.4568  0.0118  0.2615  11.00000  0.05    1.40 
Q14   1   0.4725  0.1320  0.1366  11.00000  0.05    1.39 
Q15   1   0.0986  0.2867  0.1603  11.00000  0.05    1.38 
Q16   1   0.4813 -0.0399  0.0728  11.00000  0.05    1.38 
Q17   1   0.1579  0.4265  0.1959  11.00000  0.05    1.38 
Q18   1   0.1242  0.4130  0.2396  11.00000  0.05    1.38 
Q19   1   0.2688  0.1529  0.1837  11.00000  0.05    1.35 
Q20   1   0.2523  0.5664  0.1992  11.00000  0.05    1.34 
; 
_shelx_res_checksum   99572 
  
_shelx_hkl_file 
; 
  -1   0   0  197.14    7.17 
  -2   0   0    1.20    0.07 
  -2   0   0    1.22    0.08 
   2   0   0    1.22    0.08 
   2   0   0    1.18    0.07 
  -3   0   0   13.10    0.43 
   3   0   0   13.20    0.45 
   3   0   0   13.58    0.43 
  -4   0   0   18.71    0.59 
   4   0   0   18.35    0.63 
  -5   0   0   98.18    2.95 
   5   0   0   94.46    3.16 
  -7   0   0   18.85    0.67 
   7   0   0   18.84    0.74 
  -8   0   0    8.43    0.40 
   8   0   0    8.52    0.46 
  -9   0   0    3.24    0.27 
  -9   0   0    3.44    0.20 
   9   0   0    3.34    0.34 
 -10   0   0   21.65    0.80 
 -10   0   0   20.46    0.70 
  10   0   0   20.29    0.89 
 -11   0   0    1.37    0.16 
 -11   0   0    1.53    0.26 
 -12   0   0    6.03    0.44 
  12   0   0    4.95    0.55 
 -13   0   0    2.33    0.41 
 -14   0   0   -0.06    0.12 
  14   0   0    0.06    0.19 
  15   0   0    1.45    0.31 
  16   0   0    0.14    0.27 
  16  -1   0    6.31    0.85 
  15  -1   0   -0.15    0.21 
  14  -1   0   11.85    0.85 
 -14   1   0   12.05    0.70 
  13  -1   0    0.33    0.19 
 -13   1   0    0.26    0.14 
  12  -1   0    9.88    0.71 
 -12   1   0   11.50    0.62 
  11  -1   0    3.10    0.44 
 -11   1   0    4.40    0.36 
  10  -1   0    3.20    0.41 
 -10   1   0    3.54    0.32 
   9  -1   0   20.05    0.85 
  -9   1   0   20.04    0.77 
   8  -1   0   15.88    0.69 
  -8   1   0   15.55    0.63 
   7  -1   0    7.39    0.41 
  -7   1   0    7.03    0.36 
   6  -1   0    4.15    0.30 
  -6   1   0    4.13    0.27 
   5  -1   0   25.28    0.86 
  -5   1   0   26.18    0.84 
   4  -1   0   33.90    1.06 
  -4   1   0   33.69    1.03 
   3  -1   0   17.58    0.58 
  -3   1   0   18.06    0.58 
   2  -1   0    2.26    0.12 
   2  -1   0    2.11    0.11 
  -2   1   0    2.30    0.12 
  -2   1   0    1.99    0.11 
   1  -1   0   98.15    2.91 
   1  -1   0   94.75    2.90 
  -1   1   0   95.25    2.87 
  -1   1   0   94.66    2.90 
   0  -1   0    0.00    0.00 
   0   1   0    0.00    0.00 
   0   1   0    0.00    0.00 
  -1  -1   0 1000.00   30.58 
  -2  -1   0   47.68    1.52 
  -2  -1   0   46.70    2.26 
   2   1   0   46.98    2.14 
   2   1   0   48.38    1.53 
  -3  -1   0   15.53    0.47 
   3   1   0   15.97    0.47 
   3   1   0   15.61    0.52 
  -4  -1   0   54.55    1.68 
   4   1   0   56.28    1.66 
   4   1   0   53.61    1.62 
  -5  -1   0   49.65    1.57 
   5   1   0   48.82    1.50 
  -6  -1   0   83.14    2.53 
   6   1   0   82.52    2.45 
   7   1   0    0.89    0.22 
  -8  -1   0    4.76    0.27 
   8   1   0    4.91    0.35 
 -10  -1   0   14.28    0.56 
 -10  -1   0   14.69    0.60 
  10   1   0   14.70    0.71 
 -11  -1   0   30.13    1.04 
 -11  -1   0   29.25    0.98 
  11   1   0   28.49    1.16 
 -12  -1   0    6.98    0.45 
 -12  -1   0    6.32    0.36 
  12   1   0    6.83    0.58 
 -13  -1   0   21.94    0.85 
 -13  -1   0   23.64    0.94 
  13   1   0   23.36    1.11 
  14   1   0    8.33    0.70 
  15   1   0    0.48    0.14 
  15   1   0    0.37    0.23 
  16   1   0    4.58    0.75 
  16   1   0    4.60    0.46 
  17   1   0    1.41    0.38 
  16  -2   0    4.99    0.87 
 -15   2   0    2.58    0.37 
  14  -2   0    0.43    0.24 
 -14   2   0    0.45    0.18 
  13  -2   0    4.09    0.56 
 -13   2   0    4.18    0.46 
  12  -2   0    2.66    0.50 
 -12   2   0    2.98    0.41 
  11  -2   0    0.04    0.15 
 -11   2   0    0.34    0.13 
  10  -2   0   17.10    0.83 
 -10   2   0   17.65    0.75 
   9  -2   0   18.08    0.82 
  -9   2   0   18.61    0.75 
   8  -2   0    1.87    0.26 
  -8   2   0    1.58    0.23 
   7  -2   0    6.88    0.40 
  -7   2   0    6.87    0.37 
  -6   2   0    0.12    0.07 
   5  -2   0   10.79    0.46 
  -5   2   0   10.67    0.44 
   4  -2   0    5.19    0.27 
  -4   2   0    5.10    0.26 
  -3   2   0    0.68    0.10 
   2  -2   0   64.79    2.09 
  -2   2   0   63.80    3.79 
   1  -2   0  111.62    3.32 
   1  -2   0  109.27    3.35 
  -1   2   0  105.44    3.31 
  -1   2   0  107.25    6.05 
   0  -2   0   16.67    0.50 
   0  -2   0   17.21    0.50 
   0   2   0   16.72    0.50 
   0   2   0   16.20    0.54 
  -1  -2   0  178.98    6.41 
  -1  -2   0  179.25    7.58 
   1   2   0  184.00    7.83 
  -2  -2   0   33.59    0.98 
   2   2   0   33.84    1.04 
   3   2   0    0.17    0.03 
  -4  -2   0   27.71    0.84 
   4   2   0   28.11    0.88 
   4   2   0   28.20    0.83 
  -5  -2   0   71.80    3.71 
   5   2   0   75.08    2.23 
   5   2   0   71.89    2.14 
  -6  -2   0   11.78    0.41 
   6   2   0   11.26    0.48 
  -7  -2   0    0.11    0.06 
  -8  -2   0   22.69    0.75 
   8   2   0   21.97    0.85 
  -9  -2   0    1.20    0.16 
   9   2   0    1.07    0.26 
 -10  -2   0    0.01    0.07 
  10   2   0    0.11    0.10 
 -11  -2   0   18.23    0.70 
 -11  -2   0   17.55    0.70 
  11   2   0   18.08    0.84 
 -12  -2   0    3.06    0.29 
  12   2   0    3.46    0.45 
 -13  -2   0   27.48    1.01 
  13   2   0   29.67    1.25 
  14   2   0    4.39    0.34 
  14   2   0    4.11    0.59 
  15   2   0   -0.05    0.08 
  15   2   0   -0.11    0.19 
  16   2   0   -0.13    0.12 
  16   2   0   -0.05    0.23 
  17   2   0    1.48    0.37 
  15  -3   0    0.40    0.28 
  14  -3   0    0.15    0.26 
 -14   3   0    0.10    0.20 
  13  -3   0    3.28    0.57 
 -13   3   0    3.54    0.47 
  12  -3   0    3.69    0.55 
 -12   3   0    4.99    0.47 
  11  -3   0   15.48    0.86 
 -11   3   0   17.51    0.80 
  10  -3   0    1.55    0.36 
 -10   3   0    1.71    0.31 
   9  -3   0   11.42    0.64 
  -9   3   0   11.50    0.58 
   8  -3   0   18.64    0.80 
  -8   3   0   19.47    0.77 
   7  -3   0    7.10    0.41 
  -7   3   0    6.78    0.40 
   6  -3   0    0.01    0.06 
  -6   3   0   -0.03    0.06 
  -5   3   0    0.39    0.10 
   4  -3   0   57.43    1.69 
  -4   3   0   53.79    1.82 
   3  -3   0   13.62    0.50 
  -3   3   0   13.84    0.51 
   2  -3   0  110.71    3.44 
  -2   3   0  110.38    3.49 
   1  -3   0   16.66    0.54 
  -1   3   0   16.89    0.55 
   0  -3   0   19.49    0.59 
   0  -3   0   19.31    0.59 
   0   3   0   19.17    0.59 
   0   3   0   18.90    0.59 
  -1  -3   0   71.69    4.36 
  -1  -3   0   69.43    2.14 
   1   3   0   71.08    2.21 
  -2  -3   0    7.92    0.29 
  -2  -3   0    7.97    0.24 
   2   3   0    7.64    0.24 
   2   3   0    7.61    0.28 
   3   3   0   15.54    0.52 
   4   3   0   83.29    2.73 
   5   3   0   48.81    1.89 
   5   3   0   53.92    1.58 
   5   3   0   52.88    1.69 
   6   3   0  253.47    6.94 
   6   3   0  232.76    9.17 
   6   3   0  235.78    7.43 
   7   3   0   39.24    1.29 
   8   3   0   10.01    0.50 
   9   3   0    0.24    0.11 
  10   3   0    5.88    0.45 
  11   3   0    0.24    0.13 
 -12  -3   0   18.81    0.75 
  12   3   0   18.31    0.68 
  12   3   0   18.45    0.89 
 -13  -3   0    0.10    0.09 
  13   3   0    0.17    0.07 
  13   3   0    0.03    0.17 
 -14  -3   0    8.32    0.49 
  14   3   0    7.42    0.69 
  14   3   0    8.62    0.44 
  15   3   0    1.21    0.24 
  15   3   0    0.80    0.24 
  16   3   0    9.33    0.85 
  17   3   0    4.36    0.80 
  15  -4   0   15.47    1.12 
 -15   4   0   14.46    1.03 
  13  -4   0    0.41    0.24 
 -13   4   0    0.37    0.19 
  12  -4   0    1.28    0.26 
  11  -4   0    3.44    0.51 
 -11   4   0    4.02    0.47 
  10  -4   0   15.28    0.81 
 -10   4   0   16.03    0.76 
   9  -4   0    0.52    0.15 
  -9   4   0    0.51    0.14 
   8  -4   0    7.30    0.49 
  -8   4   0    6.65    0.48 
   7  -4   0    3.53    0.31 
  -7   4   0    3.60    0.31 
   6  -4   0    2.14    0.24 
  -6   4   0    2.20    0.23 
   5  -4   0   55.60    1.76 
  -5   4   0   56.81    1.75 
   3  -4   0   41.43    1.28 
  -3   4   0   40.95    1.28 
   2  -4   0    7.83    0.27 
   2  -4   0    7.35    0.31 
  -2   4   0    6.94    0.32 
   1  -4   0    3.07    0.17 
  -1   4   0    3.90    0.20 
   0   4   0    2.59    0.15 
   0   4   0    2.72    0.15 
  -1  -4   0   27.08    0.80 
   1   4   0   26.69    0.82 
   1   4   0   26.71    0.81 
  -2  -4   0    7.46    0.25 
   2   4   0    7.45    0.25 
   2   4   0    7.64    0.29 
  -3  -4   0   71.70    2.09 
   3   4   0   70.31    2.19 
   3   4   0   71.79    2.09 
   4   4   0    1.45    0.14 
   5   4   0    3.83    0.24 
   6   4   0   85.40    2.53 
   7   4   0   73.68    2.26 
   7   4   0   81.73    2.51 
   7   4   0   81.10    2.38 
   8   4   0    5.75    0.23 
   8   4   0    6.02    0.39 
   9   4   0    9.68    0.52 
   9   4   0    9.28    0.34 
  10   4   0   27.49    0.88 
  10   4   0   28.99    1.09 
  11   4   0    0.13    0.13 
  11   4   0   -0.03    0.05 
  12   4   0   -0.08    0.16 
 -13  -4   0    0.28    0.10 
  13   4   0    0.04    0.16 
  13   4   0    0.26    0.07 
 -14  -4   0    2.20    0.32 
  14   4   0    2.42    0.24 
 -15  -4   0    0.42    0.13 
  15   4   0    0.45    0.21 
  15   4   0    0.58    0.11 
  16   4   0   16.33    1.05 
  17   4   0   13.18    1.05 
  14  -5   0   -0.15    0.25 
 -14   5   0    0.00    0.18 
  13  -5   0    2.93    0.68 
 -13   5   0    3.45    0.57 
  12  -5   0    2.35    0.52 
 -12   5   0    2.53    0.47 
  11  -5   0   11.50    0.78 
 -11   5   0   13.03    0.74 
  10  -5   0    0.26    0.17 
 -10   5   0   -0.18    0.14 
   9  -5   0    3.13    0.38 
  -9   5   0    2.16    0.36 
  -8   5   0    2.35    0.39 
   6  -5   0    2.16    0.25 
  -6   5   0    2.41    0.26 
   5  -5   0    3.06    0.27 
  -5   5   0    3.61    0.28 
   4  -5   0  188.39    5.99 
  -4   5   0  189.50    5.92 
   3  -5   0   14.10    0.48 
   3  -5   0   15.62    0.58 
  -3   5   0   14.99    0.59 
   2  -5   0   39.57    1.24 
   2  -5   0   41.42    1.19 
  -2   5   0   39.24    1.25 
   1  -5   0   31.36    0.98 
  -1   5   0   31.26    0.99 
   0   5   0    1.75    0.13 
   0   5   0    1.29    0.12 
   1   5   0  107.14    3.38 
   1   5   0  107.33    3.38 
  -2  -5   0    1.88    0.12 
   2   5   0    1.85    0.11 
   3   5   0    2.71    0.17 
   3   5   0    2.71    0.12 
   4   5   0   32.11    1.02 
   5   5   0    1.42    0.16 
   6   5   0   19.33    0.71 
   7   5   0  111.23    8.46 
   8   5   0   14.83    0.64 
   9   5   0    1.44    0.10 
   9   5   0    1.31    0.26 
   9   5   0    1.45    0.11 
  10   5   0   30.12    0.94 
  10   5   0   32.70    1.19 
  11   5   0   38.32    1.19 
  11   5   0   41.77    1.46 
  12   5   0    0.11    0.14 
  12   5   0    0.05    0.05 
  13   5   0    1.83    0.17 
 -14  -5   0    1.19    0.30 
  14   5   0    1.34    0.17 
 -15  -5   0    2.75    0.37 
  15   5   0    2.49    0.53 
 -16  -5   0   14.40    0.84 
  16   5   0   16.59    1.03 
  17   5   0   36.28    1.69 
  18   5   0    0.62    0.33 
 -14   6   0   -0.24    0.18 
  13  -6   0    9.60    0.90 
 -13   6   0   10.30    0.80 
  12  -6   0    7.60    0.76 
 -12   6   0    7.84    0.69 
  11  -6   0   -0.07    0.16 
 -11   6   0    0.07    0.14 
  10  -6   0   -0.01    0.16 
   9  -6   0    2.00    0.38 
   8  -6   0    0.67    0.16 
  -8   6   0    0.18    0.15 
   7  -6   0    0.49    0.15 
  -7   6   0    0.45    0.15 
   6  -6   0    4.33    0.36 
  -6   6   0    4.34    0.36 
   5  -6   0    0.56    0.11 
  -5   6   0    0.43    0.10 
   4  -6   0    6.05    0.37 
  -4   6   0    7.28    0.39 
   3  -6   0  123.03    3.66 
   3  -6   0  125.57    4.02 
  -3   6   0  123.66    3.93 
   2  -6   0   87.15    2.77 
   2  -6   0   91.84    2.73 
  -2   6   0   86.36    5.83 
  -1   6   0    4.23    0.26 
   0   6   0   60.51    3.41 
   0   6   0   58.48    1.76 
   1   6   0   16.84    0.57 
   1   6   0   16.22    0.58 
   2   6   0   23.57    0.78 
   3   6   0    8.89    0.32 
  -4  -6   0    1.22    0.08 
   4   6   0    0.92    0.08 
   5   6   0   97.22    5.35 
   6   6   0    3.87    0.28 
   7   6   0    1.27    0.22 
   8   6   0    0.28    0.10 
   9   6   0    0.41    0.12 
  10   6   0   20.00    0.86 
  11   6   0    0.13    0.14 
  12   6   0   35.38    1.36 
  12   6   0   34.79    1.05 
  13   6   0   10.38    0.39 
  13   6   0   10.35    0.70 
 -14  -6   0    4.80    0.48 
  14   6   0    5.61    0.61 
 -15  -6   0    0.27    0.13 
  15   6   0    0.32    0.21 
 -16  -6   0    0.76    0.19 
  16   6   0    0.81    0.29 
  17   6   0    8.38    0.99 
  18   6   0    6.07    0.91 
  13  -7   0    3.70    0.74 
 -13   7   0    4.18    0.62 
  12  -7   0    1.07    0.30 
  11  -7   0    0.60    0.22 
 -11   7   0    0.76    0.22 
  10  -7   0    3.49    0.52 
 -10   7   0    3.35    0.49 
   9  -7   0   16.02    0.84 
  -9   7   0   13.81    0.81 
   8  -7   0    0.06    0.11 
  -8   7   0   -0.12    0.11 
   7  -7   0    4.89    0.44 
  -7   7   0    4.68    0.44 
   6  -7   0   53.10    1.78 
  -6   7   0   53.86    1.78 
   4  -7   0    3.84    0.30 
  -4   7   0    3.58    0.31 
   3  -7   0    7.78    0.41 
  -3   7   0    7.99    0.42 
   2  -7   0    6.64    0.35 
   2  -7   0    5.55    0.33 
  -2   7   0    6.29    0.36 
   1  -7   0  158.83    5.33 
  -1   7   0  147.20    9.27 
   0   7   0    6.11    0.32 
   1   7   0  159.41    9.44 
   1   7   0  157.54    5.02 
   2   7   0    3.52    0.21 
   2   7   0    4.69    0.26 
   3   7   0    5.05    0.28 
   3   7   0    4.56    0.22 
   4   7   0   11.26    0.40 
   4   7   0   12.27    0.49 
   6   7   0   90.30    2.68 
   7   7   0    2.93    0.27 
   8   7   0    3.35    0.30 
   9   7   0   64.19    2.04 
  10   7   0    0.10    0.12 
  11   7   0   25.61    1.05 
  12   7   0    0.52    0.17 
  13   7   0    0.35    0.17 
  14   7   0   50.54    1.86 
 -15  -7   0    0.66    0.18 
  15   7   0    0.89    0.24 
  16   7   0    0.81    0.29 
 -17  -7   0    0.09    0.15 
  18   7   0    0.14    0.30 
  13  -8   0    0.19    0.27 
 -13   8   0    0.15    0.22 
  12  -8   0    3.80    0.69 
 -12   8   0    3.44    0.64 
  11  -8   0    0.26    0.21 
 -11   8   0   -0.04    0.18 
  10  -8   0    4.53    0.57 
 -10   8   0    4.72    0.55 
   9  -8   0    2.48    0.49 
   8  -8   0   15.62    0.82 
  -8   8   0   15.44    0.82 
   7  -8   0    0.45    0.14 
  -7   8   0    0.39    0.15 
   6  -8   0   13.55    0.71 
  -6   8   0   14.98    0.72 
   5  -8   0  156.30    4.78 
  -5   8   0  151.66    4.97 
   4  -8   0   16.27    0.72 
   4  -8   0   16.00    0.57 
  -4   8   0   17.86    0.74 
   3  -8   0    0.07    0.07 
  -3   8   0    0.17    0.08 
   2  -8   0    1.08    0.19 
  -2   8   0    1.21    0.21 
   1  -8   0   32.01    1.04 
  -1   8   0   29.91    1.05 
   0   8   0  300.89   16.99 
   0   8   0  293.65    9.08 
   1   8   0    7.11    0.36 
   2   8   0   71.33    2.21 
   2   8   0   69.66    2.11 
   3   8   0    2.78    0.24 
   3   8   0    2.00    0.17 
   4   8   0   13.80    0.56 
   4   8   0   13.64    0.48 
   5   8   0  115.73    3.56 
   5   8   0  121.42    3.53 
   6   8   0  118.05    3.45 
   7   8   0    2.65    0.27 
   8   8   0    0.30    0.11 
   9   8   0   12.95    0.63 
  10   8   0   40.67    1.43 
  11   8   0   29.48    1.17 
  12   8   0    0.99    0.21 
  13   8   0    2.73    0.45 
  14   8   0   15.69    0.89 
 -15  -8   0   28.73    1.23 
  15   8   0   28.61    1.30 
  16   8   0    0.44    0.25 
 -17  -8   0    0.52    0.19 
  17   8   0   -0.05    0.28 
  18   8   0    1.01    0.35 
  12  -9   0    0.82    0.30 
 -12   9   0    0.61    0.25 
  11  -9   0    0.39    0.25 
 -11   9   0    0.06    0.21 
   9  -9   0   11.99    0.79 
  -9   9   0   11.44    0.75 
  -8   9   0    1.74    0.44 
   7  -9   0   11.80    0.71 
  -7   9   0   12.98    0.71 
   6  -9   0   12.42    0.67 
  -6   9   0   12.11    0.68 
   5  -9   0    4.15    0.45 
  -5   9   0    5.83    0.46 
   4  -9   0   54.16    1.77 
   4  -9   0   50.93    1.59 
  -4   9   0   54.86    1.78 
   3  -9   0   29.86    1.11 
   3  -9   0   29.81    1.00 
  -3   9   0   31.84    1.12 
   2  -9   0   18.91    0.76 
   2  -9   0   19.15    0.72 
  -2   9   0   19.04    0.76 
   1  -9   0    5.88    0.36 
   1  -9   0    6.86    0.37 
  -1   9   0    6.24    0.37 
   0   9   0   37.78    1.26 
   0   9   0   39.05    1.26 
   1   9   0   76.63    2.37 
   1   9   0   82.69    4.24 
   2   9   0    2.91    0.24 
   3   9   0   57.97    1.79 
   4   9   0    2.58    0.18 
   5   9   0   37.52    1.25 
   5   9   0   37.67    1.13 
   6   9   0   21.09    0.66 
   6   9   0   20.89    0.80 
   7   9   0   49.15    1.60 
   8   9   0   60.85    1.94 
   9   9   0    1.75    0.31 
  10   9   0    1.78    0.32 
  11   9   0    0.26    0.15 
  12   9   0    0.04    0.14 
  13   9   0   -0.07    0.14 
  14   9   0    2.23    0.52 
 -15  -9   0    6.93    0.60 
  15   9   0    5.64    0.67 
  16   9   0    1.30    0.31 
 -18  -9   0   -0.04    0.16 
  18   9   0   -0.22    0.26 
  11 -10   0    0.15    0.24 
 -11  10   0    0.23    0.22 
  10 -10   0    0.51    0.26 
 -10  10   0    0.24    0.23 
   9 -10   0    0.34    0.22 
  -9  10   0    0.51    0.21 
   8 -10   0    4.14    0.55 
  -8  10   0    5.05    0.53 
   7 -10   0    0.28    0.17 
  -7  10   0    0.55    0.16 
   6 -10   0   16.95    0.85 
  -6  10   0   17.17    0.85 
   5 -10   0    7.29    0.53 
  -5  10   0    8.10    0.55 
   4 -10   0   32.45    1.08 
   4 -10   0   34.74    1.27 
  -4  10   0   34.59    1.27 
   3 -10   0   17.17    0.82 
   3 -10   0   19.11    0.70 
  -3  10   0   19.42    0.82 
   2 -10   0   51.33    1.68 
   2 -10   0   49.03    1.62 
  -2  10   0   51.22    1.67 
   1 -10   0   12.07    0.57 
   1 -10   0   11.50    0.56 
  -1  10   0   12.70    0.58 
   0 -10   0   -0.04    0.07 
   0  10   0    0.08    0.07 
   1  10   0    4.57    0.31 
   1  10   0    5.10    0.33 
   2  10   0   21.40    0.77 
   2  10   0   21.21    0.80 
   3  10   0   12.93    0.57 
   4  10   0   14.29    0.60 
   4  10   0   13.17    0.51 
   5  10   0   14.32    0.62 
   5  10   0   15.02    0.53 
   6  10   0    8.34    0.33 
   6  10   0    8.77    0.47 
   7  10   0    6.52    0.25 
   7  10   0    6.27    0.41 
   8  10   0   37.69    1.32 
   9  10   0   11.06    0.60 
  10  10   0    0.02    0.11 
  11  10   0    4.64    0.44 
  12  10   0    4.95    0.50 
  13  10   0   28.64    1.23 
  14  10   0    0.12    0.19 
 -15 -10   0   10.43    0.73 
  15  10   0    9.24    0.77 
  16  10   0    0.99    0.30 
 -18 -10   0    0.81    0.26 
  18  10   0    0.99    0.33 
  10 -11   0    0.80    0.30 
 -10  11   0    0.63    0.24 
   8 -11   0    7.65    0.70 
  -8  11   0    7.97    0.67 
   7 -11   0    2.07    0.46 
  -7  11   0    3.29    0.47 
  -6  11   0    2.14    0.43 
   5 -11   0    2.96    0.46 
  -5  11   0    4.30    0.48 
   4 -11   0    4.38    0.44 
   4 -11   0    5.35    0.32 
  -4  11   0    5.73    0.47 
  -3  11   0    0.35    0.13 
   2 -11   0   87.71    2.68 
   2 -11   0   88.78    2.76 
  -2  11   0   89.93    2.75 
   1 -11   0  125.81    3.83 
   1 -11   0  132.06    3.94 
  -1  11   0  129.47    3.83 
   0 -11   0    0.20    0.09 
   0  11   0    0.21    0.10 
   0  11   0    0.13    0.09 
   2  11   0    0.34    0.09 
   2  11   0    0.45    0.11 
   3  11   0    0.70    0.17 
   4  11   0   21.63    0.77 
   4  11   0   21.99    0.85 
   5  11   0    8.14    0.45 
   5  11   0    7.26    0.35 
   6  11   0   15.64    0.68 
   6  11   0   15.16    0.54 
   7  11   0   39.64    1.38 
   7  11   0   40.31    1.20 
   8  11   0    5.56    0.43 
   9  11   0   82.08    2.58 
  10  11   0    4.34    0.42 
  11  11   0   13.54    0.73 
  12  11   0   16.88    0.86 
  13  11   0    8.83    0.68 
  14  11   0   17.30    0.96 
 -15 -11   0    3.61    0.54 
  15  11   0    2.66    0.59 
  16  11   0    1.23    0.31 
 -17 -11   0    0.84    0.25 
  17  11   0    0.59    0.30 
 -18 -11   0    1.12    0.29 
  18  11   0    1.33    0.35 
  10 -12   0    0.14    0.25 
 -10  12   0    0.03    0.22 
   9 -12   0    1.47    0.33 
  -9  12   0    2.40    0.58 
   8 -12   0   -0.15    0.20 
  -8  12   0    0.01    0.19 
   7 -12   0   20.56    1.05 
  -7  12   0   19.61    1.02 
   6 -12   0    5.43    0.56 
  -6  12   0    6.68    0.59 
   5 -12   0   20.32    1.00 
  -5  12   0   22.03    1.01 
   4 -12   0    9.61    0.48 
   4 -12   0    7.81    0.63 
  -4  12   0    9.93    0.65 
   3 -12   0   21.51    0.83 
   3 -12   0   20.39    0.96 
  -3  12   0   22.78    0.96 
   2 -12   0   31.44    1.23 
   2 -12   0   31.73    1.16 
  -2  12   0   32.75    1.22 
   1 -12   0   24.74    1.06 
   1 -12   0   26.21    1.07 
  -1  12   0   29.32    1.06 
   0 -12   0   20.50    0.85 
   0  12   0   18.69    0.80 
   0  12   0   17.74    0.81 
   1  12   0    3.40    0.39 
   2  12   0   52.92    1.72 
   2  12   0   54.89    1.76 
   3  12   0    5.06    0.35 
   3  12   0    6.00    0.41 
   4  12   0    0.25    0.10 
   5  12   0    2.45    0.22 
   5  12   0    2.89    0.33 
   6  12   0   11.31    0.59 
   6  12   0   11.40    0.46 
   7  12   0    8.97    0.53 
   7  12   0    7.32    0.35 
   8  12   0   38.77    1.17 
   8  12   0   39.74    1.40 
   9  12   0    7.17    0.51 
  10  12   0   12.27    0.68 
  11  12   0    0.01    0.14 
  12  12   0   11.04    0.73 
  13  12   0    4.63    0.55 
  14  12   0    3.99    0.56 
 -15 -12   0    9.33    0.77 
  15  12   0    8.07    0.76 
 -16 -12   0    6.24    0.74 
  16  12   0    5.43    0.76 
 -17 -12   0    7.27    0.83 
  17  12   0    7.35    0.82 
 -18 -12   0    6.97    0.84 
   9 -13   0    4.78    0.75 
  -9  13   0    3.40    0.70 
   8 -13   0    0.16    0.22 
  -8  13   0    0.10    0.24 
   7 -13   0    0.62    0.23 
  -7  13   0    0.21    0.22 
   6 -13   0   16.62    0.92 
  -6  13   0   15.23    0.91 
   5 -13   0    0.37    0.17 
  -5  13   0    0.45    0.17 
   4 -13   0   22.26    0.89 
   4 -13   0   23.34    1.07 
  -4  13   0   25.21    1.09 
   3 -13   0   37.27    1.49 
   3 -13   0   39.04    1.34 
  -3  13   0   40.35    1.48 
   2 -13   0    7.08    0.54 
   2 -13   0    6.43    0.58 
   1 -13   0   55.19    1.90 
   1 -13   0   54.70    1.88 
  -1  13   0   58.03    1.89 
   0 -13   0    3.94    0.49 
  -1 -13   0   28.94    1.17 
   1  13   0   27.60    1.08 
   1  13   0   27.60    1.09 
   2  13   0   30.98    1.18 
   2  13   0   34.41    1.22 
   3  13   0   55.22    1.81 
   3  13   0   54.01    1.75 
   4  13   0    7.58    0.40 
   5  13   0   25.80    0.92 
   5  13   0   27.11    1.04 
   6  13   0    0.55    0.14 
   6  13   0    0.41    0.10 
   7  13   0    8.23    0.40 
   7  13   0    9.28    0.55 
   9  13   0   35.15    1.33 
  10  13   0    3.13    0.44 
  11  13   0    0.67    0.20 
  12  13   0    4.73    0.55 
  13  13   0    0.22    0.18 
  14  13   0    5.30    0.63 
 -16 -13   0   16.17    1.07 
  16  13   0   14.69    1.03 
 -17 -13   0   19.00    1.21 
  17  13   0   19.13    1.16 
   8 -14   0    2.96    0.67 
   7 -14   0    0.16    0.21 
   6 -14   0    0.73    0.23 
  -6  14   0    0.20    0.22 
   5 -14   0    0.94    0.23 
  -5  14   0    0.78    0.23 
   4 -14   0    0.38    0.17 
  -4  14   0    0.16    0.18 
   3 -14   0   25.09    0.99 
   3 -14   0   25.70    1.14 
  -3  14   0   26.47    1.14 
   2 -14   0   29.50    1.25 
   2 -14   0   31.13    1.16 
  -2  14   0   31.56    1.26 
   0 -14   0   66.41    2.21 
   0  14   0   65.36    2.17 
  -1 -14   0   16.34    0.83 
   1  14   0   15.25    0.76 
   1  14   0   15.30    0.76 
  -2 -14   0   20.98    0.99 
   2  14   0   20.74    0.88 
   2  14   0   21.23    0.91 
  -3 -14   0    8.86    0.69 
   3  14   0    9.96    0.55 
   3  14   0   10.90    0.60 
   4  14   0    2.23    0.35 
   5  14   0    1.33    0.25 
   5  14   0    1.98    0.34 
   6  14   0   16.22    0.65 
   6  14   0   16.63    0.79 
   7  14   0    4.29    0.44 
   7  14   0    3.54    0.29 
   8  14   0    0.26    0.15 
   9  14   0    0.48    0.17 
  10  14   0   12.42    0.73 
  11  14   0    0.51    0.20 
  12  14   0    0.26    0.19 
  13  14   0    2.77    0.53 
  14  14   0    4.62    0.65 
 -15 -14   0   37.19    1.68 
  15  14   0   35.68    1.58 
 -16 -14   0    4.56    0.77 
  16  14   0    3.07    0.74 
 -17 -14   0    2.97    0.75 
  17  14   0    3.63    0.75 
   7 -15   0    0.14    0.23 
   6 -15   0   -0.05    0.19 
  -5  15   0    1.35    0.29 
   4 -15   0    0.44    0.19 
  -4  15   0   -0.15    0.18 
   3 -15   0    0.47    0.20 
   3 -15   0    0.40    0.18 
  -3  15   0    0.16    0.19 
   2 -15   0    2.99    0.46 
   2 -15   0    3.67    0.38 
  -2  15   0    3.40    0.49 
   1 -15   0    3.59    0.48 
  -1  15   0    3.92    0.49 
   0 -15   0    3.32    0.50 
   0  15   0    3.24    0.51 
  -1 -15   0   41.53    1.57 
   1  15   0   39.58    1.49 
   1  15   0   39.51    1.48 
  -2 -15   0    2.90    0.48 
   2  15   0    3.26    0.44 
   2  15   0    2.08    0.42 
  -3 -15   0    0.18    0.13 
   3  15   0    0.03    0.12 
   3  15   0   -0.01    0.13 
  -4 -15   0   17.26    0.90 
   4  15   0   15.86    0.81 
   5  15   0    7.74    0.56 
   5  15   0    6.58    0.45 
   6  15   0    2.29    0.30 
   6  15   0    2.21    0.42 
   7  15   0    9.04    0.47 
   7  15   0    9.61    0.66 
   8  15   0   21.50    0.78 
   8  15   0   22.23    1.01 
   9  15   0   19.77    0.80 
   9  15   0   19.09    0.95 
  10  15   0    0.28    0.19 
  12  15   0    1.04    0.24 
  13  15   0    6.64    0.67 
 -14 -15   0   23.18    1.28 
  14  15   0   21.53    1.17 
 -16 -15   0   20.23    1.33 
  16  15   0   19.35    1.19 
  17  15   0    1.67    0.38 
   5 -16   0    0.38    0.22 
  -5  16   0    0.16    0.22 
   4 -16   0    7.83    0.71 
  -4  16   0    5.20    0.68 
   3 -16   0    5.11    0.59 
   2 -16   0    4.71    0.54 
  -2  16   0    3.59    0.57 
   1 -16   0    0.06    0.12 
   1 -16   0    0.09    0.15 
  -1  16   0    0.03    0.14 
   0 -16   0    3.45    0.46 
   0 -16   0    3.87    0.46 
   0  16   0    3.05    0.48 
  -1 -16   0    4.40    0.54 
   1  16   0    4.28    0.51 
  -2 -16   0    3.62    0.55 
   2  16   0    2.85    0.48 
   2  16   0    4.11    0.49 
  -3 -16   0    1.43    0.46 
   3  16   0    1.14    0.21 
   3  16   0    0.99    0.22 
  -4 -16   0    0.34    0.18 
   4  16   0    0.48    0.15 
   4  16   0    0.31    0.18 
  -5 -16   0   48.47    1.84 
   5  16   0   45.96    1.57 
   5  16   0   45.16    1.68 
  -6 -16   0    7.66    0.74 
   6  16   0    8.29    0.50 
   6  16   0    8.66    0.65 
   7  16   0    0.56    0.22 
   7  16   0    0.83    0.15 
   8  16   0    0.18    0.19 
   8  16   0    0.23    0.10 
   9  16   0   34.87    1.41 
  10  16   0   17.01    0.94 
  11  16   0   -0.23    0.16 
  12  16   0    0.17    0.20 
 -13 -16   0    5.12    0.65 
 -15 -16   0   11.05    0.97 
  15  16   0   10.16    0.90 
 -16 -16   0    2.58    0.79 
  16  16   0    3.95    0.75 
   4 -17   0    1.00    0.27 
  -4  17   0    0.66    0.27 
  -3  17   0    0.81    0.28 
   2 -17   0    0.33    0.20 
  -2  17   0   -0.16    0.20 
   1 -17   0    0.49    0.20 
  -1  17   0    0.66    0.26 
   0 -17   0   -0.02    0.15 
   1  17   0    0.08    0.14 
   2  17   0   -0.04    0.14 
   2  17   0   -0.15    0.13 
  -3 -17   0    0.11    0.18 
   3  17   0    0.49    0.19 
   3  17   0    0.29    0.17 
  -4 -17   0    1.58    0.48 
   4  17   0    1.18    0.24 
  -5 -17   0   11.71    0.87 
   5  17   0   11.77    0.64 
   5  17   0   11.59    0.74 
  -6 -17   0    7.64    0.79 
   6  17   0    8.00    0.52 
   6  17   0    8.30    0.64 
  -7 -17   0   -0.08    0.15 
   7  17   0    0.20    0.10 
   7  17   0   -0.23    0.16 
  -8 -17   0    0.17    0.15 
   8  17   0   -0.22    0.17 
   8  17   0    0.16    0.09 
  -9 -17   0    3.69    0.56 
 -10 -17   0    0.33    0.19 
  10  17   0    0.34    0.21 
 -11 -17   0    1.14    0.29 
  11  17   0    1.62    0.31 
 -12 -17   0    7.55    0.76 
  12  17   0    6.97    0.75 
 -13 -17   0    1.90    0.59 
 -14 -17   0    0.33    0.23 
  14  17   0   -0.16    0.22 
 -15 -17   0    0.28    0.23 
  15  17   0   -0.23    0.23 
   3 -18   0    1.17    0.29 
  -3  18   0    1.03    0.30 
   2 -18   0    0.77    0.26 
  -2  18   0    0.29    0.25 
   1 -18   0   -0.02    0.18 
   0 -18   0    0.55    0.21 
   0 -18   0    0.14    0.18 
  -1 -18   0    0.04    0.15 
   2  18   0    6.73    0.65 
   2  18   0    7.57    0.63 
   3  18   0    2.57    0.48 
   3  18   0    3.11    0.51 
  -4 -18   0    0.21    0.18 
   4  18   0    0.12    0.14 
   4  18   0    0.29    0.18 
  -5 -18   0    0.09    0.16 
   5  18   0    0.09    0.13 
   5  18   0    0.03    0.18 
  -6 -18   0   13.55    0.97 
   6  18   0   13.40    0.71 
   6  18   0   14.44    0.86 
  -7 -18   0    0.69    0.25 
   7  18   0    1.06    0.24 
  -8 -18   0    4.35    0.69 
   8  18   0    3.69    0.60 
   9  18   0   -0.01    0.20 
 -10 -18   0    1.37    0.33 
  10  18   0    1.65    0.32 
 -11 -18   0    0.54    0.28 
  11  18   0    0.89    0.30 
 -12 -18   0   13.97    1.05 
  12  18   0   13.68    0.98 
 -13 -18   0    9.56    0.95 
  13  18   0    9.20    0.84 
 -14 -18   0    0.38    0.26 
  14  18   0    0.40    0.27 
 -15 -18   0    2.63    0.78 
  15  18   0    1.67    0.37 
   1 -19   0    0.48    0.25 
  -1  19   0    0.58    0.27 
   0 -19   0    0.62    0.26 
   0  19   0    0.30    0.28 
  -1 -19   0    0.89    0.27 
   1  19   0    1.41    0.30 
  -3 -19   0   12.11    1.00 
   3  19   0   14.38    0.85 
   3  19   0   13.00    0.88 
  -4 -19   0   21.43    1.21 
   4  19   0   20.28    1.00 
   4  19   0   21.39    1.10 
   5  19   0    2.51    0.59 
   5  19   0    1.56    0.32 
  -6 -19   0    0.59    0.25 
   6  19   0    0.57    0.24 
   6  19   0    0.39    0.18 
  -7 -19   0    4.35    0.84 
   7  19   0    5.19    0.52 
   8  19   0    3.16    0.61 
   9  19   0    0.42    0.25 
  10  19   0    0.30    0.24 
  11  19   0   -0.23    0.23 
 -12 -19   0    0.33    0.28 
  12  19   0    0.35    0.28 
 -13 -19   0   10.68    1.10 
  13  19   0   12.84    1.00 
 -14 -19   0    4.61    0.93 
  -1 -20   0    4.48    0.62 
  -1 -20   0    3.28    0.66 
   1  20   0    3.98    0.68 
  -2 -20   0    6.35    0.72 
   2  20   0    6.24    0.71 
  -3 -20   0   13.06    1.03 
   3  20   0   12.90    0.97 
   3  20   0   13.56    0.90 
   4  20   0    5.71    0.72 
   4  20   0    5.27    0.63 
  -5 -20   0   20.75    1.24 
   5  20   0   20.29    1.13 
   6  20   0    1.22    0.31 
   6  20   0    0.94    0.24 
  -7 -20   0   11.95    1.05 
   7  20   0   13.58    0.96 
  -8 -20   0    5.87    0.90 
   8  20   0    8.28    0.81 
  -9 -20   0    9.12    1.05 
   9  20   0   10.23    0.85 
 -10 -20   0    3.06    0.80 
  10  20   0    4.03    0.69 
 -11 -20   0    0.21    0.28 
  11  20   0    0.54    0.29 
 -12 -20   0    0.85    0.35 
  12  20   0    1.03    0.33 
  -4 -21   0    7.06    0.84 
  -5 -21   0    5.08    0.77 
   5  21   0    4.07    0.70 
   6  21   0    1.11    0.30 
   6  21   0    1.00    0.24 
  -7 -21   0    0.80    0.28 
   7  21   0    0.97    0.30 
  -8 -21   0    5.26    0.83 
   8  21   0    5.99    0.79 
  -9 -21   0    3.71    0.80 
   9  21   0    3.45    0.67 
 -10 -21   0    0.85    0.30 
   9  21  -1    1.42    0.32 
  -9 -21   1    0.84    0.32 
   8  21  -1    3.27    0.64 
   7  21  -1    6.83    0.75 
  -7 -21   1    6.00    0.85 
   6  21  -1    1.19    0.29 
   5  21  -1    3.88    0.65 
  -5 -21   1    3.73    0.71 
 -11 -20   1    0.71    0.37 
 -10 -20   1    0.48    0.33 
   9  20  -1    0.37    0.25 
   7  20  -1   11.06    0.85 
  -7 -20   1    9.01    1.00 
   6  20  -1    1.67    0.33 
   6  20  -1    1.22    0.26 
   5  20  -1    6.90    0.75 
  -5 -20   1    7.44    0.84 
   4  20  -1   14.99    0.95 
   4  20  -1   13.97    0.88 
  -4 -20   1   15.70    1.09 
   3  20  -1    5.02    0.73 
   3  20  -1    4.38    0.64 
  -3 -20   1    4.16    0.78 
   2  20  -1   13.56    0.92 
  -2 -20   1   14.02    0.93 
  -2 -20   1   12.45    1.02 
   1  20  -1    0.53    0.25 
  -1 -20   1    0.41    0.21 
  -1 -20   1    0.28    0.25 
  13  19  -1   12.12    0.96 
 -13 -19   1   10.92    1.08 
  12  19  -1    3.71    0.75 
 -12 -19   1    3.47    0.79 
  11  19  -1    1.83    0.37 
 -11 -19   1    1.12    0.35 
 -10 -19   1    1.23    0.36 
   9  19  -1    0.03    0.22 
   8  19  -1    1.30    0.30 
   7  19  -1    0.91    0.21 
   6  19  -1    0.80    0.26 
   6  19  -1    0.24    0.19 
  -6 -19   1    0.37    0.25 
   5  19  -1    3.48    0.60 
   5  19  -1    2.79    0.48 
  -5 -19   1    3.44    0.67 
   4  19  -1    2.16    0.53 
  -4 -19   1    2.57    0.71 
   3  19  -1    0.73    0.23 
   3  19  -1    0.83    0.25 
   1  19  -1    9.37    0.81 
  -1 -19   1   10.25    0.82 
  -1 -19   1    7.49    0.81 
   0 -19   1    0.22    0.16 
  -1  19  -1    0.78    0.27 
   1 -19   1    0.56    0.26 
  14  18  -1    3.99    0.71 
 -14 -18   1    5.11    0.79 
  13  18  -1   10.81    0.90 
 -13 -18   1   11.45    0.99 
  12  18  -1   10.12    0.87 
 -12 -18   1   10.86    0.93 
  10  18  -1   -0.14    0.21 
   9  18  -1    5.04    0.63 
   8  18  -1    0.01    0.19 
  -8 -18   1   -0.07    0.17 
   7  18  -1   -0.08    0.11 
   7  18  -1   -0.14    0.16 
   6  18  -1    0.86    0.18 
  -6 -18   1    0.86    0.27 
   5  18  -1   -0.03    0.13 
   5  18  -1    0.04    0.17 
  -5 -18   1   -0.06    0.16 
   4  18  -1    1.01    0.22 
  -4 -18   1    0.70    0.24 
   3  18  -1    1.20    0.24 
  -3 -18   1    0.87    0.26 
   2  18  -1    4.13    0.55 
   2  18  -1    3.59    0.55 
   1  18  -1    0.17    0.19 
  -1 -18   1    0.35    0.18 
   0 -18   1    5.35    0.60 
   0 -18   1    4.24    0.59 
  -1  18  -1    0.38    0.26 
   1 -18   1    0.73    0.25 
   1 -18   1    0.30    0.21 
  -2  18  -1    0.60    0.27 
   2 -18   1    0.61    0.26 
  -3  18  -1   -0.07    0.22 
   3 -18   1   -0.14    0.20 
  15  17  -1    1.66    0.35 
 -14 -17   1    2.84    0.63 
  13  17  -1    6.48    0.74 
  12  17  -1   11.49    0.86 
  11  17  -1    0.06    0.22 
  10  17  -1   11.09    0.79 
   9  17  -1   14.37    0.87 
   8  17  -1    0.07    0.18 
   7  17  -1    0.19    0.10 
   7  17  -1   -0.08    0.16 
   6  17  -1    4.75    0.44 
   6  17  -1    5.42    0.56 
   5  17  -1    8.94    0.64 
   5  17  -1    8.10    0.56 
  -5 -17   1    8.06    0.75 
   4  17  -1    1.72    0.43 
   4  17  -1    1.73    0.36 
  -4 -17   1    1.66    0.48 
   3  17  -1    0.90    0.20 
  -3 -17   1    0.75    0.22 
   2  17  -1    0.46    0.18 
   2  17  -1    0.45    0.17 
   0  17  -1   -0.01    0.17 
   0 -17   1   -0.03    0.15 
   0 -17   1   -0.10    0.14 
  -1  17  -1    0.38    0.23 
   1 -17   1    0.78    0.22 
  -2  17  -1   -0.25    0.18 
   2 -17   1    0.02    0.17 
   3 -17   1    0.10    0.19 
  -4  17  -1   -0.25    0.21 
   4 -17   1   -0.02    0.19 
  16  16  -1    6.07    0.78 
 -16 -16   1    4.48    0.84 
  15  16  -1   -0.01    0.24 
 -15 -16   1    0.23    0.22 
  13  16  -1    0.83    0.26 
  12  16  -1    5.43    0.64 
  11  16  -1    0.60    0.24 
  10  16  -1    0.71    0.23 
   9  16  -1   30.38    1.30 
   8  16  -1    6.65    0.65 
   8  16  -1    7.68    0.43 
   7  16  -1    0.96    0.15 
   7  16  -1    0.71    0.23 
   6  16  -1   13.71    0.78 
   6  16  -1   13.43    0.64 
   4  16  -1   11.69    0.72 
  -4 -16   1   12.37    0.80 
   3  16  -1    5.69    0.53 
   3  16  -1    5.71    0.49 
  -3 -16   1    5.84    0.59 
   2  16  -1    0.15    0.15 
   2  16  -1   -0.13    0.14 
  -2 -16   1   -0.11    0.16 
  -1 -16   1    1.02    0.22 
   0  16  -1   -0.09    0.13 
   0 -16   1    0.09    0.13 
   0 -16   1    0.07    0.13 
  -1  16  -1    7.14    0.60 
   1 -16   1    7.38    0.60 
   1 -16   1    6.76    0.55 
  -2  16  -1    0.53    0.20 
   2 -16   1    0.56    0.19 
   3 -16   1    0.22    0.18 
  -4  16  -1    0.14    0.23 
   4 -16   1    0.43    0.20 
  -5  16  -1   -0.25    0.20 
   5 -16   1   -0.12    0.17 
  16  15  -1    1.00    0.33 
 -16 -15   1    0.71    0.28 
  15  15  -1   28.59    1.41 
  14  15  -1    8.94    0.80 
  13  15  -1    3.42    0.59 
  12  15  -1    0.22    0.19 
  11  15  -1    0.32    0.20 
  10  15  -1    8.19    0.67 
   9  15  -1   14.62    0.83 
   8  15  -1   15.65    0.84 
   8  15  -1   15.42    0.62 
   7  15  -1    0.60    0.20 
   7  15  -1    0.63    0.12 
   6  15  -1    1.98    0.29 
   6  15  -1    1.95    0.43 
   5  15  -1   10.88    0.57 
   5  15  -1   11.62    0.66 
   4  15  -1    0.69    0.18 
   3  15  -1    0.24    0.15 
   3  15  -1    0.23    0.13 
   2  15  -1    2.46    0.41 
  -2 -15   1    2.12    0.47 
   1  15  -1   15.79    0.79 
   1  15  -1   13.09    0.79 
  -1 -15   1   13.12    0.86 
   0  15  -1   16.79    0.89 
   0 -15   1   17.25    0.86 
   0 -15   1   18.10    0.90 
  -1  15  -1   -0.15    0.14 
   1 -15   1    0.04    0.13 
   1 -15   1    0.13    0.11 
  -2  15  -1    0.57    0.18 
   2 -15   1    0.62    0.18 
  -3  15  -1   -0.16    0.15 
   3 -15   1    0.01    0.15 
   3 -15   1    0.13    0.15 
   4 -15   1    0.05    0.15 
  -5  15  -1    1.37    0.29 
  -6  15  -1    0.20    0.26 
   7 -15   1    0.12    0.22 
  17  14  -1    8.37    0.87 
 -17 -14   1    7.85    0.88 
  16  14  -1   11.63    0.98 
 -16 -14   1   12.84    1.02 
  15  14  -1    5.17    0.80 
  14  14  -1   16.94    1.00 
  13  14  -1    0.90    0.24 
  12  14  -1   12.73    0.84 
  11  14  -1    3.64    0.51 
  10  14  -1    0.91    0.22 
   9  14  -1    2.38    0.43 
   8  14  -1    7.00    0.38 
   8  14  -1    9.09    0.60 
   7  14  -1    4.41    0.44 
   7  14  -1    3.31    0.29 
   6  14  -1    4.68    0.45 
   6  14  -1    3.80    0.30 
   5  14  -1    0.67    0.13 
   4  14  -1    1.33    0.20 
   3  14  -1    9.06    0.56 
   3  14  -1    8.40    0.51 
   2  14  -1   15.15    0.74 
   2  14  -1   14.53    0.71 
   1  14  -1    1.96    0.36 
  -1 -14   1    1.55    0.41 
   0  14  -1   17.85    0.85 
   0 -14   1   16.59    0.92 
  -1  14  -1   52.02    1.82 
   1 -14   1   53.54    1.80 
   1 -14   1   49.48    1.81 
  -2  14  -1    2.30    0.46 
   2 -14   1    2.57    0.40 
  -3  14  -1    2.64    0.49 
   3 -14   1    1.73    0.34 
   3 -14   1    1.99    0.40 
  -4  14  -1    2.14    0.49 
   4 -14   1    3.00    0.45 
   5 -14   1   -0.01    0.14 
   6 -14   1    2.24    0.53 
  -7  14  -1    1.29    0.31 
  -8  14  -1    0.06    0.24 
   8 -14   1    0.43    0.24 
  17  13  -1    7.10    0.82 
 -17 -13   1    6.91    0.83 
  16  13  -1    3.99    0.73 
 -16 -13   1    5.01    0.71 
  15  13  -1    9.43    0.89 
  14  13  -1    1.02    0.26 
  13  13  -1    2.34    0.50 
  12  13  -1   30.22    1.29 
  11  13  -1    4.41    0.52 
  10  13  -1    1.80    0.40 
   9  13  -1    3.05    0.42 
   8  13  -1    0.61    0.16 
   8  13  -1    0.44    0.09 
   7  13  -1   -0.06    0.06 
   7  13  -1    0.09    0.11 
   6  13  -1    1.85    0.22 
   6  13  -1    2.34    0.33 
   5  13  -1    0.10    0.08 
   5  13  -1    0.36    0.12 
   4  13  -1    4.14    0.38 
   4  13  -1    3.55    0.31 
   3  13  -1   29.80    1.08 
   3  13  -1   30.62    1.14 
   2  13  -1   73.14    2.32 
   2  13  -1   74.01    2.31 
   0  13  -1   51.82    1.76 
   0 -13   1   52.71    1.80 
  -2  13  -1   79.51    2.53 
   2 -13   1   78.25    2.45 
   2 -13   1   76.77    2.54 
  -3  13  -1   32.01    1.26 
   3 -13   1   30.80    1.11 
   3 -13   1   28.76    1.25 
   4 -13   1    0.48    0.18 
   4 -13   1    0.30    0.12 
  -5  13  -1    8.28    0.65 
   5 -13   1    9.06    0.65 
  -6  13  -1   -0.01    0.17 
   6 -13   1    0.21    0.17 
  -7  13  -1   -0.18    0.21 
   7 -13   1    0.32    0.19 
  -8  13  -1    1.00    0.28 
  -9  13  -1    0.09    0.23 
   9 -13   1    0.52    0.26 
  17  12  -1   10.17    0.90 
 -17 -12   1    8.58    0.84 
  16  12  -1   12.76    0.95 
 -16 -12   1   12.92    0.93 
  15  12  -1    3.65    0.65 
  14  12  -1    1.15    0.26 
  13  12  -1    4.83    0.56 
  12  12  -1    8.22    0.65 
  11  12  -1   18.24    0.90 
  10  12  -1    0.17    0.14 
   9  12  -1   13.56    0.69 
   8  12  -1    3.18    0.39 
   7  12  -1   26.12    1.01 
   7  12  -1   24.90    0.82 
   6  12  -1   14.61    0.68 
   6  12  -1   14.63    0.55 
   5  12  -1    8.15    0.39 
   5  12  -1    7.92    0.49 
   4  12  -1    0.07    0.07 
   4  12  -1    0.11    0.10 
   3  12  -1   27.19    1.02 
   3  12  -1   27.67    0.97 
   2  12  -1   26.31    0.99 
   2  12  -1   25.05    0.96 
   1  12  -1   47.49    1.58 
   1  12  -1   46.18    1.56 
   0  12  -1    2.36    0.34 
   0  12  -1    1.92    0.34 
   0 -12   1    2.49    0.35 
  -1  12  -1  156.29    4.59 
   1 -12   1  160.52    4.59 
   1 -12   1  150.25    4.58 
  -2  12  -1   27.33    1.06 
   2 -12   1   24.06    1.05 
   2 -12   1   25.72    1.00 
  -3  12  -1   32.21    1.25 
   3 -12   1   32.78    1.12 
   3 -12   1   29.81    1.23 
  -4  12  -1   29.85    1.20 
   4 -12   1   27.03    1.19 
   4 -12   1   29.30    1.00 
   5 -12   1    3.16    0.48 
  -6  12  -1    3.49    0.51 
   6 -12   1    3.21    0.49 
  -7  12  -1    0.30    0.19 
   7 -12   1    0.51    0.19 
  -8  12  -1    0.08    0.21 
   8 -12   1    0.19    0.20 
  -9  12  -1    1.19    0.29 
   9 -12   1    2.37    0.59 
 -10  12  -1    0.10    0.22 
  10 -12   1   -0.01    0.24 
  18  11  -1   -0.13    0.25 
  17  11  -1   -0.21    0.24 
 -17 -11   1    0.15    0.18 
  16  11  -1   12.74    0.96 
 -16 -11   1   14.46    0.92 
  15  11  -1   18.83    1.06 
  14  11  -1    5.48    0.61 
  13  11  -1   11.97    0.77 
  12  11  -1   13.09    0.76 
  11  11  -1    0.15    0.14 
  10  11  -1    3.03    0.38 
   8  11  -1   15.55    0.72 
   7  11  -1    1.23    0.14 
   7  11  -1    1.49    0.28 
   6  11  -1   24.79    0.94 
   6  11  -1   24.24    0.79 
   5  11  -1    3.83    0.24 
   5  11  -1    4.10    0.33 
   4  11  -1    1.38    0.19 
   3  11  -1    0.38    0.08 
   2  11  -1    0.44    0.11 
   2  11  -1    0.38    0.09 
   1  11  -1   12.07    0.56 
   1  11  -1   12.34    0.57 
   0  11  -1    1.78    0.29 
   0  11  -1    1.99    0.28 
  -1  11  -1   31.69    1.08 
   1 -11   1   25.89    1.10 
   1 -11   1   26.44    1.05 
  -2  11  -1   56.00    1.79 
   2 -11   1   51.92    1.77 
   2 -11   1   51.37    1.74 
  -3  11  -1   29.53    1.14 
   3 -11   1   27.55    1.13 
   3 -11   1   30.02    1.02 
  -4  11  -1    1.44    0.36 
   4 -11   1    1.56    0.21 
  -5  11  -1   11.98    0.71 
   5 -11   1   10.68    0.68 
  -6  11  -1   14.15    0.79 
   6 -11   1   12.64    0.77 
  -7  11  -1    0.13    0.15 
   7 -11   1    0.02    0.15 
  -8  11  -1    0.64    0.22 
   8 -11   1    0.76    0.23 
 -10  11  -1    0.54    0.24 
  10 -11   1    0.69    0.28 
  18  10  -1    0.15    0.27 
 -18 -10   1   -0.09    0.17 
  17  10  -1    0.21    0.27 
 -17 -10   1    0.47    0.20 
  15  10  -1    3.07    0.59 
  14  10  -1   14.13    0.87 
  13  10  -1    0.70    0.21 
  12  10  -1    8.29    0.62 
  11  10  -1    3.07    0.41 
  10  10  -1    5.89    0.46 
   9  10  -1   75.39    2.38 
   8  10  -1   70.02    2.21 
   7  10  -1    0.00    0.08 
   6  10  -1    1.14    0.12 
   6  10  -1    1.25    0.22 
   5  10  -1    1.32    0.22 
   5  10  -1    1.16    0.14 
   4  10  -1    7.15    0.34 
   4  10  -1    7.78    0.41 
   3  10  -1   13.66    0.59 
   2  10  -1    2.54    0.23 
   2  10  -1    3.30    0.27 
   1  10  -1   11.53    0.51 
   1  10  -1   11.45    0.52 
   0  10  -1    9.72    0.48 
   0  10  -1    9.49    0.47 
  -1  10  -1   36.65    1.26 
   1 -10   1   36.09    1.24 
  -2  10  -1   77.61    2.41 
   2 -10   1   76.92    2.40 
   2 -10   1   77.00    2.37 
   3 -10   1    0.36    0.15 
   3 -10   1    0.31    0.09 
  -4  10  -1   16.08    0.75 
   4 -10   1   14.53    0.57 
   4 -10   1   13.01    0.70 
  -5  10  -1    0.16    0.12 
   5 -10   1   -0.10    0.11 
  -6  10  -1    2.35    0.42 
   6 -10   1    1.64    0.38 
  -7  10  -1    6.31    0.54 
   7 -10   1    4.63    0.55 
  -8  10  -1    1.01    0.22 
   8 -10   1    0.96    0.23 
  -9  10  -1    0.41    0.21 
   9 -10   1    0.22    0.21 
 -10  10  -1    0.54    0.23 
  10 -10   1    0.82    0.28 
 -11  10  -1   -0.16    0.18 
  18   9  -1    1.45    0.36 
  17   9  -1   -0.11    0.24 
 -17  -9   1    0.09    0.12 
  16   9  -1    1.74    0.34 
  15   9  -1   17.24    0.99 
  14   9  -1    1.74    0.30 
  13   9  -1    7.20    0.62 
  12   9  -1    2.50    0.42 
  11   9  -1    2.35    0.39 
  10   9  -1   10.81    0.61 
   9   9  -1   -0.02    0.10 
   8   9  -1   20.76    0.84 
   7   9  -1   75.90    2.33 
   6   9  -1    7.69    0.29 
   6   9  -1    7.85    0.42 
  -6  -9   1    8.51    0.30 
   5   9  -1    7.49    0.40 
   5   9  -1    6.60    0.29 
   4   9  -1   24.59    0.80 
   4   9  -1   24.73    0.88 
   3   9  -1   16.08    0.59 
   3   9  -1   17.25    0.66 
   2   9  -1   39.93    1.25 
   2   9  -1   38.62    1.27 
   1   9  -1   11.51    0.50 
   1   9  -1   10.37    0.47 
   0   9  -1   11.84    0.52 
   0   9  -1   12.14    0.52 
  -1   9  -1   51.31    1.64 
   1  -9   1   51.07    1.62 
   2  -9   1    2.53    0.28 
   2  -9   1    3.13    0.28 
   4  -9   1    0.22    0.13 
  -5   9  -1  144.50    4.33 
   5  -9   1  146.49    4.33 
  -6   9  -1    0.64    0.16 
   6  -9   1    0.55    0.15 
  -7   9  -1    4.94    0.46 
   7  -9   1    3.20    0.46 
  -8   9  -1   22.34    1.04 
   8  -9   1   22.66    1.06 
  -9   9  -1    0.05    0.15 
   9  -9   1    0.03    0.18 
 -10   9  -1    4.26    0.59 
  10  -9   1    4.13    0.62 
 -11   9  -1    3.68    0.67 
  11  -9   1    5.34    0.71 
 -12   9  -1    0.25    0.23 
  12  -9   1    0.21    0.26 
  18   8  -1   -0.10    0.27 
 -18  -8   1    0.33    0.18 
  17   8  -1    1.28    0.34 
  16   8  -1    0.22    0.24 
  15   8  -1   11.38    0.82 
  14   8  -1   19.97    1.02 
  13   8  -1   -0.06    0.15 
  12   8  -1    1.26    0.23 
  11   8  -1    3.93    0.44 
  10   8  -1    0.48    0.15 
   9   8  -1   68.17    2.16 
   8   8  -1    0.66    0.14 
   7   8  -1   56.55    1.79 
   6   8  -1   35.45    1.19 
   5   8  -1   45.44    1.44 
   5   8  -1   44.88    1.31 
   4   8  -1  119.80    4.38 
   4   8  -1  118.17    6.38 
   3   8  -1   95.19    2.78 
   3   8  -1   94.74    2.89 
   2   8  -1    0.10    0.06 
   1   8  -1  120.17    3.93 
   1   8  -1  120.63    3.89 
   0   8  -1    7.85    0.39 
  -1   8  -1   38.55    1.26 
  -2   8  -1  120.90    3.96 
   2  -8   1  124.50    3.63 
   2  -8   1  121.26    3.70 
  -3   8  -1    1.81    0.25 
   3  -8   1    1.77    0.23 
   3  -8   1    1.65    0.18 
  -4   8  -1   36.82    1.28 
   4  -8   1   35.76    1.26 
   5  -8   1    5.69    0.46 
  -6   8  -1   81.58    2.58 
   6  -8   1   81.28    2.57 
  -7   8  -1    0.14    0.12 
   7  -8   1    0.05    0.12 
  -8   8  -1    4.67    0.49 
   8  -8   1    4.01    0.50 
  -9   8  -1   20.37    1.01 
   9  -8   1   21.11    1.01 
 -10   8  -1    4.59    0.53 
  10  -8   1    4.71    0.58 
 -11   8  -1    0.97    0.26 
  11  -8   1    0.91    0.26 
 -12   8  -1    8.84    0.82 
  12  -8   1   10.32    0.88 
 -13   8  -1    0.06    0.21 
  13  -8   1   -0.01    0.25 
  18   7  -1    3.45    0.81 
  17   7  -1    1.41    0.37 
  16   7  -1    1.85    0.36 
  15   7  -1    5.97    0.68 
  14   7  -1   14.40    0.87 
  13   7  -1    7.40    0.60 
  12   7  -1    7.47    0.57 
  11   7  -1   10.33    0.64 
  10   7  -1   28.18    1.09 
   9   7  -1    7.89    0.47 
   8   7  -1   29.76    1.06 
   7   7  -1    7.38    0.41 
   6   7  -1   91.87    2.72 
   5   7  -1   97.65    2.86 
   4   7  -1   32.77    1.07 
   4   7  -1   32.90    0.97 
   3   7  -1  174.56    5.29 
   3   7  -1  172.43    5.21 
   2   7  -1   90.01    2.94 
   1   7  -1    5.01    0.28 
   0   7  -1  389.44   11.46 
   0   7  -1  375.03   11.35 
  -1   7  -1   28.73    0.97 
  -2   7  -1   35.31    1.16 
   2  -7   1   33.73    1.13 
  -3   7  -1  129.96    4.34 
   3  -7   1  135.18    5.28 
   3  -7   1  135.42    4.45 
  -4   7  -1    0.92    0.22 
   4  -7   1    1.21    0.20 
  -5   7  -1   57.05    1.84 
   5  -7   1   56.31    1.83 
  -6   7  -1    8.73    0.52 
   6  -7   1    7.16    0.50 
  -7   7  -1   16.35    0.77 
   7  -7   1   15.23    0.76 
  -8   7  -1    1.30    0.22 
   8  -7   1    1.94    0.34 
  -9   7  -1    1.30    0.23 
 -10   7  -1   -0.09    0.15 
  10  -7   1   -0.01    0.16 
 -11   7  -1    0.75    0.21 
  11  -7   1    0.76    0.23 
 -12   7  -1    3.22    0.60 
  12  -7   1    2.99    0.67 
 -13   7  -1    0.67    0.24 
  13  -7   1    0.67    0.30 
  18   6  -1    1.02    0.36 
  17   6  -1    9.27    0.97 
  16   6  -1    7.30    0.82 
 -16  -6   1    8.26    0.61 
  15   6  -1   -0.10    0.18 
 -15  -6   1    0.07    0.11 
  14   6  -1   17.11    0.95 
  13   6  -1    0.30    0.18 
  13   6  -1    0.63    0.12 
  12   6  -1    1.95    0.42 
  11   6  -1   36.26    1.37 
  10   6  -1    0.69    0.17 
   9   6  -1    0.00    0.09 
   8   6  -1    1.25    0.22 
   7   6  -1    3.25    0.28 
   6   6  -1   68.00    2.06 
   5   6  -1   85.15    2.50 
   4   6  -1  127.49    4.04 
   4   6  -1  131.31    3.77 
  -4  -6   1  129.41    3.75 
   3   6  -1    8.99    0.38 
   3   6  -1    9.03    0.32 
  -3  -6   1    9.31    0.34 
   1   6  -1    3.49    0.20 
   1   6  -1    3.00    0.19 
   0   6  -1   15.98    0.55 
   0   6  -1   14.69    0.55 
  -1   6  -1  141.88    4.46 
  -2   6  -1   19.21    0.71 
   2  -6   1   19.55    0.70 
  -3   6  -1   13.69    0.56 
   3  -6   1   13.49    0.54 
   3  -6   1   10.95    0.47 
  -4   6  -1  208.95    6.56 
   4  -6   1  214.15    6.92 
  -5   6  -1    5.68    0.37 
   5  -6   1    5.47    0.35 
  -6   6  -1   14.30    0.66 
   6  -6   1   13.89    0.65 
  -7   6  -1   -0.08    0.11 
   7  -6   1   -0.15    0.10 
  -8   6  -1    9.97    0.59 
   8  -6   1    9.93    0.59 
   9  -6   1    0.02    0.12 
 -10   6  -1    6.56    0.62 
  10  -6   1    7.41    0.62 
 -11   6  -1    8.68    0.63 
  11  -6   1    7.98    0.71 
 -12   6  -1    0.73    0.22 
  12  -6   1    0.86    0.26 
 -13   6  -1    7.84    0.73 
  13  -6   1    8.01    0.84 
 -14   6  -1   -0.04    0.20 
  14  -6   1   -0.02    0.26 
  18   5  -1    6.77    0.93 
  17   5  -1   14.01    1.08 
 -16  -5   1    2.36    0.48 
  15   5  -1    2.29    0.54 
 -15  -5   1    2.55    0.36 
  14   5  -1    2.69    0.21 
  14   5  -1    2.03    0.50 
  13   5  -1    2.55    0.19 
  13   5  -1    2.03    0.45 
  12   5  -1    4.81    0.24 
  12   5  -1    4.30    0.49 
  11   5  -1   24.40    0.81 
  11   5  -1   27.40    1.09 
  10   5  -1   26.31    0.81 
  10   5  -1   27.08    1.05 
   9   5  -1    3.28    0.33 
   8   5  -1   -0.01    0.08 
   7   5  -1   27.47    0.97 
   6   5  -1    9.57    0.45 
   5   5  -1    8.71    0.39 
   4   5  -1   13.23    0.49 
   3   5  -1   38.72    1.91 
   3   5  -1   37.77    1.17 
  -3  -5   1   38.52    1.14 
   2   5  -1  137.81    4.37 
   2   5  -1  139.81    4.22 
  -2  -5   1  143.14    4.22 
   1   5  -1   41.24    1.24 
   1   5  -1   42.76    1.26 
   0   5  -1   63.15    2.13 
   0   5  -1   67.44    2.24 
  -1   5  -1   25.77    0.84 
  -2   5  -1   21.56    0.77 
   2  -5   1   23.61    0.76 
  -3   5  -1   46.25    1.47 
   3  -5   1   46.48    1.45 
   3  -5   1   48.02    1.36 
  -4   5  -1   15.97    0.64 
   4  -5   1   15.81    0.62 
  -5   5  -1   60.09    1.87 
   5  -5   1   59.20    1.86 
  -6   5  -1    3.40    0.29 
   6  -5   1    3.13    0.28 
  -7   5  -1    2.10    0.34 
   7  -5   1    2.05    0.30 
  -8   5  -1    1.16    0.20 
  -9   5  -1    3.36    0.40 
   9  -5   1    4.50    0.43 
 -10   5  -1   10.34    0.68 
  10  -5   1   11.16    0.69 
 -11   5  -1    0.45    0.17 
  11  -5   1    0.32    0.18 
 -12   5  -1    5.93    0.57 
  12  -5   1    5.68    0.63 
 -13   5  -1    4.13    0.61 
  13  -5   1    4.37    0.69 
 -14   5  -1    0.54    0.24 
  14  -5   1    0.47    0.30 
  17   4  -1   21.91    1.27 
  16   4  -1   14.52    1.01 
  15   4  -1    0.62    0.22 
  14   4  -1    1.62    0.21 
  14   4  -1    1.15    0.26 
 -14  -4   1    2.05    0.30 
  13   4  -1    0.62    0.21 
  13   4  -1    1.09    0.17 
  12   4  -1    5.77    0.52 
  12   4  -1    5.83    0.30 
  11   4  -1   17.48    0.63 
  11   4  -1   19.20    0.87 
  10   4  -1   25.38    0.99 
  10   4  -1   23.30    0.77 
   9   4  -1    1.58    0.28 
   8   4  -1   29.32    0.87 
   8   4  -1   27.27    1.00 
   8   4  -1   26.60    0.82 
   7   4  -1   25.26    0.72 
   7   4  -1   23.40    0.88 
   6   4  -1   61.99    1.89 
   5   4  -1    6.55    0.32 
   4   4  -1   21.57    0.72 
   3   4  -1    1.84    0.14 
   2   4  -1    4.32    0.20 
   2   4  -1    4.55    0.17 
  -2  -4   1    4.65    0.17 
   1   4  -1   32.87    1.13 
   1   4  -1   37.81    1.90 
  -1  -4   1   39.09    1.17 
   0   4  -1    4.14    0.20 
   0   4  -1    4.54    0.20 
  -1   4  -1   14.55    0.51 
   1  -4   1   14.44    0.49 
  -2   4  -1   33.34    1.06 
   2  -4   1   34.39    1.05 
  -4   4  -1   21.72    0.78 
   4  -4   1   21.77    0.77 
  -5   4  -1   22.28    0.82 
   5  -4   1   21.95    0.81 
  -6   4  -1    1.10    0.19 
   6  -4   1    0.77    0.19 
  -7   4  -1   28.68    1.02 
   7  -4   1   27.37    1.02 
  -8   4  -1   14.85    0.70 
   8  -4   1   15.50    0.71 
   9  -4   1   -0.01    0.10 
 -10   4  -1    2.66    0.36 
  10  -4   1    2.40    0.39 
 -11   4  -1   27.86    1.14 
  11  -4   1   27.12    1.20 
  12  -4   1    1.33    0.27 
 -13   4  -1    0.31    0.19 
  13  -4   1    0.33    0.23 
 -15   4  -1   -0.16    0.22 
  15  -4   1    0.44    0.30 
  17   3  -1    1.59    0.37 
  16   3  -1    6.64    0.80 
  15   3  -1    0.58    0.24 
  15   3  -1    0.59    0.12 
  14   3  -1    0.13    0.08 
  14   3  -1   -0.19    0.17 
 -14  -3   1    0.03    0.08 
  13   3  -1   10.54    0.75 
 -13  -3   1   11.90    0.56 
  12   3  -1    0.60    0.19 
  11   3  -1    5.33    0.48 
 -11  -3   1    4.51    0.31 
  10   3  -1   41.40    1.44 
 -10  -3   1   39.65    1.26 
   9   3  -1    4.35    0.36 
  -9  -3   1    4.21    0.24 
   8   3  -1   59.19    1.86 
  -8  -3   1   58.35    1.71 
   7   3  -1   92.02    3.08 
  -7  -3   1   90.68    4.25 
   6   3  -1   17.22    0.66 
   6   3  -1   17.84    0.54 
  -6  -3   1   17.65    0.54 
   5   3  -1    4.18    0.26 
   4   3  -1   56.27    1.77 
   3   3  -1  165.30    9.36 
   2   3  -1    6.86    0.26 
   2   3  -1    6.93    0.22 
  -2  -3   1    6.63    0.26 
  -2  -3   1    7.03    0.21 
   1   3  -1  146.43    4.46 
  -1  -3   1  155.03    4.41 
  -1  -3   1  147.42    7.23 
   0   3  -1    3.76    0.17 
   0   3  -1    4.06    0.17 
   0  -3   1    4.20    0.17 
   0  -3   1    4.15    0.17 
  -1   3  -1   32.62    0.99 
   1  -3   1   33.54    1.86 
  -3   3  -1   36.66    1.14 
   3  -3   1   36.86    1.13 
  -4   3  -1    9.66    0.42 
   4  -3   1   10.04    0.42 
  -5   3  -1   10.14    0.48 
   5  -3   1   11.10    0.47 
  -6   3  -1   32.13    1.07 
   6  -3   1   30.94    1.08 
  -7   3  -1    2.46    0.26 
   7  -3   1    2.65    0.26 
  -8   3  -1   20.22    0.80 
   8  -3   1   20.09    0.83 
  -9   3  -1   13.15    0.64 
   9  -3   1   13.26    0.68 
 -10   3  -1    0.05    0.10 
  10  -3   1    0.07    0.12 
 -11   3  -1   12.80    0.68 
  11  -3   1   11.80    0.74 
  12  -3   1    1.24    0.26 
 -13   3  -1    0.55    0.18 
  13  -3   1    0.37    0.20 
  15  -3   1    6.71    0.87 
  17   2  -1   -0.33    0.25 
  16   2  -1    0.24    0.15 
  16   2  -1    0.50    0.28 
  15   2  -1    0.29    0.11 
  15   2  -1    0.22    0.22 
  14   2  -1   15.39    0.91 
  13   2  -1   10.81    0.74 
 -13  -2   1    9.37    0.52 
  12   2  -1    7.08    0.57 
 -12  -2   1    6.40    0.42 
  11   2  -1    6.33    0.50 
 -11  -2   1    4.55    0.36 
  10   2  -1    0.51    0.15 
 -10  -2   1    0.57    0.10 
   9   2  -1    9.71    0.53 
  -9  -2   1   10.24    0.42 
   8   2  -1    4.65    0.34 
  -8  -2   1    4.39    0.24 
   7   2  -1   89.65    2.69 
  -7  -2   1   90.95    2.84 
   6   2  -1   26.60    0.91 
  -6  -2   1   26.89    0.82 
   5   2  -1    9.44    0.41 
   5   2  -1    9.81    0.32 
  -5  -2   1    9.67    0.33 
   4   2  -1   13.42    0.40 
   4   2  -1   13.06    0.48 
  -4  -2   1   13.44    0.41 
   3   2  -1   18.91    0.61 
  -2  -2   1    0.05    0.02 
   1   2  -1  167.16    6.07 
   1   2  -1  179.77    7.15 
  -1  -2   1  176.87    5.08 
  -1  -2   1  178.71    6.64 
   0   2  -1   98.99    2.91 
   0   2  -1   94.51    2.94 
   0  -2   1   99.95    4.78 
   0  -2   1   96.42    2.93 
  -1   2  -1   44.67    2.77 
  -1   2  -1   45.02    1.41 
   1  -2   1   46.11    2.96 
   1  -2   1   45.47    1.50 
  -2   2  -1   13.75    0.47 
   2  -2   1   14.35    0.47 
  -3   2  -1    4.64    0.23 
   3  -2   1    4.81    0.23 
  -4   2  -1  119.09    3.76 
   4  -2   1  110.35    3.79 
  -5   2  -1   23.50    0.80 
   5  -2   1   23.11    0.80 
  -6   2  -1   -0.08    0.07 
   6  -2   1    0.07    0.07 
  -7   2  -1    3.80    0.27 
   7  -2   1    4.01    0.31 
  -8   2  -1   11.90    0.54 
   8  -2   1   11.95    0.58 
  -9   2  -1   26.82    0.98 
   9  -2   1   25.32    1.02 
 -10   2  -1    9.26    0.51 
  10  -2   1    8.28    0.58 
 -11   2  -1    0.17    0.12 
  11  -2   1    0.36    0.17 
 -12   2  -1   13.59    0.71 
  12  -2   1   12.33    0.78 
 -13   2  -1    6.66    0.54 
  13  -2   1    6.69    0.64 
 -14   2  -1    2.10    0.46 
  14  -2   1    1.56    0.32 
  15  -2   1   -0.24    0.22 
  16  -2   1   11.47    1.02 
  17   1  -1    0.40    0.32 
  15   1  -1   -0.15    0.19 
  14   1  -1    6.64    0.66 
 -14  -1   1    6.24    0.48 
  13   1  -1   20.03    1.02 
 -13  -1   1   18.34    0.77 
 -13  -1   1   20.68    0.85 
  12   1  -1    7.69    0.60 
 -12  -1   1    7.24    0.46 
 -12  -1   1    6.32    0.39 
  11   1  -1    0.37    0.15 
  10   1  -1    6.37    0.47 
 -10  -1   1    5.99    0.36 
   9   1  -1   33.66    1.22 
  -9  -1   1   34.47    1.11 
   8   1  -1    3.10    0.29 
  -8  -1   1    2.87    0.21 
   7   1  -1    4.30    0.31 
  -7  -1   1    4.29    0.25 
   6   1  -1   83.00    5.69 
  -6  -1   1   88.33    2.65 
   5   1  -1    0.99    0.15 
  -5  -1   1    0.72    0.10 
   4   1  -1   32.75    1.04 
   4   1  -1   34.38    0.98 
  -4  -1   1   33.32    1.55 
   3   1  -1    1.20    0.07 
   3   1  -1    1.23    0.11 
  -3  -1   1    1.31    0.07 
   2   1  -1   49.27    2.20 
   2   1  -1   50.86    1.57 
  -2  -1   1   51.12    1.53 
  -2  -1   1   49.92    1.49 
   1   1  -1  118.42    3.48 
  -1  -1   1  121.01    3.49 
   0  -1   1  947.56   28.47 
  -1   1  -1    3.99    0.14 
  -1   1  -1    3.82    0.15 
   1  -1   1    3.96    0.14 
   1  -1   1    3.85    0.15 
  -2   1  -1   21.37    0.63 
  -2   1  -1   19.37    0.63 
   2  -1   1   20.70    0.63 
   2  -1   1   20.74    0.63 
  -3   1  -1    1.94    0.13 
   3  -1   1    2.10    0.13 
  -4   1  -1    9.12    0.36 
   4  -1   1    9.02    0.36 
  -5   1  -1  281.54    8.39 
   5  -1   1  273.52    8.51 
  -6   1  -1   69.41    2.17 
   6  -1   1   66.37    2.24 
  -7   1  -1    1.36    0.19 
   7  -1   1    1.35    0.22 
  -8   1  -1    5.90    0.35 
   8  -1   1    6.09    0.39 
  -9   1  -1    4.73    0.33 
   9  -1   1    4.98    0.40 
 -10   1  -1   77.79    2.36 
  10  -1   1   74.32    2.43 
 -11   1  -1   30.73    1.10 
  11  -1   1   27.56    1.17 
 -12   1  -1    0.43    0.14 
  12  -1   1    0.42    0.19 
 -13   1  -1    0.54    0.16 
  13  -1   1    0.42    0.20 
  14  -1   1    0.65    0.24 
  16  -1   1    0.29    0.14 
  16  -1   1    0.10    0.27 
  16   0  -1    2.25    0.42 
  15   0  -1   -0.07    0.22 
  14   0  -1    0.70    0.24 
 -14   0   1    0.62    0.16 
  13   0  -1   31.70    1.37 
 -13   0   1   33.46    1.23 
  12   0  -1    3.41    0.51 
 -12   0   1    3.36    0.37 
  11   0  -1    4.30    0.45 
 -11   0   1    4.17    0.35 
 -11   0   1    4.10    0.26 
  10   0  -1    2.06    0.35 
 -10   0   1    2.16    0.25 
   9   0  -1    0.45    0.13 
  -9   0   1    0.27    0.08 
   8   0  -1    7.78    0.45 
  -8   0   1    8.23    0.39 
   7   0  -1   10.01    0.49 
  -7   0   1   10.33    0.43 
   6   0  -1    0.10    0.07 
  -6   0   1    0.15    0.05 
   5   0  -1   59.50    1.94 
  -5   0   1   58.73    1.92 
   4   0  -1   13.52    0.49 
  -4   0   1   13.28    0.45 
   3   0  -1    1.80    0.13 
   3   0  -1    2.24    0.11 
  -3   0   1    1.73    0.11 
   2   0  -1    9.17    0.29 
   2   0  -1    9.06    0.31 
  -2   0   1    9.16    0.31 
  -2   0   1    9.14    0.29 
   1   0  -1  755.85   24.36 
  -1   0   1  779.98   24.45 
   0   0  -1    0.00    0.00 
   0   0   1    0.00    0.00 
  -2   0  -1   10.10    0.33 
  -2   0  -1   10.05    0.31 
  -2   0  -1   10.22    0.33 
   2   0   1   10.65    0.34 
   2   0   1   10.12    0.33 
  -3   0  -1   27.67    0.83 
  -3   0  -1   26.32    0.85 
   3   0   1   26.65    0.80 
   3   0   1   26.14    0.82 
  -4   0  -1    6.16    0.22 
  -4   0  -1    6.03    0.25 
   4   0   1    6.21    0.28 
  -5   0  -1    5.07    0.25 
   5   0   1    4.92    0.27 
  -6   0  -1  456.32   16.07 
  -6   0  -1  447.96   13.10 
   6   0   1  439.10   15.94 
  -7   0  -1   91.37    2.87 
  -7   0  -1   89.87    2.76 
   7   0   1   88.73    5.03 
  -8   0  -1    3.61    0.26 
  -8   0  -1    2.93    0.19 
   8   0   1    3.76    0.31 
  -9   0  -1    0.54    0.11 
   9   0   1    0.49    0.13 
 -10   0  -1    0.90    0.15 
  10   0   1    1.41    0.32 
 -11   0  -1   65.34    1.98 
 -11   0  -1   60.25    1.81 
  11   0   1   60.13    2.07 
 -12   0  -1   16.40    0.72 
  12   0   1   15.19    0.84 
 -13   0  -1    3.41    0.43 
  13   0   1    3.56    0.54 
  14   0   1    0.24    0.19 
  15   0   1    0.47    0.14 
  15   0   1    0.56    0.26 
  16   0   1    0.06    0.25 
  16   0   1    0.17    0.15 
  17   0   1    0.60    0.19 
  17   0   1    0.45    0.32 
  16  -1  -1    4.27    0.83 
  15  -1  -1    3.99    0.72 
 -15   1   1    4.46    0.56 
  14  -1  -1    1.26    0.29 
  13  -1  -1    7.41    0.67 
 -13   1   1    7.49    0.54 
  12  -1  -1   23.31    1.11 
 -12   1   1   25.64    1.00 
  11  -1  -1    3.35    0.43 
 -11   1   1    3.87    0.35 
  10  -1  -1   38.00    1.41 
 -10   1   1   39.22    1.31 
   9  -1  -1    2.00    0.31 
  -9   1   1    2.32    0.24 
   8  -1  -1    5.41    0.38 
  -8   1   1    5.26    0.33 
   7  -1  -1   26.33    0.96 
  -7   1   1   26.66    0.90 
   6  -1  -1    0.16    0.08 
   5  -1  -1    4.69    0.28 
  -5   1   1    4.96    0.25 
   4  -1  -1    5.63    0.28 
  -4   1   1    6.10    0.26 
   3  -1  -1    9.14    0.35 
  -3   1   1    9.28    0.34 
   2  -1  -1  123.04    3.80 
   2  -1  -1  125.80    3.76 
  -2   1   1  124.04    3.79 
   1  -1  -1    9.10    0.29 
   1  -1  -1    9.20    0.29 
  -1   1   1    8.74    0.29 
   0   1   1    0.00    0.00 
   1   1   1  142.09    6.51 
   1   1   1  147.18    6.02 
  -2  -1  -1   35.07    1.07 
  -2  -1  -1   35.63    1.02 
   2   1   1   34.67    1.15 
   3   1   1   13.08    0.40 
   3   1   1   12.82    0.44 
  -4  -1  -1    3.40    0.16 
   4   1   1    3.61    0.20 
   4   1   1    3.39    0.16 
  -5  -1  -1   20.18    0.64 
   5   1   1   20.11    0.70 
  -6  -1  -1   11.90    0.45 
   6   1   1   12.58    0.52 
  -7  -1  -1  173.14    6.37 
   7   1   1  166.09   10.24 
  -8  -1  -1   22.05    0.75 
  -8  -1  -1   20.47    0.72 
   8   1   1   21.17    0.82 
  -9  -1  -1    6.82    0.33 
  -9  -1  -1    7.10    0.36 
   9   1   1    6.73    0.44 
 -10  -1  -1    2.74    0.26 
 -10  -1  -1    2.24    0.21 
  10   1   1    2.83    0.35 
 -11  -1  -1    0.90    0.19 
 -12  -1  -1   25.89    0.87 
  12   1   1   24.53    1.08 
 -13  -1  -1    3.66    0.32 
  14   1   1    0.42    0.19 
  15   1   1    3.75    0.38 
  15   1   1    3.09    0.61 
  16   1   1    0.41    0.26 
  17   1   1    0.62    0.19 
  17   1   1    0.46    0.32 
  16  -2  -1   16.76    1.19 
  15  -2  -1    0.40    0.27 
  14  -2  -1    7.34    0.77 
 -14   2   1    8.25    0.63 
  13  -2  -1    0.85    0.23 
 -13   2   1    1.45    0.36 
  12  -2  -1   -0.02    0.16 
 -12   2   1    0.08    0.12 
  11  -2  -1   14.77    0.82 
 -11   2   1   16.49    0.73 
  10  -2  -1   -0.02    0.12 
 -10   2   1    0.02    0.09 
   9  -2  -1   39.02    1.41 
  -9   2   1   40.13    1.34 
   8  -2  -1    0.07    0.08 
  -8   2   1   -0.09    0.06 
   7  -2  -1    0.18    0.08 
  -7   2   1    0.16    0.07 
   6  -2  -1   96.55    3.21 
  -6   2   1   96.55    2.94 
   5  -2  -1   30.90    1.04 
  -5   2   1   32.15    1.02 
   4  -2  -1    1.83    0.17 
  -4   2   1    2.04    0.16 
   3  -2  -1   16.01    0.56 
  -3   2   1   16.39    0.55 
   2  -2  -1    6.00    0.25 
  -2   2   1    5.96    0.24 
   1  -2  -1    1.28    0.08 
   1  -2  -1    1.23    0.08 
   1  -2  -1    1.24    0.07 
  -1   2   1    1.20    0.07 
  -1   2   1    1.44    0.09 
  -1   2   1    1.20    0.08 
   0  -2  -1   39.24    1.23 
   0  -2  -1   39.69    1.23 
   0  -2  -1   38.48    1.26 
   0   2   1   39.57    2.18 
   0   2   1   37.73    1.23 
   0   2   1   38.05    1.29 
  -1  -2  -1  303.99   11.97 
  -1  -2  -1  271.91   10.07 
  -1  -2  -1  305.75   13.17 
   1   2   1  300.67   11.95 
  -2  -2  -1   12.29    0.34 
  -2  -2  -1   11.44    0.38 
   2   2   1   11.52    0.38 
   2   2   1   11.25    0.34 
  -3  -2  -1    7.06    0.22 
   3   2   1    7.09    0.22 
   3   2   1    7.16    0.28 
   4   2   1    0.12    0.05 
   4   2   1    0.12    0.03 
   4   2   1    0.17    0.04 
   5   2   1   54.74    1.60 
   5   2   1   54.84    1.65 
   6   2   1   56.34    1.72 
  -7  -2  -1    0.69    0.13 
   7   2   1    0.59    0.11 
  -8  -2  -1    0.94    0.15 
   8   2   1    1.05    0.23 
   9   2   1    4.55    0.36 
 -10  -2  -1    1.84    0.20 
  10   2   1    1.71    0.31 
 -11  -2  -1    6.88    0.39 
  11   2   1    6.62    0.51 
 -12  -2  -1    1.94    0.25 
  12   2   1    2.35    0.42 
  13   2   1    0.29    0.18 
  14   2   1   13.00    0.59 
  14   2   1   12.19    0.82 
  15   2   1   -0.02    0.09 
  15   2   1   -0.11    0.18 
  16   2   1   12.53    0.65 
  16   2   1   12.98    0.96 
  17   2   1    0.90    0.33 
  15  -3  -1   19.30    1.20 
 -15   3   1   15.89    1.07 
  14  -3  -1    1.55    0.33 
 -14   3   1    1.26    0.27 
  13  -3  -1    0.87    0.26 
 -13   3   1    0.76    0.19 
  12  -3  -1    0.42    0.19 
 -12   3   1    0.55    0.17 
  11  -3  -1    3.90    0.51 
 -11   3   1    4.96    0.44 
  10  -3  -1   12.79    0.72 
 -10   3   1   13.56    0.65 
   9  -3  -1    3.98    0.40 
  -9   3   1    3.65    0.36 
   8  -3  -1   10.47    0.56 
  -8   3   1   11.02    0.53 
   7  -3  -1   26.78    0.99 
  -7   3   1   26.59    0.95 
   6  -3  -1    2.52    0.25 
  -6   3   1    2.39    0.23 
   5  -3  -1  204.15    6.56 
  -5   3   1  202.94    6.40 
   4  -3  -1   19.49    0.69 
  -4   3   1   19.33    0.68 
   3  -3  -1   66.92    2.36 
  -3   3   1   70.00    2.37 
   1  -3  -1    0.33    0.06 
   1  -3  -1    0.27    0.05 
  -1   3   1    0.36    0.07 
   0  -3  -1    6.03    0.25 
   0  -3  -1    5.87    0.23 
   0  -3  -1    6.11    0.23 
   0   3   1    5.74    0.23 
   0   3   1    5.73    0.22 
  -1  -3  -1   49.73    1.59 
  -1  -3  -1   49.18    2.87 
   1   3   1   47.30    1.56 
   1   3   1   48.88    1.60 
  -2  -3  -1    0.68    0.08 
  -2  -3  -1    0.56    0.04 
   2   3   1    0.58    0.07 
  -3  -3  -1   40.63    1.15 
   3   3   1   39.09    1.33 
   3   3   1   38.77    1.15 
  -4  -3  -1    6.86    0.22 
   4   3   1    7.14    0.22 
   4   3   1    6.94    0.30 
   5   3   1   75.91    2.19 
   5   3   1   70.10    2.16 
   5   3   1   76.29    2.18 
   6   3   1   23.72    0.81 
   6   3   1   21.58    0.68 
   6   3   1   23.05    0.69 
   7   3   1   30.13    1.02 
   7   3   1   28.44    0.88 
   8   3   1   15.17    0.51 
   8   3   1   15.38    0.65 
   9   3   1    0.98    0.13 
  10   3   1    0.18    0.11 
 -11  -3  -1   15.74    0.65 
  11   3   1   15.00    0.76 
  11   3   1   15.21    0.57 
 -12  -3  -1    1.32    0.25 
  12   3   1    1.43    0.20 
  12   3   1    2.02    0.38 
 -13  -3  -1    3.34    0.33 
  13   3   1    2.86    0.50 
  13   3   1    3.99    0.29 
  14   3   1   -0.24    0.17 
  15   3   1    0.54    0.12 
  15   3   1    0.56    0.22 
  16   3   1    9.26    0.85 
  16   3   1    7.97    0.51 
  17   3   1    8.63    0.92 
  15  -4  -1    3.66    0.84 
  14  -4  -1   -0.07    0.24 
  13  -4  -1   -0.20    0.20 
  12  -4  -1   -0.15    0.14 
 -12   4   1   -0.03    0.12 
  11  -4  -1   10.76    0.73 
 -11   4   1   11.48    0.67 
  10  -4  -1    3.74    0.46 
 -10   4   1    4.36    0.40 
   9  -4  -1   -0.05    0.11 
  -9   4   1   -0.04    0.11 
   8  -4  -1   23.20    0.95 
  -8   4   1   22.87    0.93 
   7  -4  -1    4.94    0.37 
  -7   4   1    5.23    0.35 
   6  -4  -1    4.24    0.31 
  -6   4   1    4.07    0.29 
   4  -4  -1  237.74    7.54 
  -4   4   1  235.48   14.09 
   3  -4  -1   11.60    0.46 
  -3   4   1   11.35    0.46 
   2  -4  -1   89.95    2.97 
   2  -4  -1   87.35    3.51 
  -2   4   1   91.32    2.97 
   1  -4  -1   49.91    2.47 
   1  -4  -1   54.05    1.63 
  -1   4   1   51.57    1.88 
   0  -4  -1   23.98    0.72 
   0   4   1   21.87    0.71 
   0   4   1   22.59    0.71 
   1   4   1   11.15    0.39 
   1   4   1   10.58    0.36 
  -2  -4  -1   50.43    1.59 
   2   4   1   48.78    1.59 
   2   4   1   52.12    1.69 
  -3  -4  -1   17.01    0.50 
   3   4   1   16.75    0.50 
   3   4   1   17.05    0.57 
   4   4   1   27.61    0.88 
   5   4   1    1.88    0.18 
   6   4   1  291.99    8.09 
   6   4   1  282.22    8.71 
   6   4   1  282.00    8.04 
   7   4   1  172.58    5.32 
   7   4   1  168.23    5.05 
   7   4   1  158.59    4.78 
   8   4   1    3.88    0.18 
   8   4   1    4.12    0.32 
   9   4   1    0.15    0.09 
   9   4   1    0.33    0.08 
  10   4   1   16.20    0.57 
  10   4   1   17.68    0.78 
 -11  -4  -1    6.36    0.41 
  11   4   1    6.77    0.50 
  11   4   1    6.62    0.31 
 -12  -4  -1   12.09    0.58 
  12   4   1   11.35    0.46 
  12   4   1   11.47    0.68 
 -13  -4  -1   -0.02    0.07 
  13   4   1    0.01    0.05 
 -14  -4  -1    8.53    0.51 
  14   4   1    8.43    0.40 
  14   4   1    7.19    0.68 
  15   4   1   -0.06    0.17 
  15   4   1    0.01    0.06 
  16   4   1   22.21    1.20 
  17   4   1   29.59    1.50 
  18   4   1    0.26    0.31 
  14  -5  -1   -0.26    0.23 
  13  -5  -1    9.71    0.88 
 -13   5   1   11.16    0.78 
  12  -5  -1    3.08    0.56 
 -12   5   1    3.38    0.47 
  11  -5  -1    0.22    0.17 
 -11   5   1    0.35    0.16 
   9  -5  -1   -0.05    0.12 
  -9   5   1   -0.08    0.11 
   8  -5  -1   25.99    1.04 
  -8   5   1   25.24    1.02 
   7  -5  -1   90.74    2.81 
  -7   5   1   91.62    2.79 
   6  -5  -1    3.67    0.31 
  -6   5   1    3.71    0.30 
   5  -5  -1   24.48    0.90 
  -5   5   1   24.88    0.90 
   4  -5  -1   15.59    0.64 
  -4   5   1   16.33    0.64 
   3  -5  -1  115.36    3.87 
  -3   5   1  115.46    3.94 
   2  -5  -1   47.83    1.51 
   2  -5  -1   50.12    1.51 
  -2   5   1   51.42    1.53 
   1  -5  -1    0.03    0.03 
  -1   5   1    0.03    0.04 
   0  -5  -1   15.88    0.54 
   0   5   1   14.89    0.52 
   0   5   1   14.83    0.53 
   1   5   1   20.86    0.66 
   1   5   1   20.43    0.67 
   2   5   1   35.33    1.08 
  -3  -5  -1   21.21    0.65 
   3   5   1   22.10    0.72 
   3   5   1   22.19    0.65 
  -4  -5  -1    3.10    0.12 
   4   5   1    2.98    0.20 
   4   5   1    3.07    0.12 
   5   5   1   54.65    1.66 
   6   5   1  108.74    3.45 
   7   5   1   60.99    1.88 
   8   5   1   14.94    0.64 
   8   5   1   14.98    0.47 
   8   5   1   15.59    0.48 
   9   5   1   17.22    0.55 
   9   5   1   17.38    0.74 
  10   5   1   13.61    0.67 
  10   5   1   12.52    0.44 
  11   5   1   15.21    0.73 
  11   5   1   12.24    0.47 
 -12  -5  -1    3.33    0.35 
  12   5   1    3.39    0.43 
  12   5   1    3.57    0.21 
 -13  -5  -1    1.89    0.31 
  13   5   1    1.88    0.40 
  13   5   1    2.27    0.18 
 -14  -5  -1   -0.03    0.09 
  14   5   1    0.07    0.06 
 -15  -5  -1    1.17    0.31 
  15   5   1    0.73    0.23 
  16   5   1    2.82    0.65 
  17   5   1   23.95    1.36 
  18   5   1   11.01    1.10 
  14  -6  -1   -0.30    0.24 
 -14   6   1   -0.26    0.17 
 -13   6   1    3.33    0.59 
  12  -6  -1   17.82    1.07 
 -12   6   1   18.75    0.97 
  11  -6  -1    0.73    0.22 
 -11   6   1    0.81    0.20 
  10  -6  -1    0.23    0.18 
 -10   6   1    0.34    0.18 
   9  -6  -1   12.85    0.73 
  -9   6   1   11.54    0.70 
   8  -6  -1    0.17    0.12 
  -8   6   1    0.31    0.14 
   7  -6  -1    5.81    0.46 
  -7   6   1    6.92    0.47 
   6  -6  -1    4.94    0.39 
  -6   6   1    5.33    0.39 
   5  -6  -1    1.27    0.22 
  -5   6   1    1.57    0.22 
   4  -6  -1   74.94    2.29 
  -4   6   1   75.76    2.29 
   3  -6  -1  109.64    3.96 
   3  -6  -1  116.52    3.75 
  -3   6   1  112.98    3.92 
  -2   6   1    1.26    0.20 
   1  -6  -1  102.12    3.57 
  -1   6   1   99.10    3.25 
   0  -6  -1    0.84    0.13 
   0   6   1    0.74    0.12 
   1   6   1    9.28    0.36 
   1   6   1    8.82    0.37 
   2   6   1    3.59    0.18 
   3   6   1  200.57    5.95 
   3   6   1  203.36    6.30 
  -4  -6  -1   63.63    1.91 
   4   6   1   64.14    1.93 
   4   6   1   65.84    2.06 
   5   6   1    1.29    0.09 
   6   6   1   80.51    2.55 
   7   6   1   80.79    2.43 
   8   6   1   16.25    0.68 
   9   6   1    0.90    0.23 
  10   6   1   29.26    1.11 
  11   6   1   25.28    0.79 
  11   6   1   25.86    1.05 
  12   6   1    1.90    0.18 
  13   6   1    0.31    0.16 
 -14  -6  -1   12.90    0.71 
  14   6   1   12.22    0.80 
  14   6   1   12.30    0.52 
 -15  -6  -1    0.03    0.11 
  15   6   1   -0.03    0.18 
 -16  -6  -1    0.51    0.17 
  16   6   1    0.49    0.27 
  17   6   1    8.60    0.95 
  18   6   1    0.54    0.33 
  13  -7  -1    4.13    0.75 
 -13   7   1    5.39    0.65 
  12  -7  -1    9.66    0.89 
 -12   7   1   11.40    0.81 
  11  -7  -1    5.21    0.62 
 -11   7   1    5.44    0.58 
  10  -7  -1    3.03    0.50 
 -10   7   1    2.99    0.45 
   8  -7  -1    5.27    0.49 
  -8   7   1    5.33    0.49 
  -7   7   1    1.15    0.20 
   6  -7  -1    7.80    0.50 
  -6   7   1    7.55    0.49 
   5  -7  -1   59.42    1.90 
  -5   7   1   58.36    1.89 
   4  -7  -1    2.45    0.26 
  -4   7   1    2.58    0.27 
   3  -7  -1   13.50    0.58 
  -3   7   1   13.46    0.58 
   2  -7  -1   84.75    2.76 
   2  -7  -1   86.12    2.58 
  -2   7   1   87.24    2.76 
   0  -7  -1  419.13   11.79 
   0   7   1  387.47   11.72 
   0   7   1  369.07   11.64 
   1   7   1    1.21    0.16 
   2   7   1    3.02    0.19 
   3   7   1    4.97    0.23 
   4   7   1   90.20    2.72 
   4   7   1   89.24    2.90 
  -5  -7  -1  446.08   16.07 
   5   7   1  457.69   13.46 
   5   7   1  451.89   15.10 
   6   7   1   64.27    1.97 
   7   7   1   84.19    2.54 
   8   7   1    1.22    0.22 
   9   7   1   20.07    0.81 
  10   7   1   20.16    0.86 
  11   7   1    0.12    0.13 
  12   7   1    0.26    0.16 
 -13  -7  -1   19.65    0.95 
  13   7   1   21.02    0.97 
  14   7   1    7.27    0.63 
 -15  -7  -1   16.03    0.85 
  15   7   1   16.77    0.94 
 -16  -7  -1   -0.06    0.12 
  17   7   1    1.33    0.37 
  18   7   1    9.23    0.97 
  12  -8  -1    0.71    0.28 
 -12   8   1    0.94    0.26 
  11  -8  -1    7.06    0.72 
 -11   8   1    7.12    0.68 
  10  -8  -1    0.12    0.18 
 -10   8   1    0.13    0.14 
   9  -8  -1   26.23    1.15 
  -9   8   1   24.22    1.12 
   8  -8  -1    9.19    0.63 
  -8   8   1    7.97    0.62 
   7  -8  -1    0.76    0.17 
  -7   8   1    0.72    0.16 
   6  -8  -1    6.53    0.48 
  -6   8   1    6.35    0.47 
   4  -8  -1   85.78    2.60 
  -4   8   1   83.54    2.60 
   3  -8  -1    4.95    0.27 
   3  -8  -1    5.03    0.34 
  -3   8   1    5.05    0.35 
   2  -8  -1    2.53    0.23 
  -2   8   1    1.95    0.23 
   1  -8  -1   14.18    0.57 
   1  -8  -1   13.81    0.57 
  -1   8   1   13.73    0.58 
   0  -8  -1    5.95    0.41 
   0   8   1    7.62    0.37 
   1   8   1  287.10    8.46 
   1   8   1  260.08   13.69 
   2   8   1    1.53    0.19 
   3   8   1   11.39    0.43 
   4   8   1   14.04    0.58 
   4   8   1   14.72    0.50 
   5   8   1   48.22    1.45 
   5   8   1   51.35    1.57 
  -6  -8  -1  491.31   15.80 
   6   8   1  494.20   15.88 
   6   8   1  493.66   25.21 
   7   8   1   57.40    1.81 
   8   8   1    6.75    0.42 
   9   8   1   14.41    0.67 
  10   8   1    3.49    0.38 
  11   8   1    0.42    0.16 
  12   8   1    0.70    0.18 
  13   8   1    0.30    0.16 
 -14  -8  -1   23.09    1.07 
  14   8   1   23.04    1.09 
 -15  -8  -1    2.14    0.48 
 -16  -8  -1    0.64    0.17 
  16   8   1    1.16    0.29 
  12  -9  -1    0.96    0.31 
 -12   9   1    0.78    0.26 
  11  -9  -1    0.75    0.28 
 -11   9   1    0.92    0.26 
  10  -9  -1    0.71    0.26 
 -10   9   1    0.50    0.23 
   9  -9  -1   -0.04    0.16 
  -9   9   1    0.10    0.15 
   8  -9  -1   23.32    1.07 
  -8   9   1   22.69    1.05 
   7  -9  -1    0.17    0.14 
  -7   9   1    0.19    0.13 
   6  -9  -1    4.61    0.42 
  -6   9   1    4.21    0.43 
   5  -9  -1   35.49    1.30 
  -5   9   1   34.66    1.29 
   4  -9  -1   12.63    0.63 
  -4   9   1   12.32    0.62 
   3  -9  -1    6.41    0.42 
   3  -9  -1    5.03    0.33 
  -3   9   1    7.02    0.42 
   2  -9  -1    2.49    0.26 
  -2   9   1    2.64    0.26 
   1  -9  -1    2.16    0.22 
   1  -9  -1    2.07    0.22 
  -1   9   1    2.19    0.24 
   0  -9  -1    4.80    0.32 
   0   9   1    4.27    0.30 
   0   9   1    4.38    0.29 
   1   9   1    0.71    0.17 
   2   9   1   36.33    1.23 
   2   9   1   38.50    1.20 
   3   9   1    5.93    0.35 
   4   9   1   49.59    1.46 
   4   9   1   47.50    1.54 
   5   9   1    0.21    0.09 
   6   9   1    4.91    0.23 
   7   9   1   14.76    0.65 
   8   9   1   20.64    0.83 
   9   9   1    6.40    0.45 
  11   9   1    3.20    0.43 
  12   9   1   15.06    0.79 
  13   9   1    3.59    0.46 
 -14  -9  -1    0.20    0.13 
  14   9   1   -0.14    0.16 
 -15  -9  -1    7.94    0.66 
  15   9   1    6.89    0.69 
 -16  -9  -1    0.43    0.19 
  16   9   1    0.25    0.24 
  17   9   1   -0.32    0.27 
 -18  -9  -1   -0.17    0.15 
  11 -10  -1    0.25    0.26 
 -11  10   1    0.54    0.25 
  10 -10  -1    0.27    0.26 
 -10  10   1    0.41    0.24 
  -9  10   1   -0.19    0.16 
   8 -10  -1    0.17    0.17 
  -8  10   1    0.36    0.17 
   7 -10  -1   15.40    0.84 
  -7  10   1   15.70    0.82 
   6 -10  -1    0.15    0.14 
  -6  10   1    0.20    0.15 
   5 -10  -1    0.18    0.11 
  -5  10   1    0.09    0.12 
   4 -10  -1    3.45    0.38 
  -4  10   1    3.75    0.39 
   3 -10  -1    1.82    0.32 
   3 -10  -1    2.09    0.25 
  -3  10   1    2.34    0.32 
   2 -10  -1   29.42    1.13 
   2 -10  -1   34.73    1.20 
  -2  10   1   34.61    1.19 
   1 -10  -1    7.30    0.42 
   1 -10  -1    6.84    0.42 
  -1  10   1    7.46    0.43 
   0 -10  -1    0.93    0.23 
   0  10   1    1.26    0.22 
  -1 -10  -1   23.73    0.89 
   1  10   1   21.83    0.82 
   1  10   1   22.18    0.84 
   2  10   1    9.29    0.44 
   2  10   1    9.56    0.47 
   3  10   1   13.56    0.58 
   3  10   1   12.11    0.51 
   4  10   1   46.11    1.40 
   4  10   1   44.72    1.48 
   5  10   1    1.18    0.13 
   5  10   1    0.99    0.21 
   6  10   1   11.47    0.42 
   6  10   1   11.17    0.54 
   7  10   1    0.70    0.10 
   8  10   1   34.77    1.24 
   9  10   1  111.43    3.37 
  10  10   1    7.17    0.51 
  11  10   1    1.43    0.34 
  12  10   1    5.76    0.52 
  13  10   1    1.74    0.44 
  14  10   1    1.34    0.27 
 -15 -10  -1    0.17    0.16 
  15  10   1    0.00    0.19 
 -16 -10  -1   -0.11    0.14 
  10 -11  -1    0.42    0.28 
 -10  11   1    0.77    0.26 
   9 -11  -1   -0.17    0.22 
  -9  11   1    0.05    0.21 
   8 -11  -1    1.22    0.28 
  -8  11   1    2.03    0.49 
   7 -11  -1    5.13    0.55 
  -7  11   1    5.89    0.55 
   6 -11  -1   21.37    1.01 
  -6  11   1   21.93    1.00 
   5 -11  -1   11.24    0.69 
  -5  11   1   11.18    0.68 
   4 -11  -1   -0.11    0.10 
  -4  11   1    0.06    0.12 
   3 -11  -1    7.10    0.49 
   3 -11  -1    7.10    0.40 
  -3  11   1    6.98    0.50 
   2 -11  -1   15.27    0.73 
   1 -11  -1   20.28    0.87 
  -1  11   1   22.61    0.87 
   0 -11  -1    0.21    0.09 
   0  11   1    0.17    0.09 
   0  11   1    0.17    0.10 
  -1 -11  -1    3.91    0.38 
   1  11   1    5.15    0.35 
   1  11   1    4.32    0.33 
  -2 -11  -1    3.09    0.33 
   2  11   1    3.23    0.30 
   2  11   1    3.10    0.26 
   3  11   1    4.06    0.32 
   3  11   1    3.01    0.27 
   4  11   1   30.12    1.01 
   4  11   1   30.82    1.09 
   5  11   1   36.57    1.27 
   5  11   1   36.63    1.16 
   6  11   1   14.16    0.51 
   6  11   1   13.60    0.63 
   7  11   1   10.40    0.56 
   7  11   1   10.29    0.39 
   8  11   1   25.77    1.01 
   9  11   1    7.60    0.51 
  10  11   1   25.56    1.04 
  11  11   1    0.03    0.12 
  12  11   1    3.21    0.45 
  13  11   1    0.62    0.21 
 -14 -11  -1    0.17    0.14 
  14  11   1   -0.09    0.17 
  15  11   1    1.45    0.29 
 -16 -11  -1    1.90    0.56 
  16  11   1    1.18    0.31 
 -17 -11  -1    0.61    0.23 
  17  11   1    0.44    0.28 
 -18 -11  -1   -0.02    0.20 
  18  11   1    0.07    0.27 
   9 -12  -1    1.63    0.36 
  -9  12   1    1.33    0.29 
   8 -12  -1    0.99    0.29 
  -8  12   1    1.30    0.28 
   7 -12  -1    5.53    0.64 
  -7  12   1    7.09    0.65 
   6 -12  -1   18.56    0.97 
  -6  12   1   18.93    0.95 
   5 -12  -1    0.62    0.19 
  -5  12   1    0.76    0.19 
   4 -12  -1   22.97    1.05 
  -4  12   1   24.44    1.05 
   3 -12  -1   17.72    0.73 
   3 -12  -1   17.64    0.86 
  -3  12   1   18.72    0.85 
   2 -12  -1    8.38    0.55 
  -2  12   1    9.08    0.55 
   1 -12  -1   33.51    1.24 
   1 -12  -1   30.26    1.22 
  -1  12   1   35.98    1.24 
   0  12   1    2.02    0.33 
   0  12   1    2.50    0.32 
  -1 -12  -1   54.90    1.81 
   1  12   1   52.41    1.75 
   1  12   1   51.47    1.72 
  -2 -12  -1   27.17    1.21 
   2  12   1   32.57    1.13 
   2  12   1   30.28    1.08 
  -3 -12  -1   14.35    0.76 
   3  12   1   15.30    0.68 
   3  12   1   15.04    0.63 
   4  12   1    8.77    0.42 
   5  12   1    7.13    0.37 
   5  12   1    8.53    0.49 
   6  12   1    0.08    0.06 
   6  12   1    0.08    0.11 
   7  12   1   36.47    1.30 
   7  12   1   35.44    1.12 
   8  12   1    0.85    0.15 
   9  12   1   51.37    1.75 
  11  12   1    2.32    0.42 
  12  12   1   21.34    1.00 
  13  12   1    9.23    0.69 
 -14 -12  -1    0.01    0.16 
  14  12   1    0.27    0.19 
  15  12   1    1.35    0.28 
 -16 -12  -1    6.60    0.77 
  16  12   1    7.04    0.77 
 -17 -12  -1    4.93    0.73 
  17  12   1    4.96    0.75 
 -18 -12  -1   10.16    0.90 
  18  12   1   11.40    0.96 
   9 -13  -1    0.44    0.28 
  -9  13   1    0.21    0.25 
   7 -13  -1   12.43    0.88 
  -7  13   1   11.89    0.86 
   6 -13  -1    3.21    0.56 
   5 -13  -1   12.77    0.79 
  -5  13   1   12.94    0.79 
  -4  13   1    1.89    0.43 
   3 -13  -1   36.23    1.28 
   3 -13  -1   36.48    1.44 
  -3  13   1   38.58    1.43 
   2 -13  -1   24.75    1.00 
   2 -13  -1   24.84    1.09 
  -2  13   1   27.33    1.08 
   1 -13  -1   12.01    0.69 
  -1  13   1   13.79    0.69 
   0 -13  -1    9.68    0.64 
   0  13   1   12.13    0.61 
  -1 -13  -1    5.92    0.57 
   1  13   1    7.56    0.50 
   1  13   1    7.80    0.52 
  -2 -13  -1  110.31    3.39 
   2  13   1  107.68    3.24 
   2  13   1  105.39    3.26 
  -3 -13  -1   37.41    1.49 
   3  13   1   41.15    1.39 
   3  13   1   38.10    1.32 
  -4 -13  -1    5.48    0.52 
   4  13   1    6.39    0.46 
   5  13   1    1.57    0.23 
   6  13   1   21.59    0.91 
   6  13   1   21.41    0.77 
   7  13   1    7.12    0.50 
   7  13   1    5.47    0.33 
   8  13   1   26.11    0.89 
   8  13   1   28.99    1.11 
   9  13   1    4.80    0.48 
  10  13   1   54.61    1.88 
  12  13   1    0.10    0.17 
 -13 -13  -1    0.15    0.20 
  13  13   1    0.80    0.22 
 -14 -13  -1    0.56    0.24 
 -15 -13  -1    8.03    0.78 
  15  13   1    7.60    0.76 
 -16 -13  -1    0.17    0.22 
  16  13   1    0.42    0.26 
 -17 -13  -1    8.12    0.90 
  17  13   1   10.64    0.94 
   8 -14  -1    0.98    0.30 
   7 -14  -1    0.32    0.23 
  -7  14   1   -0.20    0.24 
   6 -14  -1    9.82    0.81 
  -6  14   1    8.27    0.81 
   5 -14  -1    0.08    0.16 
  -5  14   1    0.08    0.17 
   4 -14  -1    4.31    0.51 
  -4  14   1    3.24    0.53 
   2 -14  -1   14.27    0.84 
   2 -14  -1   16.54    0.77 
  -2  14   1   17.48    0.85 
   1 -14  -1   21.48    0.96 
   1 -14  -1   20.62    0.99 
  -1  14   1   23.35    1.00 
   0 -14  -1    4.04    0.56 
  -1 -14  -1    6.30    0.54 
   1  14   1    5.68    0.47 
   1  14   1    6.83    0.52 
  -3 -14  -1   16.47    0.92 
   3  14   1   16.74    0.74 
   3  14   1   17.84    0.80 
  -4 -14  -1   -0.05    0.12 
   4  14   1    0.18    0.12 
   4  14   1    0.07    0.08 
  -5 -14  -1   14.12    0.79 
   5  14   1   13.65    0.70 
   5  14   1   13.50    0.60 
   7  14   1    1.07    0.22 
   8  14   1    4.25    0.31 
   9  14   1   17.16    0.64 
   9  14   1   20.60    0.93 
  10  14   1    0.27    0.16 
  11  14   1    5.88    0.55 
  12  14   1    5.38    0.56 
 -13 -14  -1    4.56    0.62 
  13  14   1    4.72    0.56 
 -14 -14  -1   33.69    1.55 
  14  14   1   34.14    1.46 
 -16 -14  -1   14.21    1.06 
  16  14   1   14.41    1.02 
 -17 -14  -1    3.90    0.80 
  17  14   1    4.47    0.77 
   7 -15  -1    0.39    0.24 
  -7  15   1   -0.32    0.24 
   6 -15  -1    0.42    0.23 
   5 -15  -1    1.04    0.26 
  -5  15   1    0.87    0.26 
   4 -15  -1   -0.05    0.16 
  -3  15   1    1.06    0.25 
   2 -15  -1    2.94    0.36 
   2 -15  -1    1.94    0.44 
  -2  15   1    2.20    0.45 
   1 -15  -1    2.41    0.35 
  -1  15   1    1.90    0.44 
   0 -15  -1   46.93    1.65 
   0 -15  -1   42.41    1.63 
   0  15   1   45.39    1.63 
  -1 -15  -1    8.79    0.71 
   1  15   1    9.28    0.64 
   1  15   1   10.28    0.66 
  -2 -15  -1    8.78    0.65 
   2  15   1    7.46    0.58 
   2  15   1    6.77    0.55 
  -3 -15  -1    0.24    0.13 
   3  15   1    0.07    0.14 
   4  15   1    0.74    0.18 
   4  15   1    1.22    0.29 
  -5 -15  -1   45.18    1.70 
   5  15   1   43.74    1.46 
   5  15   1   43.22    1.58 
  -6 -15  -1    0.57    0.18 
   6  15   1    0.76    0.14 
   6  15   1    0.82    0.20 
  -7 -15  -1    8.44    0.77 
   7  15   1    9.99    0.49 
   7  15   1   11.27    0.68 
   8  15   1    2.16    0.27 
   8  15   1    2.77    0.45 
   9  15   1    0.30    0.17 
   9  15   1    0.20    0.08 
  10  15   1    0.25    0.17 
 -11 -15  -1    0.11    0.14 
  11  15   1   -0.08    0.16 
 -12 -15  -1    0.13    0.16 
  12  15   1    0.09    0.17 
 -13 -15  -1   17.84    1.08 
  13  15   1   17.35    0.97 
 -14 -15  -1    6.51    0.78 
  14  15   1    4.55    0.70 
 -15 -15  -1   41.91    1.86 
  15  15   1   40.74    1.73 
 -16 -15  -1    6.25    0.91 
  16  15   1    7.44    0.85 
  17  15   1    2.04    0.40 
  -5  16   1    1.45    0.31 
   4 -16  -1    0.10    0.19 
  -4  16   1   -0.17    0.19 
   3 -16  -1    0.28    0.18 
  -3  16   1   -0.09    0.21 
   2 -16  -1    0.15    0.16 
  -2  16   1    0.01    0.17 
   1 -16  -1    0.37    0.17 
   1 -16  -1    0.23    0.13 
  -1  16   1    0.33    0.18 
   0 -16  -1    2.32    0.40 
   0  16   1    1.68    0.41 
  -1 -16  -1   30.40    1.27 
   1  16   1   30.39    1.22 
  -2 -16  -1    2.89    0.51 
   2  16   1    2.73    0.49 
   2  16   1    2.10    0.45 
   3  16   1    2.37    0.45 
   3  16   1    1.67    0.41 
  -4 -16  -1   18.74    0.99 
   4  16   1   16.74    0.88 
   4  16   1   18.61    0.82 
  -5 -16  -1   12.20    0.87 
   5  16   1   13.15    0.77 
   5  16   1   12.67    0.63 
  -6 -16  -1   26.49    1.29 
   6  16   1   26.53    0.99 
   6  16   1   26.91    1.16 
  -7 -16  -1    0.00    0.13 
  -8 -16  -1   10.49    0.85 
   8  16   1   11.93    0.75 
   8  16   1   11.49    0.53 
  -9 -16  -1   13.56    0.96 
   9  16   1   14.31    0.83 
 -10 -16  -1    0.36    0.18 
  10  16   1    0.18    0.18 
 -11 -16  -1    1.68    0.50 
  11  16   1    1.17    0.26 
 -12 -16  -1    5.32    0.66 
 -14 -16  -1    6.51    0.78 
 -15 -16  -1    0.38    0.24 
  15  16   1    0.11    0.27 
 -16 -16  -1   18.45    1.32 
  16  16   1   18.67    1.17 
   4 -17  -1    3.78    0.62 
  -4  17   1    2.44    0.61 
   3 -17  -1    0.57    0.23 
  -3  17   1   -0.17    0.23 
   2 -17  -1    0.53    0.22 
  -2  17   1    0.16    0.23 
   1 -17  -1    0.32    0.19 
  -1  17   1    0.32    0.24 
   0 -17  -1    0.81    0.22 
   0 -17  -1    0.66    0.18 
   0  17   1    0.54    0.21 
  -1 -17  -1    3.63    0.54 
   1  17   1    4.91    0.52 
   2  17   1    0.19    0.17 
   2  17   1    0.10    0.15 
  -3 -17  -1    2.06    0.51 
   3  17   1    2.68    0.46 
   3  17   1    2.32    0.43 
  -4 -17  -1   -0.09    0.14 
   4  17   1    0.00    0.12 
   4  17   1   -0.16    0.15 
  -5 -17  -1   12.93    0.90 
   5  17   1   12.72    0.78 
   5  17   1   10.85    0.60 
  -6 -17  -1   29.89    1.41 
   6  17   1   29.79    1.12 
   6  17   1   30.10    1.27 
  -7 -17  -1    0.01    0.16 
   7  17   1    0.12    0.10 
   7  17   1   -0.07    0.17 
  -8 -17  -1   -0.02    0.13 
   8  17   1   -0.06    0.08 
  -9 -17  -1    0.82    0.22 
   9  17   1    0.73    0.23 
 -10 -17  -1    1.17    0.28 
  10  17   1    1.28    0.27 
 -11 -17  -1    1.25    0.29 
  11  17   1    1.67    0.31 
 -12 -17  -1    3.74    0.66 
  12  17   1    3.05    0.59 
  13  17   1    2.09    0.37 
 -14 -17  -1    0.12    0.22 
  14  17   1   -0.26    0.23 
  15  17   1    1.60    0.37 
 -16 -17  -1    5.09    0.88 
  16  17   1    5.28    0.78 
   3 -18  -1    0.52    0.25 
  -3  18   1    0.10    0.25 
   2 -18  -1    0.03    0.19 
   1 -18  -1   -0.08    0.17 
   0 -18  -1    0.16    0.19 
   0 -18  -1    0.04    0.16 
  -1 -18  -1    0.09    0.16 
   2  18   1   -0.01    0.20 
   2  18   1    0.31    0.18 
  -3 -18  -1    7.30    0.75 
   3  18   1    8.23    0.68 
   3  18   1    8.16    0.63 
  -4 -18  -1    9.71    0.79 
   4  18   1    9.48    0.70 
   4  18   1    9.58    0.65 
   5  18   1    1.26    0.26 
  -6 -18  -1    2.13    0.58 
   6  18   1    1.68    0.39 
   6  18   1    2.92    0.52 
  -7 -18  -1    8.84    0.82 
   7  18   1    9.20    0.72 
   7  18   1    9.26    0.55 
   8  18   1    2.69    0.34 
   8  18   1    2.52    0.53 
  -9 -18  -1    2.33    0.67 
 -10 -18  -1    0.01    0.22 
  10  18   1    0.37    0.22 
 -11 -18  -1    0.07    0.23 
  11  18   1    0.23    0.23 
 -12 -18  -1    0.43    0.27 
  12  18   1    0.60    0.27 
 -13 -18  -1    0.76    0.30 
  13  18   1    1.16    0.31 
 -14 -18  -1   -0.03    0.25 
  14  18   1    0.01    0.26 
 -15 -18  -1    0.11    0.25 
  15  18   1    0.03    0.26 
   1 -19  -1   -0.16    0.19 
   0 -19  -1    0.76    0.26 
  -1 -19  -1    0.69    0.24 
   1  19   1    0.77    0.29 
   2  19   1    0.59    0.22 
   3  19   1    4.83    0.58 
   3  19   1    3.35    0.64 
  -4 -19  -1    8.60    0.83 
   4  19   1    6.95    0.64 
   4  19   1    7.51    0.75 
  -5 -19  -1   17.59    1.05 
   5  19   1   14.73    0.93 
  -6 -19  -1    0.15    0.20 
   6  19   1    0.03    0.22 
  -7 -19  -1    4.22    0.75 
   7  19   1    5.21    0.66 
  -8 -19  -1    0.93    0.30 
  -9 -19  -1    9.08    0.97 
   9  19   1   10.33    0.82 
 -10 -19  -1    7.64    0.94 
  10  19   1    8.54    0.81 
 -11 -19  -1    0.85    0.30 
  11  19   1    1.18    0.32 
 -12 -19  -1    0.66    0.31 
  12  19   1    0.98    0.32 
  13  19   1    0.59    0.29 
  14  19   1    0.10    0.27 
  -1 -20  -1    0.58    0.27 
   1  20   1    0.67    0.27 
  -2 -20  -1    5.84    0.83 
  -2 -20  -1    9.41    0.78 
   2  20   1    7.73    0.73 
  -3 -20  -1    6.34    0.80 
   3  20   1    4.97    0.79 
   3  20   1    7.15    0.68 
  -4 -20  -1   27.06    1.41 
   4  20   1   23.94    1.25 
   4  20   1   25.62    1.18 
  -5 -20  -1   10.68    0.94 
   5  20   1    8.64    0.81 
  -7 -20  -1   14.49    1.11 
   7  20   1   13.48    0.96 
  -8 -20  -1   10.17    1.01 
   8  20   1   10.64    0.87 
  -9 -20  -1   10.08    1.02 
   9  20   1   11.56    0.89 
 -10 -20  -1    3.27    0.82 
  10  20   1    3.85    0.70 
 -11 -20  -1   11.30    1.05 
  11  20   1   11.30    0.91 
 -12 -20  -1    3.47    0.82 
  12  20   1    3.58    0.72 
  -5 -21  -1   18.81    1.22 
   5  21   1   16.57    1.08 
   6  21   1    5.51    0.76 
   6  21   1    6.30    0.63 
  -7 -21  -1    4.16    0.80 
  -8 -21  -1   16.78    1.22 
   8  21   1   14.98    1.07 
  -9 -21  -1    7.74    0.91 
   9  21   1    5.98    0.82 
 -10 -21  -1    6.13    0.86 
  10  21   1    4.58    0.74 
   8  21  -2    0.80    0.28 
   7  21  -2    0.84    0.27 
  -7 -21   2    0.45    0.28 
   6  21  -2    0.65    0.25 
  -6 -21   2    0.31    0.24 
   5  21  -2   -0.22    0.18 
   5  21  -2    0.16    0.21 
  -5 -21   2    0.12    0.22 
  11  20  -2   -0.19    0.23 
   9  20  -2   -0.15    0.22 
   8  20  -2    0.15    0.23 
   6  20  -2   -0.10    0.21 
  -6 -20   2   -0.08    0.22 
   5  20  -2    5.94    0.68 
   5  20  -2    3.99    0.60 
  -5 -20   2    4.50    0.79 
   4  20  -2    0.34    0.23 
  -4 -20   2    0.74    0.26 
   3  20  -2    0.17    0.23 
   3  20  -2    0.61    0.26 
  -3 -20   2    0.14    0.24 
   2  20  -2    0.55    0.26 
  -2 -20   2    0.26    0.27 
  13  19  -2   10.95    0.96 
 -13 -19   2    8.69    0.99 
  12  19  -2   -0.10    0.26 
  11  19  -2   -0.09    0.26 
  10  19  -2   -0.26    0.21 
   9  19  -2    3.34    0.65 
   8  19  -2    3.52    0.60 
   6  19  -2    2.68    0.49 
  -6 -19   2    3.15    0.72 
   5  19  -2    0.02    0.20 
   4  19  -2    3.36    0.57 
   3  19  -2    2.24    0.57 
  -3 -19   2    1.34    0.32 
   2  19  -2    0.12    0.20 
   1  19  -2    0.07    0.22 
  -1 -19   2    0.30    0.22 
   0  19  -2    0.21    0.24 
   0 -19   2    0.44    0.24 
   0 -19   2    0.49    0.19 
  -1  19  -2    7.43    0.74 
   1 -19   2    7.33    0.73 
  14  18  -2    4.72    0.73 
  13  18  -2   27.77    1.36 
  12  18  -2   19.61    1.14 
  11  18  -2   -0.06    0.24 
  10  18  -2   10.46    0.83 
   9  18  -2    2.57    0.56 
   8  18  -2    5.69    0.65 
   7  18  -2    0.90    0.17 
   7  18  -2    0.95    0.24 
   6  18  -2    0.75    0.19 
   6  18  -2    0.91    0.23 
   5  18  -2    1.00    0.23 
   5  18  -2    0.54    0.18 
  -5 -18   2    0.61    0.21 
   4  18  -2   -0.03    0.14 
   4  18  -2    0.22    0.17 
   3  18  -2    0.39    0.19 
   3  18  -2    0.79    0.22 
   2  18  -2    0.27    0.18 
   2  18  -2    0.50    0.20 
   1  18  -2    0.27    0.19 
  -1 -18   2    0.21    0.17 
   0  18  -2   -0.26    0.20 
   0 -18   2   -0.03    0.16 
   0 -18   2    0.18    0.19 
  -1  18  -2    0.37    0.24 
   1 -18   2    0.68    0.24 
  -2  18  -2    1.31    0.31 
   2 -18   2    1.65    0.32 
  -3  18  -2    2.64    0.64 
   3 -18   2    2.50    0.59 
  15  17  -2    0.44    0.26 
  14  17  -2    0.57    0.26 
  13  17  -2    5.35    0.71 
  12  17  -2   42.67    1.72 
  11  17  -2   13.11    0.92 
  10  17  -2    0.04    0.21 
   9  17  -2   10.84    0.75 
   8  17  -2    0.09    0.17 
   7  17  -2    1.22    0.25 
   6  17  -2    3.34    0.46 
   6  17  -2    2.44    0.36 
   4  17  -2    1.93    0.43 
   4  17  -2    1.26    0.24 
   3  17  -2    8.77    0.60 
   3  17  -2    8.63    0.62 
  -3 -17   2    8.85    0.71 
   2  17  -2    0.80    0.20 
  -2 -17   2    0.72    0.20 
   1  17  -2    0.48    0.17 
  -1 -17   2   -0.02    0.16 
   0  17  -2    3.46    0.54 
   0 -17   2    2.81    0.51 
   0 -17   2    3.19    0.53 
  -1  17  -2    1.72    0.30 
  -2  17  -2   -0.15    0.19 
   2 -17   2    0.18    0.19 
  -4  17  -2   -0.27    0.20 
   4 -17   2    0.11    0.20 
  16  16  -2   -0.11    0.24 
  15  16  -2    0.68    0.29 
  14  16  -2    1.77    0.34 
  13  16  -2    1.35    0.30 
  12  16  -2    3.97    0.61 
  11  16  -2    6.86    0.66 
  10  16  -2    9.08    0.69 
   9  16  -2   14.92    0.88 
   8  16  -2   -0.04    0.16 
   8  16  -2   -0.11    0.10 
   7  16  -2    2.82    0.31 
   7  16  -2    2.00    0.45 
   6  16  -2    1.23    0.31 
   6  16  -2    1.78    0.44 
   5  16  -2    8.84    0.62 
   5  16  -2    6.43    0.52 
   4  16  -2    4.03    0.47 
   3  16  -2    0.41    0.15 
   3  16  -2    0.39    0.16 
   2  16  -2    7.77    0.59 
   2  16  -2    8.18    0.59 
  -2 -16   2    7.80    0.65 
   1  16  -2    0.08    0.14 
  -1 -16   2   -0.17    0.15 
   0  16  -2   -0.08    0.14 
   0 -16   2   -0.03    0.13 
   0 -16   2   -0.12    0.12 
  -1  16  -2    2.49    0.48 
   1 -16   2    2.45    0.43 
   1 -16   2    1.76    0.41 
  -2  16  -2   13.22    0.82 
   2 -16   2   12.79    0.80 
   2 -16   2   10.40    0.73 
  -3  16  -2    6.18    0.69 
   3 -16   2    7.76    0.67 
   4 -16   2    0.16    0.18 
  -5  16  -2    0.14    0.22 
   5 -16   2    0.22    0.21 
  16  15  -2    4.59    0.77 
  15  15  -2    0.62    0.27 
  14  15  -2    0.65    0.26 
  13  15  -2   10.52    0.80 
  12  15  -2   14.28    0.89 
  11  15  -2    0.88    0.25 
  10  15  -2    0.03    0.19 
   9  15  -2   71.17    2.37 
   8  15  -2   16.45    0.88 
   7  15  -2    0.01    0.09 
   6  15  -2    0.69    0.19 
   6  15  -2    0.57    0.13 
   5  15  -2    0.35    0.15 
   4  15  -2    1.09    0.23 
   3  15  -2    6.32    0.52 
   3  15  -2    6.80    0.48 
   2  15  -2    0.23    0.14 
   2  15  -2   -0.01    0.12 
   1  15  -2   15.51    0.81 
   1  15  -2   17.45    0.82 
  -1 -15   2   13.57    0.90 
   0  15  -2    0.04    0.16 
   0 -15   2    0.11    0.17 
   0 -15   2    0.36    0.15 
  -1  15  -2   -0.10    0.14 
   1 -15   2    0.11    0.12 
   1 -15   2    0.25    0.14 
  -2  15  -2    0.15    0.16 
   2 -15   2    0.18    0.11 
   2 -15   2    0.29    0.15 
   3 -15   2    1.86    0.38 
   3 -15   2    2.42    0.47 
  -4  15  -2    1.39    0.29 
  -5  15  -2    0.10    0.20 
   5 -15   2    0.24    0.19 
  -6  15  -2    5.05    0.71 
   6 -15   2    5.55    0.68 
  -7  15  -2    0.65    0.28 
   7 -15   2    0.87    0.28 
  17  14  -2    3.97    0.73 
 -17 -14   2    3.34    0.71 
  16  14  -2    0.29    0.27 
  15  14  -2   14.11    0.99 
  14  14  -2    0.94    0.27 
  13  14  -2   11.87    0.84 
  12  14  -2   25.95    1.21 
  11  14  -2    0.40    0.20 
  10  14  -2   -0.07    0.16 
   9  14  -2    4.37    0.49 
   8  14  -2   52.08    1.80 
   7  14  -2   19.27    0.72 
   7  14  -2   19.97    0.89 
   6  14  -2    3.67    0.43 
   6  14  -2    3.03    0.29 
   5  14  -2    0.32    0.14 
   5  14  -2    0.38    0.10 
   4  14  -2    0.17    0.09 
   4  14  -2    0.11    0.13 
   3  14  -2    2.96    0.39 
   3  14  -2    3.22    0.36 
   2  14  -2    0.29    0.13 
   1  14  -2    0.95    0.18 
   0  14  -2   41.46    1.50 
   0 -14   2   40.02    1.54 
  -1  14  -2    5.39    0.55 
   1 -14   2    4.55    0.51 
   1 -14   2    5.60    0.57 
  -2  14  -2    8.48    0.64 
   2 -14   2    8.71    0.58 
   2 -14   2    8.76    0.61 
  -3  14  -2    4.17    0.52 
   3 -14   2    4.57    0.42 
   3 -14   2    5.73    0.51 
  -4  14  -2    0.32    0.19 
   4 -14   2    0.54    0.18 
  -5  14  -2    0.12    0.18 
   5 -14   2    0.18    0.16 
  -6  14  -2   -0.17    0.18 
   6 -14   2    0.22    0.18 
  -7  14  -2    3.08    0.66 
   7 -14   2    4.74    0.64 
  -8  14  -2   10.67    0.93 
   8 -14   2   12.60    0.91 
  17  13  -2    5.61    0.80 
 -17 -13   2    5.42    0.76 
  16  13  -2   23.04    1.24 
  15  13  -2    0.50    0.27 
  14  13  -2    0.28    0.21 
  13  13  -2   20.63    1.04 
  12  13  -2   30.69    1.32 
  11  13  -2   55.23    1.94 
  10  13  -2    1.10    0.22 
   9  13  -2    2.93    0.41 
   8  13  -2    0.02    0.11 
   7  13  -2    0.10    0.11 
   6  13  -2    0.14    0.08 
   6  13  -2    0.21    0.12 
   5  13  -2    4.24    0.41 
   5  13  -2    3.35    0.29 
   4  13  -2    4.31    0.40 
   4  13  -2    4.56    0.33 
   3  13  -2   30.91    1.16 
   3  13  -2   30.67    1.10 
   2  13  -2   26.39    1.01 
   2  13  -2   24.00    0.99 
   1  13  -2    8.69    0.57 
   1  13  -2    9.97    0.56 
   0  13  -2    5.69    0.47 
  -1  13  -2   92.60    2.87 
   1 -13   2   93.12    2.88 
   1 -13   2   88.90    2.85 
  -3  13  -2   20.54    0.96 
   3 -13   2   20.51    0.85 
   3 -13   2   18.84    0.93 
  -4  13  -2   21.99    1.03 
   4 -13   2   23.49    1.03 
   4 -13   2   20.47    0.84 
  -5  13  -2    0.71    0.21 
   5 -13   2    0.64    0.18 
   6 -13   2    0.12    0.15 
   7 -13   2    2.49    0.51 
  -8  13  -2    0.72    0.26 
   8 -13   2    0.82    0.25 
  -9  13  -2   12.31    1.00 
   9 -13   2   15.08    1.01 
  17  12  -2    0.43    0.27 
 -17 -12   2    0.27    0.21 
  16  12  -2   10.15    0.90 
  15  12  -2   20.31    1.12 
  14  12  -2    0.42    0.21 
  13  12  -2    0.49    0.20 
  12  12  -2   56.75    1.99 
  11  12  -2    4.09    0.51 
  10  12  -2    4.08    0.44 
   9  12  -2   13.69    0.70 
   8  12  -2    2.47    0.34 
   7  12  -2   14.80    0.69 
   7  12  -2   13.82    0.52 
   6  12  -2   15.95    0.72 
   6  12  -2   15.15    0.57 
   5  12  -2   26.62    0.90 
   5  12  -2   26.27    1.01 
   4  12  -2   15.40    0.60 
   4  12  -2   14.17    0.67 
   3  12  -2    3.85    0.28 
   2  12  -2   41.56    1.40 
   2  12  -2   41.83    1.42 
   1  12  -2   13.29    0.69 
   1  12  -2   15.91    0.70 
   0  12  -2    6.50    0.48 
   0  12  -2    7.39    0.49 
  -1  12  -2   28.49    1.05 
   1 -12   2   24.85    1.05 
   1 -12   2   23.86    1.02 
  -2  12  -2   45.04    1.58 
   2 -12   2   43.49    1.57 
   2 -12   2   45.45    1.53 
  -3  12  -2   18.44    0.85 
   3 -12   2   15.22    0.83 
   3 -12   2   17.31    0.73 
  -4  12  -2    6.00    0.56 
   4 -12   2    7.11    0.41 
  -5  12  -2   23.27    1.07 
   5 -12   2   23.64    1.06 
  -6  12  -2    0.80    0.22 
   6 -12   2    0.81    0.20 
  -7  12  -2    0.13    0.18 
   7 -12   2    0.34    0.18 
  -8  12  -2    1.80    0.32 
  -9  12  -2    0.44    0.23 
   9 -12   2    0.60    0.25 
 -10  12  -2    3.08    0.68 
  10 -12   2    3.34    0.72 
  17  11  -2    0.59    0.28 
 -17 -11   2    0.59    0.22 
  16  11  -2    0.17    0.25 
  15  11  -2    4.95    0.71 
  14  11  -2   20.35    1.05 
  13  11  -2    0.74    0.21 
  12  11  -2    4.82    0.54 
  11  11  -2   27.54    1.15 
  10  11  -2    0.24    0.13 
   9  11  -2   24.95    1.01 
   8  11  -2    1.89    0.32 
   7  11  -2   -0.03    0.09 
   6  11  -2   13.83    0.63 
   6  11  -2   13.78    0.50 
   5  11  -2    5.14    0.37 
   5  11  -2    4.96    0.28 
   4  11  -2   11.60    0.55 
   4  11  -2   11.66    0.49 
   3  11  -2    0.06    0.08 
   2  11  -2   12.12    0.57 
   2  11  -2   12.75    0.55 
   1  11  -2   25.90    0.97 
   1  11  -2   27.68    0.98 
   0  11  -2    1.09    0.27 
   0  11  -2    0.75    0.14 
  -1  11  -2  126.29    3.74 
   1 -11   2  124.78    3.72 
  -2  11  -2   79.96    2.45 
   2 -11   2   75.29    2.41 
   2 -11   2   77.00    2.43 
  -3  11  -2    1.47    0.35 
   3 -11   2    1.03    0.27 
  -4  11  -2    1.98    0.37 
   4 -11   2    2.47    0.25 
   5 -11   2    0.43    0.18 
  -6  11  -2    2.38    0.46 
   6 -11   2    1.81    0.42 
  -7  11  -2    3.81    0.52 
   7 -11   2    3.57    0.49 
  -8  11  -2    0.43    0.20 
   8 -11   2    0.64    0.21 
  -9  11  -2   -0.14    0.16 
   9 -11   2   -0.11    0.17 
 -10  11  -2    1.14    0.29 
  10 -11   2    1.44    0.33 
 -18 -10   2    4.93    0.68 
  17  10  -2    3.07    0.70 
 -17 -10   2    4.52    0.60 
  16  10  -2    0.09    0.24 
  15  10  -2    6.07    0.69 
  14  10  -2    0.26    0.19 
  13  10  -2   29.02    1.25 
  12  10  -2    0.25    0.16 
  11  10  -2    7.23    0.55 
  10  10  -2    1.61    0.33 
   9  10  -2   15.81    0.74 
   8  10  -2   28.20    1.06 
   7  10  -2    0.08    0.09 
   6  10  -2    0.00    0.07 
   6  10  -2    0.12    0.04 
   5  10  -2   13.84    0.61 
   5  10  -2   14.11    0.50 
   4  10  -2   26.22    0.86 
   4  10  -2   25.88    0.94 
   3  10  -2    2.89    0.27 
   3  10  -2    2.21    0.20 
   2  10  -2    7.17    0.37 
   2  10  -2    7.04    0.39 
   1  10  -2    5.07    0.33 
   1  10  -2    4.69    0.32 
   0  10  -2   16.42    0.67 
   0  10  -2   15.71    0.66 
   1 -10   2    1.52    0.23 
  -2  10  -2   69.50    2.19 
   2 -10   2   68.39    2.16 
  -3  10  -2    6.75    0.49 
   3 -10   2    6.49    0.40 
  -4  10  -2   15.36    0.75 
   4 -10   2   15.32    0.59 
   4 -10   2   13.55    0.71 
  -5  10  -2    9.81    0.59 
   5 -10   2    8.73    0.58 
  -6  10  -2    0.11    0.15 
  -7  10  -2    0.50    0.18 
   7 -10   2    0.27    0.18 
  -8  10  -2    4.12    0.51 
   8 -10   2    3.98    0.52 
  -9  10  -2    0.59    0.20 
   9 -10   2    0.76    0.24 
 -10  10  -2    1.34    0.29 
 -11  10  -2    0.65    0.26 
  11 -10   2    0.85    0.29 
  18   9  -2    0.04    0.28 
 -18  -9   2    0.10    0.16 
  17   9  -2   11.01    0.93 
 -17  -9   2    9.91    0.73 
  16   9  -2    0.23    0.25 
  15   9  -2    2.43    0.57 
  14   9  -2    1.65    0.29 
  13   9  -2   -0.04    0.16 
  12   9  -2   10.60    0.67 
  11   9  -2    0.64    0.18 
  10   9  -2    6.00    0.48 
   9   9  -2    6.96    0.47 
   8   9  -2    8.52    0.49 
   7   9  -2    0.10    0.09 
   6   9  -2    2.15    0.24 
  -6  -9   2    2.33    0.12 
   5   9  -2   25.55    0.92 
   5   9  -2   26.16    0.81 
   4   9  -2   61.30    1.90 
   4   9  -2   62.69    1.82 
   3   9  -2   64.39    1.89 
   3   9  -2   62.40    1.93 
   2   9  -2   11.02    0.49 
   2   9  -2   11.13    0.47 
   1   9  -2   10.64    0.48 
   1   9  -2   11.11    0.49 
   0   9  -2    2.97    0.24 
   0   9  -2    2.50    0.25 
   1  -9   2    0.23    0.07 
  -2   9  -2   40.46    1.38 
   2  -9   2   41.61    1.36 
  -3   9  -2   44.83    1.54 
   3  -9   2   47.27    1.45 
   3  -9   2   45.51    1.52 
  -4   9  -2   49.60    1.67 
   4  -9   2   48.48    1.64 
   4  -9   2   49.48    1.50 
   5  -9   2    6.63    0.51 
  -6   9  -2    0.12    0.13 
   6  -9   2    0.09    0.12 
  -7   9  -2   13.12    0.72 
   7  -9   2   11.64    0.71 
  -8   9  -2    8.68    0.64 
   8  -9   2    7.08    0.64 
  -9   9  -2    2.55    0.49 
   9  -9   2    2.78    0.51 
 -10   9  -2    3.03    0.57 
  10  -9   2    2.99    0.57 
 -11   9  -2    9.58    0.83 
  11  -9   2   11.26    0.84 
 -12   9  -2    4.78    0.71 
  12  -9   2    4.57    0.75 
  18   8  -2   -0.14    0.27 
 -18  -8   2    0.17    0.20 
  17   8  -2   -0.25    0.24 
  16   8  -2    8.38    0.81 
  15   8  -2    0.69    0.24 
  14   8  -2   12.07    0.80 
  13   8  -2    0.59    0.20 
  11   8  -2    0.46    0.17 
  10   8  -2    6.50    0.49 
   9   8  -2    6.67    0.46 
   8   8  -2    5.14    0.38 
   7   8  -2   23.88    0.89 
   6   8  -2   24.03    0.87 
   5   8  -2    0.37    0.09 
   5   8  -2    0.28    0.05 
  -5  -8   2    0.42    0.09 
   4   8  -2   16.46    0.56 
   4   8  -2   17.13    0.65 
   3   8  -2  113.50    3.38 
   3   8  -2  108.29    3.21 
   2   8  -2   56.24    2.02 
   2   8  -2   74.36    3.82 
   1   8  -2   57.85    1.77 
   1   8  -2   58.65    1.77 
   0   8  -2  190.93    5.88 
   0   8  -2  193.48    5.93 
  -1   8  -2   35.51    1.19 
  -3   8  -2   10.93    0.54 
   3  -8   2   10.73    0.51 
   3  -8   2   11.39    0.45 
  -4   8  -2   26.81    1.00 
   4  -8   2   25.62    0.97 
   4  -8   2   24.94    0.83 
  -5   8  -2  142.06    4.16 
   5  -8   2  137.42    4.12 
  -6   8  -2   22.08    0.93 
   6  -8   2   20.44    0.91 
  -7   8  -2    0.79    0.17 
   7  -8   2    0.63    0.16 
  -8   8  -2   23.86    1.05 
   8  -8   2   23.47    1.05 
  -9   8  -2    0.05    0.16 
   9  -8   2    0.26    0.18 
 -10   8  -2    9.14    0.69 
  10  -8   2    9.22    0.70 
 -11   8  -2   17.01    0.99 
  11  -8   2   16.84    1.01 
 -12   8  -2    6.36    0.73 
  12  -8   2    6.61    0.79 
 -13   8  -2    8.43    0.84 
  13  -8   2    8.61    0.94 
  18   7  -2   -0.14    0.28 
 -17  -7   2    0.06    0.14 
  16   7  -2   -0.25    0.23 
  15   7  -2    0.20    0.21 
  14   7  -2   27.14    1.24 
  13   7  -2    5.75    0.57 
  12   7  -2   -0.11    0.14 
  11   7  -2   10.97    0.66 
  10   7  -2    0.52    0.15 
   9   7  -2   21.25    0.86 
   8   7  -2   52.08    1.68 
   7   7  -2    0.03    0.08 
   6   7  -2   46.30    1.48 
   5   7  -2   22.73    0.81 
   4   7  -2   38.02    1.14 
   4   7  -2   37.76    1.22 
  -4  -7   2   40.54    1.16 
   3   7  -2   75.49    2.24 
   3   7  -2   77.05    2.32 
   2   7  -2   97.29    5.70 
   1   7  -2   79.53    2.37 
   1   7  -2   73.67    2.34 
   0   7  -2   11.50    0.49 
  -1   7  -2  299.84    9.17 
  -2   7  -2  145.02    4.67 
   2  -7   2  143.34    4.48 
  -3   7  -2   12.15    0.55 
   3  -7   2   11.38    0.51 
  -4   7  -2   16.47    0.69 
   4  -7   2   15.81    0.66 
   5  -7   2    2.49    0.31 
  -6   7  -2   96.27    2.97 
   6  -7   2   97.26    2.96 
  -7   7  -2    7.19    0.50 
   7  -7   2    5.94    0.49 
  -8   7  -2    0.18    0.13 
   8  -7   2    0.22    0.14 
  -9   7  -2    1.10    0.22 
   9  -7   2    1.83    0.45 
 -10   7  -2    2.64    0.51 
  10  -7   2    4.01    0.53 
 -11   7  -2    0.69    0.20 
  11  -7   2    0.76    0.24 
 -12   7  -2   14.45    0.94 
  12  -7   2   13.59    0.97 
 -13   7  -2    0.49    0.24 
  13  -7   2    0.70    0.30 
  18   6  -2    7.61    0.94 
  17   6  -2    7.27    0.91 
 -16  -6   2    1.28    0.39 
  15   6  -2    0.93    0.26 
  14   6  -2    3.05    0.56 
  13   6  -2   11.25    0.49 
  13   6  -2   11.30    0.75 
  12   6  -2    8.67    0.63 
  11   6  -2   10.32    0.66 
  10   6  -2    0.37    0.15 
   9   6  -2    0.52    0.13 
   8   6  -2    4.85    0.34 
   7   6  -2   13.54    0.58 
   6   6  -2    2.89    0.27 
   5   6  -2   52.58    1.62 
   4   6  -2   31.93    1.05 
   4   6  -2   34.18    0.96 
  -4  -6   2   32.71    0.97 
   3   6  -2    6.60    0.26 
   3   6  -2    7.10    0.32 
  -3  -6   2    6.79    0.28 
   2   6  -2  354.43   10.56 
   2   6  -2  373.86   10.75 
   1   6  -2    1.17    0.13 
   0   6  -2    0.78    0.13 
   0   6  -2    0.77    0.12 
  -1   6  -2    1.76    0.20 
  -2   6  -2  102.36    3.26 
   2  -6   2  102.85    3.18 
  -3   6  -2  158.43    5.13 
   3  -6   2  157.83    5.00 
  -4   6  -2    8.11    0.44 
   4  -6   2    6.92    0.40 
  -5   6  -2    6.04    0.38 
   5  -6   2    5.74    0.36 
  -6   6  -2    0.28    0.10 
   6  -6   2    0.03    0.10 
  -7   6  -2   18.99    0.82 
   7  -6   2   17.71    0.81 
  -8   6  -2    0.01    0.11 
   8  -6   2   -0.12    0.11 
  -9   6  -2    0.08    0.13 
   9  -6   2    0.30    0.14 
 -10   6  -2   11.70    0.75 
  10  -6   2   11.65    0.74 
 -11   6  -2    0.30    0.15 
  11  -6   2    0.08    0.17 
 -12   6  -2    0.11    0.18 
  12  -6   2    0.12    0.21 
 -13   6  -2    0.44    0.24 
  13  -6   2    0.60    0.28 
 -14   6  -2    0.17    0.21 
  14  -6   2    0.08    0.26 
  17   5  -2   21.90    1.30 
  16   5  -2   24.82    1.29 
 -16  -5   2   23.10    1.12 
  15   5  -2    0.49    0.22 
  14   5  -2    4.17    0.57 
  13   5  -2    3.57    0.23 
  13   5  -2    3.23    0.50 
  12   5  -2    9.91    0.67 
  12   5  -2   10.39    0.39 
  11   5  -2   46.65    1.45 
  11   5  -2   52.82    1.77 
  10   5  -2    2.79    0.17 
  10   5  -2    3.54    0.42 
   9   5  -2   17.70    0.76 
   8   5  -2    3.34    0.31 
   7   5  -2    9.47    0.47 
   6   5  -2  230.92   12.52 
   5   5  -2   23.33    0.80 
   4   5  -2    1.69    0.16 
   3   5  -2   36.29    1.14 
   3   5  -2   37.49    1.08 
  -3  -5   2   38.05    1.10 
   2   5  -2    2.09    0.13 
   2   5  -2    2.39    0.16 
   1   5  -2   42.96    1.27 
   1   5  -2   42.38    1.42 
   0   5  -2   30.27    0.93 
   0   5  -2   30.18    0.95 
  -1   5  -2   17.48    0.62 
  -2   5  -2   42.88    1.32 
   2  -5   2   41.58    1.29 
  -3   5  -2    0.63    0.11 
  -4   5  -2   54.12    1.69 
   4  -5   2   53.11    1.66 
   5  -5   2    0.16    0.08 
  -6   5  -2    0.04    0.06 
   6  -5   2    0.04    0.07 
  -7   5  -2   -0.12    0.09 
  -8   5  -2    8.77    0.56 
   8  -5   2    9.12    0.55 
  -9   5  -2    0.08    0.12 
   9  -5   2    0.18    0.12 
 -10   5  -2    0.48    0.18 
  10  -5   2    0.63    0.18 
 -11   5  -2   21.98    1.02 
  11  -5   2   21.55    1.06 
 -12   5  -2    0.98    0.22 
  12  -5   2    1.02    0.25 
 -13   5  -2    1.30    0.28 
  13  -5   2    0.99    0.28 
 -14   5  -2   -0.13    0.18 
  14  -5   2   -0.27    0.23 
  17   4  -2    5.39    0.84 
  16   4  -2   12.65    0.97 
  15   4  -2   14.38    0.92 
 -15  -4   2   14.19    0.71 
  14   4  -2    4.92    0.31 
  14   4  -2    4.81    0.59 
  13   4  -2   -0.02    0.16 
  13   4  -2    0.16    0.06 
  12   4  -2    0.69    0.20 
  11   4  -2   52.23    1.81 
  10   4  -2  138.90    4.14 
   9   4  -2    0.66    0.14 
  -9  -4   2    0.92    0.12 
   8   4  -2   13.81    0.63 
   8   4  -2   15.28    0.47 
  -8  -4   2   13.55    0.46 
   7   4  -2   50.31    1.61 
   6   4  -2   40.01    1.29 
   5   4  -2   36.09    1.15 
   4   4  -2    1.44    0.15 
   3   4  -2   31.91    0.98 
   2   4  -2    1.93    0.13 
   2   4  -2    2.16    0.11 
  -2  -4   2    2.01    0.10 
   1   4  -2   21.57    0.68 
  -1  -4   2   22.02    0.67 
   0   4  -2    2.04    0.12 
   0   4  -2    2.04    0.13 
  -1   4  -2   20.57    0.68 
   1  -4   2   20.48    0.65 
  -2   4  -2    1.25    0.14 
   2  -4   2    1.32    0.12 
  -3   4  -2   20.78    0.74 
   3  -4   2   21.36    0.72 
  -4   4  -2   40.03    1.28 
   4  -4   2   39.82    1.26 
  -5   4  -2   25.90    0.92 
   5  -4   2   25.97    0.91 
  -6   4  -2    0.06    0.06 
   6  -4   2   -0.03    0.06 
  -7   4  -2    1.95    0.26 
   7  -4   2    2.05    0.25 
  -8   4  -2    6.37    0.46 
   8  -4   2    6.96    0.46 
  -9   4  -2    0.00    0.11 
   9  -4   2    0.09    0.12 
 -10   4  -2    0.17    0.12 
  10  -4   2    0.18    0.13 
 -11   4  -2   10.82    0.68 
  11  -4   2   10.38    0.73 
 -12   4  -2    4.31    0.51 
  12  -4   2    3.79    0.57 
 -13   4  -2   -0.11    0.15 
 -14   4  -2   -0.16    0.19 
  15  -4   2    4.72    0.80 
  17   3  -2   -0.18    0.25 
  16   3  -2   -0.11    0.23 
  15   3  -2    2.18    0.28 
  15   3  -2    1.58    0.31 
  14   3  -2    0.00    0.18 
 -14  -3   2    0.22    0.09 
  13   3  -2    0.03    0.17 
 -12  -3   2    1.22    0.27 
  11   3  -2   -0.12    0.13 
  10   3  -2   67.87    2.19 
 -10  -3   2   68.52    2.02 
   9   3  -2   50.37    1.68 
  -9  -3   2   51.14    1.51 
   8   3  -2   17.65    0.72 
  -8  -3   2   16.78    0.57 
   7   3  -2   53.66    1.68 
  -7  -3   2   52.89    1.54 
   6   3  -2   28.59    0.81 
   6   3  -2   27.26    0.94 
  -6  -3   2   27.33    0.82 
   5   3  -2   11.62    0.47 
   4   3  -2  186.62    5.74 
   3   3  -2   32.59    0.99 
   2   3  -2    3.06    0.15 
  -2  -3   2    3.09    0.15 
  -2  -3   2    3.20    0.11 
  -2  -3   2    3.18    0.12 
   1   3  -2    0.12    0.03 
  -1   3  -2    2.79    0.16 
   1  -3   2    3.04    0.14 
   1  -3   2    3.18    0.16 
  -2   3  -2   22.33    0.73 
   2  -3   2   22.28    0.70 
  -3   3  -2   50.10    1.50 
   3  -3   2   49.33    1.68 
  -4   3  -2    0.63    0.14 
   4  -3   2    0.81    0.13 
  -5   3  -2   72.34    2.44 
   5  -3   2   68.74    2.11 
  -6   3  -2    3.78    0.29 
   6  -3   2    3.86    0.29 
  -7   3  -2   14.15    0.61 
   7  -3   2   13.99    0.61 
  -8   3  -2    4.19    0.34 
   8  -3   2    4.26    0.35 
  -9   3  -2    2.18    0.31 
   9  -3   2    2.13    0.34 
 -10   3  -2    5.52    0.43 
  10  -3   2    5.56    0.48 
 -11   3  -2    3.32    0.43 
  11  -3   2    3.08    0.47 
 -12   3  -2   27.58    1.14 
  12  -3   2   26.61    1.22 
 -13   3  -2    0.16    0.15 
  13  -3   2    0.11    0.19 
 -14   3  -2   -0.17    0.18 
  14  -3   2    0.04    0.23 
  15  -3   2    0.05    0.26 
  17   2  -2    0.28    0.29 
  16   2  -2    0.27    0.26 
  15   2  -2    1.67    0.32 
  14   2  -2    5.56    0.62 
  13   2  -2   24.72    1.14 
 -13  -2   2   25.64    0.96 
  12   2  -2    9.15    0.63 
 -12  -2   2    7.16    0.45 
  11   2  -2   17.46    0.83 
 -11  -2   2   16.40    0.68 
  10   2  -2   -0.07    0.11 
   9   2  -2    0.10    0.10 
  -9  -2   2    0.16    0.06 
   8   2  -2   26.06    0.97 
  -8  -2   2   26.78    0.85 
   7   2  -2  120.51    3.67 
  -7  -2   2  120.23    3.68 
   6   2  -2   28.30    0.97 
  -6  -2   2   28.87    0.87 
   5   2  -2    6.31    0.22 
   5   2  -2    5.93    0.31 
  -5  -2   2    5.96    0.23 
   4   2  -2    2.70    0.11 
   4   2  -2    2.30    0.17 
  -4  -2   2    2.26    0.11 
   3   2  -2    9.11    0.34 
   3   2  -2    8.83    0.27 
   2   2  -2   49.47    1.52 
  -2  -2   2   50.54    1.51 
  -1  -2   2   50.29    2.37 
  -1  -2   2   49.11    1.51 
   0   2  -2   12.48    0.40 
   0  -2   2   12.23    0.39 
   0  -2   2   13.04    0.38 
  -1   2  -2   45.53    1.40 
  -1   2  -2   45.29    1.51 
   1  -2   2   47.23    1.34 
   1  -2   2   46.72    1.48 
  -2   2  -2   23.62    0.74 
   2  -2   2   23.79    0.72 
  -3   2  -2   46.99    1.41 
   3  -2   2   47.68    1.40 
  -4   2  -2   77.38    2.19 
   4  -2   2   72.03    2.38 
  -5   2  -2   40.57    1.29 
   5  -2   2   40.98    1.28 
  -6   2  -2   21.38    0.78 
   6  -2   2   21.84    0.79 
  -7   2  -2   24.97    0.88 
   7  -2   2   24.25    0.90 
  -8   2  -2    4.05    0.30 
   8  -2   2    3.50    0.32 
  -9   2  -2   12.68    0.60 
   9  -2   2   12.57    0.64 
 -10   2  -2   74.22    2.31 
  10  -2   2   72.08    2.36 
 -11   2  -2   20.44    0.87 
  11  -2   2   19.27    0.93 
 -12   2  -2    0.59    0.17 
  12  -2   2    0.74    0.22 
 -13   2  -2    5.53    0.50 
  13  -2   2    4.61    0.61 
  14  -2   2    0.13    0.21 
  15  -2   2   -0.13    0.22 
  16  -2   2    0.16    0.27 
  16  -2   2   -0.21    0.15 
  17   1  -2   -0.12    0.27 
  16   1  -2   -0.33    0.24 
  15   1  -2    0.15    0.21 
  14   1  -2   15.46    0.94 
 -14  -1   2   17.05    0.77 
  13   1  -2   22.98    1.10 
 -13  -1   2   23.70    0.93 
 -13  -1   2   22.28    0.87 
  12   1  -2   20.96    0.99 
 -12  -1   2   20.67    0.83 
  11   1  -2    0.23    0.14 
  10   1  -2   10.84    0.61 
 -10  -1   2   10.30    0.48 
   9   1  -2    0.54    0.13 
  -9  -1   2    0.32    0.08 
   8   1  -2    7.74    0.44 
  -8  -1   2    7.92    0.36 
   7   1  -2   35.34    1.21 
  -7  -1   2   36.24    1.11 
   6   1  -2   54.05    1.67 
  -6  -1   2   53.93    3.33 
   5   1  -2  181.82    5.77 
  -5  -1   2  190.94    8.61 
   4   1  -2    7.31    0.32 
   4   1  -2    7.72    0.26 
  -4  -1   2    7.22    0.26 
   3   1  -2   26.34    0.82 
   3   1  -2   26.82    1.05 
  -3  -1   2   26.48    0.83 
   2   1  -2    1.85    0.07 
   2   1  -2    1.93    0.11 
  -2  -1   2    1.90    0.10 
  -2  -1   2    1.82    0.08 
   1   1  -2  183.08    6.00 
  -1  -1   2  172.51    6.70 
  -1  -1   2  178.12    6.69 
   0   1  -2   21.89    1.15 
   0   1  -2   24.52    0.78 
   0  -1   2   24.44    0.71 
   0  -1   2   24.81    0.79 
  -1   1  -2   24.35    0.86 
  -1   1  -2   25.02    0.79 
   1  -1   2   25.72    0.79 
   1  -1   2   24.35    0.81 
  -2   1  -2    1.43    0.09 
  -2   1  -2    1.29    0.10 
   2  -1   2    1.32    0.09 
   2  -1   2    1.40    0.09 
  -3   1  -2    0.36    0.08 
  -4   1  -2  120.18    3.85 
   4  -1   2  117.81    3.73 
  -5   1  -2  148.63    4.63 
   5  -1   2  143.20    4.75 
  -6   1  -2  199.03   12.29 
   6  -1   2  199.09    6.27 
  -7   1  -2   18.37    0.68 
   7  -1   2   17.12    0.70 
  -8   1  -2   10.41    0.49 
   8  -1   2   10.56    0.52 
  -9   1  -2   12.73    0.57 
   9  -1   2   12.01    0.61 
 -10   1  -2    6.93    0.46 
  10  -1   2    7.02    0.52 
 -11   1  -2   70.36    2.19 
  11  -1   2   66.97    2.26 
 -12   1  -2    5.76    0.47 
  12  -1   2    5.05    0.56 
  13  -1   2    0.36    0.20 
  14  -1   2    0.25    0.20 
  15  -1   2    0.23    0.13 
  15  -1   2   -0.07    0.23 
  16  -1   2    0.02    0.25 
  16  -1   2    0.26    0.16 
  16   0  -2    1.58    0.38 
  15   0  -2   -0.23    0.21 
  14   0  -2    4.65    0.63 
 -14   0   2    5.06    0.46 
  13   0  -2    4.06    0.58 
 -13   0   2    3.79    0.43 
  12   0  -2   18.34    0.94 
 -12   0   2   19.28    0.80 
 -12   0   2   18.68    0.69 
  11   0  -2    0.26    0.14 
 -11   0   2    0.11    0.10 
  10   0  -2   14.81    0.73 
 -10   0   2   15.11    0.63 
   9   0  -2   13.11    0.65 
  -9   0   2   13.33    0.56 
   8   0  -2    2.71    0.29 
  -8   0   2    2.47    0.22 
   7   0  -2   10.83    0.51 
  -7   0   2   10.84    0.44 
   6   0  -2    8.43    0.43 
  -6   0   2    8.87    0.37 
   5   0  -2   11.43    0.47 
  -5   0   2   11.32    0.42 
   4   0  -2   47.49    1.44 
  -4   0   2   47.74    1.65 
   3   0  -2   14.72    0.46 
   3   0  -2   14.38    0.49 
  -3   0   2   14.10    0.46 
   2   0  -2   79.51    2.51 
   2   0  -2   79.97    4.35 
  -2   0   2   79.31    2.46 
  -2   0   2   82.73    2.57 
   1   0  -2   40.76    1.27 
   1   0  -2   40.62    1.28 
  -1   0   2   39.47    1.26 
  -1   0   2   43.84    1.32 
  -1   0  -2  182.44    7.46 
   1   0   2  219.08    8.25 
   1   0   2  226.42    7.35 
  -2   0  -2    8.89    0.28 
   2   0   2    8.52    0.27 
   2   0   2    8.17    0.28 
   2   0   2    8.32    0.28 
   2   0   2    8.15    0.28 
  -3   0  -2   70.81    3.39 
  -3   0  -2   71.06    3.99 
   3   0   2   71.70    5.16 
   3   0   2   79.74    2.28 
   3   0   2   75.19    2.38 
  -4   0  -2    2.53    0.15 
  -4   0  -2    2.47    0.12 
   4   0   2    2.62    0.17 
  -5   0  -2  247.89   13.23 
  -5   0  -2  241.49    9.44 
   5   0   2  238.24   14.02 
  -6   0  -2  178.60    5.55 
  -6   0  -2  199.76   11.62 
   6   0   2  193.12   10.39 
  -7   0  -2  304.09   10.53 
  -7   0  -2  319.33   16.68 
   7   0   2  307.54    9.57 
  -8   0  -2   47.85    1.45 
  -8   0  -2   44.29    1.34 
   8   0   2   44.52    1.49 
  -9   0  -2    1.30    0.21 
  -9   0  -2    1.40    0.13 
   9   0   2    1.71    0.27 
 -10   0  -2   27.54    0.96 
 -10   0  -2   25.31    0.83 
  10   0   2   25.66    1.04 
 -11   0  -2   24.36    0.92 
  11   0   2   23.15    1.03 
  12   0   2   26.34    1.14 
  13   0   2    0.83    0.23 
  15   0   2    0.64    0.26 
  16   0   2   -0.15    0.23 
  16   0   2   -0.09    0.11 
  17   0   2   -0.28    0.26 
  16  -1  -2    6.33    0.89 
 -16   1   2    6.50    0.68 
  15  -1  -2    2.00    0.38 
 -15   1   2    2.80    0.51 
  14  -1  -2    4.90    0.67 
 -14   1   2    5.65    0.49 
  13  -1  -2    4.50    0.59 
 -13   1   2    4.68    0.45 
  12  -1  -2    0.04    0.16 
 -12   1   2   -0.03    0.11 
  11  -1  -2    5.64    0.52 
 -11   1   2    6.13    0.41 
  10  -1  -2    0.26    0.14 
 -10   1   2    0.28    0.09 
   9  -1  -2    1.50    0.29 
  -9   1   2    1.91    0.23 
   8  -1  -2   21.81    0.87 
  -8   1   2   21.84    0.80 
  -7   1   2    0.39    0.08 
   6  -1  -2   95.33    3.21 
  -6   1   2  100.13    5.13 
   5  -1  -2    9.05    0.41 
  -5   1   2    9.39    0.38 
   4  -1  -2   54.03    1.78 
  -4   1   2   55.37    1.61 
   3  -1  -2    0.39    0.08 
  -3   1   2    0.36    0.07 
   2  -1  -2   69.41    4.45 
   2  -1  -2   68.34    2.30 
  -2   1   2   67.73    2.19 
   1  -1  -2    5.90    0.21 
   1  -1  -2    5.84    0.21 
  -1   1   2    5.84    0.21 
  -1   1   2    6.10    0.21 
   0  -1  -2   47.12    2.72 
   0  -1  -2   47.40    1.50 
   0   1   2   47.07    1.51 
   0   1   2   51.19    1.50 
  -1  -1  -2  800.43   25.62 
  -1  -1  -2  815.51   24.24 
   1   1   2  730.78   23.89 
   1   1   2  729.68   24.04 
  -2  -1  -2   38.40    1.27 
  -2  -1  -2   35.23    1.79 
  -2  -1  -2   37.32    1.18 
   2   1   2   36.33    1.22 
   2   1   2   39.51    1.24 
  -4  -1  -2    2.08    0.12 
   4   1   2    1.74    0.15 
   4   1   2    1.88    0.11 
  -5  -1  -2   27.37    0.84 
   5   1   2   26.69    0.88 
  -6  -1  -2  199.22    6.26 
  -6  -1  -2  189.52    6.99 
   6   1   2  186.70    6.12 
  -7  -1  -2  244.17   10.72 
  -7  -1  -2  242.07    8.71 
   7   1   2  236.16    7.40 
  -8  -1  -2   46.89    1.42 
  -8  -1  -2   47.49    1.45 
   8   1   2   46.13    1.52 
  -9  -1  -2   12.34    0.51 
  -9  -1  -2   11.90    0.46 
   9   1   2   12.04    0.59 
 -10  -1  -2    0.29    0.07 
  10   1   2    0.38    0.13 
 -11  -1  -2   38.31    1.20 
  11   1   2   37.72    1.40 
 -12  -1  -2    4.99    0.30 
  12   1   2    5.38    0.55 
  13   1   2    1.28    0.27 
  13   1   2    0.79    0.22 
  14   1   2    4.39    0.38 
  14   1   2    4.61    0.57 
  15   1   2    4.13    0.40 
  15   1   2    4.14    0.63 
  16   1   2    8.94    0.57 
  16   1   2    9.54    0.86 
  17   1   2    0.21    0.14 
  17   1   2   -0.08    0.27 
  16  -2  -2    4.34    0.90 
 -16   2   2    3.17    0.67 
  15  -2  -2   18.21    1.17 
 -15   2   2   16.38    0.99 
  14  -2  -2   -0.12    0.21 
 -14   2   2   -0.15    0.13 
  13  -2  -2    2.49    0.52 
 -13   2   2    2.53    0.39 
  12  -2  -2    7.41    0.63 
 -12   2   2    8.07    0.54 
 -11   2   2    1.11    0.28 
  10  -2  -2    0.01    0.12 
 -10   2   2   -0.05    0.08 
   9  -2  -2    3.09    0.37 
  -9   2   2    2.96    0.30 
   8  -2  -2    1.98    0.29 
  -8   2   2    2.10    0.24 
   7  -2  -2   24.82    0.93 
  -7   2   2   24.74    0.88 
  -6   2   2    1.43    0.21 
   5  -2  -2  183.98    6.08 
  -5   2   2  194.24    8.08 
   4  -2  -2   13.96    0.54 
  -4   2   2   14.28    0.52 
   3  -2  -2   12.00    0.45 
  -3   2   2   12.34    0.44 
   2  -2  -2   29.85    0.91 
  -2   2   2   29.61    0.90 
   1  -2  -2   63.21    4.44 
  -1   2   2   60.51    2.03 
   0  -2  -2  190.39    8.31 
   0  -2  -2  192.93    8.82 
   0  -2  -2  191.68    8.04 
   0   2   2  190.00    8.92 
   0   2   2  191.15    8.45 
   0   2   2  186.13    7.84 
  -1  -2  -2    4.89    0.18 
  -1  -2  -2    5.01    0.19 
  -1  -2  -2    4.88    0.17 
   1   2   2    5.07    0.18 
   1   2   2    4.90    0.17 
   1   2   2    5.07    0.19 
  -2  -2  -2  194.43    9.99 
  -2  -2  -2  184.83    7.61 
  -2  -2  -2  184.04    5.57 
   2   2   2  179.85    8.56 
   2   2   2  201.44    9.56 
  -3  -2  -2   10.76    0.36 
  -3  -2  -2    9.27    0.30 
   3   2   2    9.27    0.34 
   3   2   2    9.40    0.30 
  -4  -2  -2    0.75    0.09 
   4   2   2    0.80    0.06 
   4   2   2    0.80    0.12 
   5   2   2   44.02    1.33 
   5   2   2   42.50    2.80 
   5   2   2   42.92    1.36 
  -6  -2  -2   66.05    2.11 
   6   2   2   60.09    1.93 
   6   2   2   62.14    1.89 
  -7  -2  -2    2.32    0.20 
   7   2   2    2.02    0.15 
  -8  -2  -2    0.85    0.15 
   8   2   2    1.10    0.13 
  -9  -2  -2    1.39    0.18 
   9   2   2    1.05    0.16 
 -10  -2  -2    1.52    0.19 
  10   2   2    1.22    0.18 
  10   2   2    1.61    0.30 
 -11  -2  -2    1.10    0.20 
  11   2   2    1.60    0.34 
 -12  -2  -2   14.03    0.58 
  12   2   2   14.60    0.59 
  12   2   2   13.32    0.76 
  13   2   2    2.27    0.48 
  13   2   2    2.50    0.29 
  14   2   2    0.15    0.18 
  14   2   2   -0.13    0.09 
  15   2   2    1.21    0.27 
  16   2   2    1.42    0.33 
  17   2   2    3.59    0.80 
 -14   3   2    4.86    0.64 
  13  -3  -2    1.47    0.30 
 -13   3   2    2.07    0.43 
  12  -3  -2    0.42    0.19 
 -12   3   2    0.53    0.16 
  11  -3  -2   22.10    1.06 
 -11   3   2   24.15    0.97 
  10  -3  -2    0.04    0.12 
 -10   3   2    0.25    0.11 
   9  -3  -2    4.09    0.40 
  -9   3   2    3.66    0.36 
   8  -3  -2   -0.04    0.09 
   6  -3  -2    0.10    0.07 
  -6   3   2    0.14    0.07 
   5  -3  -2   27.04    0.93 
  -5   3   2   25.40    0.91 
   4  -3  -2  228.04    7.31 
  -4   3   2  234.57    7.20 
   3  -3  -2  135.21    4.42 
  -3   3   2  141.77    4.57 
   2  -3  -2   52.40    1.69 
  -2   3   2   55.12    1.63 
  -2   3   2   55.38    1.80 
   1  -3  -2    0.09    0.03 
   0  -3  -2    3.62    0.16 
   0   3   2    3.79    0.17 
   0   3   2    3.80    0.17 
   0   3   2    3.86    0.17 
  -1  -3  -2   32.04    0.92 
  -1  -3  -2   28.00    0.95 
  -1  -3  -2   30.69    1.05 
   1   3   2   32.03    0.98 
   1   3   2   30.05    0.98 
   1   3   2   30.94    2.39 
  -2  -3  -2    3.08    0.12 
  -2  -3  -2    3.12    0.17 
   2   3   2    2.97    0.15 
  -3  -3  -2    9.41    0.35 
  -3  -3  -2    8.52    0.28 
   3   3   2    8.54    0.28 
   3   3   2    8.75    0.33 
  -4  -3  -2   19.05    0.57 
   4   3   2   19.30    0.65 
   4   3   2   20.51    0.58 
   5   3   2    7.38    0.26 
   5   3   2    7.67    0.35 
   6   3   2  427.05   12.57 
   6   3   2  442.25   16.98 
   6   3   2  392.52   14.33 
   7   3   2   23.14    0.83 
   7   3   2   22.43    0.70 
  -8  -3  -2    2.37    0.21 
   8   3   2    2.37    0.27 
   8   3   2    2.35    0.15 
  -9  -3  -2   47.49    1.48 
   9   3   2   45.97    1.53 
   9   3   2   45.11    1.38 
 -10  -3  -2    2.72    0.26 
  10   3   2    3.11    0.35 
  10   3   2    2.79    0.20 
 -11  -3  -2    0.21    0.08 
  11   3   2    0.30    0.14 
  11   3   2    0.28    0.07 
 -12  -3  -2    0.19    0.09 
  12   3   2    0.26    0.08 
  12   3   2    0.10    0.14 
 -13  -3  -2   -0.02    0.08 
  13   3   2    0.00    0.16 
  13   3   2    0.09    0.08 
 -14  -3  -2    1.16    0.27 
  14   3   2    1.46    0.25 
  14   3   2    0.96    0.25 
  15   3   2    0.67    0.23 
  15   3   2    1.05    0.22 
  16   3   2   13.27    0.94 
  16   3   2   11.77    0.59 
  17   3   2    7.67    0.88 
 -15   4   2    5.65    0.79 
  14  -4  -2    0.02    0.24 
  12  -4  -2    0.00    0.16 
 -12   4   2   -0.13    0.11 
  11  -4  -2   -0.06    0.15 
  10  -4  -2    2.91    0.44 
 -10   4   2    3.73    0.39 
   9  -4  -2    0.57    0.16 
  -9   4   2    0.81    0.17 
   8  -4  -2   51.33    1.73 
  -8   4   2   50.79    1.68 
   7  -4  -2    2.93    0.31 
  -7   4   2    3.14    0.28 
   6  -4  -2    3.60    0.30 
  -6   4   2    3.66    0.28 
   5  -4  -2  176.44    5.66 
  -5   4   2  169.94    5.49 
   4  -4  -2  159.50    5.10 
  -4   4   2  159.48    5.14 
   3  -4  -2   63.68    1.94 
  -3   4   2   64.16    1.94 
  -3   4   2   67.21    1.89 
   2  -4  -2   52.13    1.74 
  -2   4   2   57.64    2.18 
  -2   4   2   54.00    1.89 
   1  -4  -2    9.80    0.35 
   1  -4  -2   10.26    0.38 
  -1   4   2    9.84    0.38 
  -1   4   2   10.65    0.36 
   0  -4  -2    0.96    0.09 
   0   4   2    1.09    0.10 
   0   4   2    1.12    0.10 
  -1  -4  -2    0.65    0.09 
   1   4   2    0.69    0.07 
   1   4   2    0.57    0.09 
  -2  -4  -2    8.36    0.29 
  -2  -4  -2    9.08    0.35 
   2   4   2    8.35    0.32 
  -3  -4  -2    6.74    0.23 
   3   4   2    6.58    0.23 
   3   4   2    6.92    0.29 
  -4  -4  -2   55.16    2.24 
   4   4   2   51.73    1.58 
   4   4   2   52.36    1.57 
  -5  -4  -2    7.50    0.25 
   5   4   2    7.56    0.35 
   5   4   2    8.12    0.26 
   6   4   2  104.59    3.07 
   6   4   2  102.24    7.32 
   6   4   2  105.39    3.06 
   7   4   2  169.09    4.81 
   7   4   2  148.14    4.56 
   7   4   2  153.94    5.07 
   8   4   2   10.65    0.37 
   8   4   2   11.08    0.53 
   9   4   2    4.76    0.22 
   9   4   2    4.78    0.36 
 -10  -4  -2    4.56    0.35 
  10   4   2    4.70    0.24 
  10   4   2    5.41    0.42 
 -11  -4  -2    8.94    0.49 
  11   4   2    8.68    0.37 
  11   4   2    9.43    0.58 
 -12  -4  -2    0.05    0.08 
  12   4   2    0.03    0.05 
  12   4   2    0.10    0.13 
 -13  -4  -2    0.25    0.09 
  13   4   2    0.04    0.16 
 -14  -4  -2    0.04    0.08 
  14   4   2    0.06    0.07 
 -15  -4  -2    0.10    0.08 
  15   4   2    0.00    0.17 
  15   4   2    0.17    0.07 
  16   4   2    8.80    0.82 
  17   4   2   24.64    1.36 
  18   4   2    5.96    0.90 
  14  -5  -2   -0.04    0.26 
 -14   5   2   -0.06    0.19 
  13  -5  -2    0.22    0.25 
 -13   5   2    0.29    0.18 
  12  -5  -2    1.19    0.27 
 -12   5   2    1.86    0.44 
  11  -5  -2    0.06    0.16 
 -11   5   2   -0.13    0.11 
  10  -5  -2   -0.13    0.15 
 -10   5   2   -0.19    0.14 
   9  -5  -2    5.13    0.49 
  -9   5   2    5.79    0.46 
   8  -5  -2    6.99    0.51 
  -8   5   2    6.15    0.48 
   7  -5  -2   75.24    2.39 
  -7   5   2   76.13    2.36 
   6  -5  -2   26.22    0.98 
  -6   5   2   26.25    0.96 
   5  -5  -2    6.31    0.37 
  -5   5   2    6.13    0.36 
   4  -5  -2  188.26    5.96 
  -4   5   2  193.53    6.07 
   3  -5  -2  220.61    6.95 
  -3   5   2  226.74    7.05 
   1  -5  -2    2.86    0.18 
   1  -5  -2    2.63    0.16 
  -1   5   2    2.44    0.18 
   0  -5  -2    4.18    0.22 
   0   5   2    4.01    0.21 
   0   5   2    4.36    0.22 
  -1  -5  -2   82.86    2.69 
   1   5   2   73.03    2.47 
   1   5   2   76.96    4.09 
  -2  -5  -2    0.58    0.10 
   2   5   2    0.57    0.10 
   2   5   2    0.45    0.06 
  -3  -5  -2   18.88    0.58 
   3   5   2   19.09    0.58 
   3   5   2   19.12    0.64 
  -4  -5  -2    1.06    0.08 
   4   5   2    1.44    0.08 
   4   5   2    1.18    0.14 
  -5  -5  -2   66.87    1.97 
   5   5   2   69.80    2.15 
   5   5   2   67.38    2.01 
  -6  -5  -2    0.11    0.03 
   6   5   2    0.06    0.03 
   6   5   2    0.11    0.08 
   7   5   2  227.48    7.35 
   7   5   2  241.69    7.47 
   7   5   2  244.01    6.80 
   8   5   2   32.09    0.94 
   8   5   2   29.86    1.07 
   8   5   2   30.11    0.91 
   9   5   2    0.35    0.11 
   9   5   2    0.43    0.09 
 -10  -5  -2   50.29    1.62 
  10   5   2   47.17    1.43 
  10   5   2   49.45    1.66 
  11   5   2    2.97    0.39 
  11   5   2    2.14    0.18 
 -12  -5  -2    0.36    0.11 
  12   5   2    0.45    0.17 
 -13  -5  -2    2.50    0.32 
  13   5   2    2.68    0.20 
  13   5   2    2.17    0.44 
 -14  -5  -2    2.21    0.33 
  14   5   2    2.32    0.21 
 -15  -5  -2    0.46    0.12 
  15   5   2    0.42    0.21 
 -16  -5  -2    7.55    0.57 
  16   5   2    9.05    0.82 
  17   5   2   21.82    1.30 
  18   5   2    4.73    0.89 
  14  -6  -2   -0.15    0.25 
 -14   6   2   -0.06    0.19 
  13  -6  -2   11.93    0.95 
 -13   6   2   12.98    0.85 
  12  -6  -2    4.58    0.70 
 -12   6   2    6.26    0.61 
  11  -6  -2    0.93    0.23 
 -11   6   2    1.54    0.38 
  10  -6  -2    8.04    0.66 
 -10   6   2    7.88    0.62 
   9  -6  -2    9.80    0.66 
  -9   6   2    8.51    0.62 
   8  -6  -2   30.17    1.20 
  -8   6   2   30.18    1.16 
   7  -6  -2   83.29    2.61 
  -7   6   2   81.99    2.57 
   5  -6  -2    0.00    0.07 
  -5   6   2    0.10    0.07 
   4  -6  -2    8.42    0.43 
  -4   6   2    8.27    0.42 
   3  -6  -2   72.37    2.18 
  -3   6   2   71.42    2.38 
   2  -6  -2  215.06    9.90 
   2  -6  -2  213.36    6.92 
  -2   6   2  217.01    6.80 
   1  -6  -2   21.97    0.75 
   1  -6  -2   22.52    0.77 
  -1   6   2   23.02    0.78 
   0  -6  -2    8.05    0.35 
   0   6   2    7.96    0.35 
  -1  -6  -2    0.69    0.12 
   1   6   2    0.45    0.09 
   1   6   2    0.56    0.12 
  -2  -6  -2  119.00    3.89 
   2   6   2  110.11    3.69 
   2   6   2  113.80    3.59 
   3   6   2    4.31    0.25 
   3   6   2    4.76    0.21 
  -4  -6  -2   27.34    0.84 
   4   6   2   28.51    0.93 
   4   6   2   29.14    0.84 
  -5  -6  -2  167.92    7.24 
   5   6   2  167.88   10.57 
   5   6   2  166.22    6.56 
   6   6   2   13.29    0.41 
   6   6   2   13.12    0.55 
   7   6   2    7.31    0.41 
   8   6   2   29.54    1.05 
   8   6   2   29.83    0.87 
   9   6   2   39.27    1.15 
   9   6   2   39.40    1.35 
  10   6   2    1.11    0.13 
  10   6   2    1.46    0.30 
 -11  -6  -2   19.68    0.90 
  11   6   2   20.40    0.67 
  11   6   2   22.61    0.93 
  12   6   2    1.54    0.37 
  12   6   2    1.27    0.16 
 -13  -6  -2    4.36    0.41 
  13   6   2    4.85    0.26 
  13   6   2    4.72    0.49 
 -14  -6  -2    0.36    0.14 
  14   6   2    0.56    0.20 
 -15  -6  -2    0.13    0.11 
  15   6   2    0.02    0.17 
  17   6   2   10.54    0.97 
  18   6   2   12.87    1.10 
 -13   7   2    0.02    0.18 
  12  -7  -2   20.03    1.18 
 -12   7   2   22.14    1.10 
  11  -7  -2    7.08    0.71 
 -11   7   2    7.63    0.63 
  10  -7  -2    0.60    0.21 
 -10   7   2    0.48    0.18 
   9  -7  -2   35.47    1.40 
  -9   7   2   34.35    1.37 
   8  -7  -2   15.71    0.81 
  -8   7   2   15.88    0.78 
   7  -7  -2    7.18    0.53 
  -7   7   2    7.66    0.52 
   6  -7  -2   14.87    0.71 
  -6   7   2   14.90    0.70 
   5  -7  -2    2.41    0.29 
  -5   7   2    2.37    0.28 
   4  -7  -2   21.28    0.83 
  -4   7   2   21.25    0.82 
   3  -7  -2   14.18    0.60 
  -3   7   2   14.20    0.60 
   2  -7  -2    6.62    0.36 
  -2   7   2    6.21    0.35 
   1  -7  -2   46.62    1.50 
   1  -7  -2   48.97    1.48 
  -1   7   2   49.43    1.52 
  -1  -7  -2  236.15   14.02 
   1   7   2  217.76    6.82 
   1   7   2  214.46    6.78 
  -2  -7  -2   50.34    1.55 
   2   7   2   45.82    1.45 
   2   7   2   50.24    1.50 
   3   7   2   42.55    1.27 
   4   7   2   45.87    1.42 
   4   7   2   44.95    1.33 
  -6  -7  -2  518.16   18.21 
   6   7   2  506.56   17.75 
   6   7   2  523.55   26.33 
   7   7   2    3.52    0.30 
   8   7   2   13.65    0.61 
   9   7   2    1.41    0.27 
  10   7   2    4.56    0.41 
 -11  -7  -2    4.19    0.45 
  11   7   2    5.01    0.46 
 -12  -7  -2   23.54    1.01 
  12   7   2   23.78    1.02 
 -13  -7  -2    4.09    0.50 
  13   7   2    5.75    0.53 
  14   7   2   41.64    1.59 
 -15  -7  -2    5.71    0.55 
  15   7   2    6.64    0.64 
 -17  -7  -2   -0.12    0.12 
  18   7   2    0.67    0.34 
  12  -8  -2    2.81    0.67 
 -12   8   2    3.40    0.59 
  11  -8  -2   11.99    0.89 
 -11   8   2   13.27    0.83 
  10  -8  -2    0.18    0.17 
 -10   8   2    0.07    0.15 
   9  -8  -2    4.33    0.57 
  -9   8   2    3.42    0.51 
   8  -8  -2   16.38    0.86 
  -8   8   2   16.10    0.84 
   7  -8  -2   18.19    0.86 
  -7   8   2   17.43    0.82 
   6  -8  -2    6.08    0.47 
  -6   8   2    6.34    0.46 
   5  -8  -2   12.83    0.64 
  -5   8   2   13.34    0.65 
   4  -8  -2    1.42    0.26 
  -4   8   2    1.84    0.25 
   3  -8  -2   53.94    1.71 
   3  -8  -2   52.43    1.58 
  -3   8   2   52.33    1.70 
   2  -8  -2    5.43    0.33 
   2  -8  -2    4.04    0.28 
  -2   8   2    4.92    0.33 
   1  -8  -2    4.85    0.31 
   1  -8  -2    5.33    0.32 
  -1   8   2    5.82    0.34 
   0  -8  -2   83.99    2.42 
   0   8   2   81.57    2.41 
   0   8   2   76.54    2.57 
  -1  -8  -2   15.77    0.68 
   1   8   2   18.28    0.65 
   1   8   2   15.56    0.62 
  -2  -8  -2  212.55    6.70 
   2   8   2  200.14    6.24 
   2   8   2  193.11   11.43 
   3   8   2   24.60    0.86 
   4   8   2    0.07    0.04 
   4   8   2    0.14    0.08 
   5   8   2  187.14   11.28 
   5   8   2  190.82    5.62 
   6   8   2   54.57    1.64 
   6   8   2   48.49    1.48 
   7   8   2  221.69   12.45 
   8   8   2   22.51    0.86 
   9   8   2    0.23    0.11 
  10   8   2    2.48    0.35 
  11   8   2    0.72    0.18 
 -12  -8  -2   45.80    1.66 
  12   8   2   45.60    1.63 
 -13  -8  -2   31.90    1.28 
  13   8   2   31.41    1.28 
  14   8   2    2.00    0.49 
 -15  -8  -2   17.61    0.94 
  15   8   2   19.30    1.00 
 -16  -8  -2    3.33    0.43 
  18   8   2    1.46    0.39 
  12  -9  -2   -0.15    0.23 
 -12   9   2   -0.07    0.19 
  11  -9  -2    4.58    0.70 
 -11   9   2    5.18    0.65 
  10  -9  -2    0.97    0.27 
 -10   9   2    0.98    0.26 
   9  -9  -2    5.70    0.63 
  -9   9   2    6.08    0.57 
   8  -9  -2    4.02    0.53 
  -8   9   2    3.64    0.51 
   7  -9  -2    0.70    0.18 
  -7   9   2    0.75    0.18 
   6  -9  -2    9.94    0.60 
  -6   9   2    9.65    0.59 
   5  -9  -2    4.51    0.41 
  -5   9   2    4.39    0.40 
   4  -9  -2   13.03    0.64 
  -4   9   2   12.69    0.63 
   3  -9  -2    0.45    0.11 
   2  -9  -2    6.95    0.41 
   2  -9  -2    6.27    0.35 
  -2   9   2    7.19    0.41 
   1  -9  -2    2.32    0.24 
   1  -9  -2    2.60    0.24 
  -1   9   2    2.31    0.24 
   0  -9  -2   -0.02    0.05 
   0   9   2    0.07    0.06 
   0   9   2    0.02    0.06 
  -1  -9  -2   49.67    1.54 
   1   9   2   44.35    1.49 
   1   9   2   46.92    1.48 
  -2  -9  -2   24.42    0.96 
   2   9   2   25.16    0.86 
   2   9   2   25.68    0.90 
  -3  -9  -2   17.72    0.78 
   3   9   2   20.46    0.72 
   3   9   2   16.24    0.63 
   4   9   2   15.67    0.63 
   4   9   2   14.80    0.54 
   5   9   2    0.01    0.07 
   5   9   2    0.15    0.05 
   6   9   2   94.91    3.13 
   6   9   2  102.23    2.96 
   7   9   2   44.98    1.29 
   7   9   2   43.47    1.46 
   8   9   2    3.67    0.33 
   9   9   2   80.10    2.50 
  10   9   2    5.29    0.44 
  11   9   2    0.49    0.17 
  12   9   2    0.19    0.15 
 -13  -9  -2    0.66    0.19 
 -14  -9  -2    0.06    0.13 
  14   9   2   -0.12    0.15 
  15   9   2   -0.06    0.17 
  16   9   2   -0.06    0.20 
 -18  -9  -2   -0.11    0.13 
 -11  10   2    0.01    0.21 
  10 -10  -2    2.70    0.66 
 -10  10   2    2.52    0.60 
   9 -10  -2   -0.10    0.20 
  -9  10   2   -0.03    0.18 
   8 -10  -2    8.50    0.69 
  -8  10   2    8.80    0.66 
   7 -10  -2    0.64    0.19 
  -7  10   2    0.63    0.18 
   6 -10  -2    0.12    0.13 
  -6  10   2    0.10    0.13 
   5 -10  -2    2.87    0.36 
  -5  10   2    2.56    0.37 
   4 -10  -2    6.74    0.47 
  -4  10   2    6.33    0.48 
   3 -10  -2    5.19    0.33 
   3 -10  -2    5.28    0.41 
  -3  10   2    5.01    0.41 
   2 -10  -2    8.99    0.52 
  -2  10   2   10.41    0.53 
   1 -10  -2    6.69    0.40 
   1 -10  -2    5.76    0.40 
  -1  10   2    6.71    0.40 
   0 -10  -2   25.79    0.93 
   0  10   2   24.72    0.91 
   0  10   2   24.13    0.92 
   1  10   2    0.24    0.08 
  -2 -10  -2    7.73    0.49 
   2  10   2    8.47    0.44 
   2  10   2    8.35    0.41 
  -3 -10  -2   15.00    0.71 
   3  10   2   15.41    0.65 
   3  10   2   16.47    0.61 
   4  10   2    9.59    0.41 
   4  10   2   10.20    0.49 
   5  10   2    0.00    0.07 
   5  10   2    0.05    0.04 
   6  10   2    2.69    0.17 
   6  10   2    2.30    0.27 
   7  10   2    5.84    0.39 
   7  10   2    6.64    0.26 
   8  10   2    5.41    0.39 
   9  10   2    8.04    0.52 
  10  10   2   56.72    1.89 
  11  10   2    1.95    0.36 
 -12 -10  -2    0.25    0.14 
 -13 -10  -2    0.13    0.14 
  13  10   2    0.05    0.16 
  14  10   2    1.25    0.26 
 -15 -10  -2    0.10    0.16 
  15  10   2    0.03    0.19 
 -16 -10  -2   -0.12    0.14 
 -17 -10  -2    0.59    0.23 
  17  10   2    0.10    0.29 
 -18 -10  -2   -0.05    0.17 
  18  10   2   -0.24    0.27 
  -9  11   2    0.00    0.20 
   8 -11  -2    3.86    0.62 
  -8  11   2    4.62    0.58 
   7 -11  -2    4.48    0.54 
  -7  11   2    5.76    0.54 
   6 -11  -2    0.13    0.14 
  -6  11   2    0.09    0.13 
  -5  11   2    0.63    0.18 
   4 -11  -2    0.34    0.13 
  -4  11   2    0.20    0.13 
   3 -11  -2    7.36    0.48 
   3 -11  -2    6.22    0.38 
  -3  11   2    6.54    0.49 
   2 -11  -2   33.02    1.19 
   2 -11  -2   27.56    1.10 
  -2  11   2   33.32    1.18 
   1 -11  -2   56.10    1.90 
   1 -11  -2   62.35    1.95 
  -1  11   2   60.26    1.92 
   0 -11  -2    3.83    0.33 
   0  11   2    3.27    0.33 
   0  11   2    3.64    0.32 
  -1 -11  -2   24.18    0.94 
   1  11   2   23.45    0.88 
   1  11   2   22.75    0.90 
   2  11   2    1.35    0.24 
   2  11   2    1.10    0.19 
  -3 -11  -2   36.29    1.31 
   3  11   2   34.54    1.23 
   3  11   2   35.84    1.18 
  -4 -11  -2   47.06    1.64 
   4  11   2   45.92    1.53 
   5  11   2    8.95    0.42 
   5  11   2   11.35    0.54 
   6  11   2    1.64    0.16 
   6  11   2    1.35    0.25 
   7  11   2    9.14    0.51 
   7  11   2    8.84    0.36 
   8  11   2    0.21    0.05 
   8  11   2    0.19    0.11 
   9  11   2   34.81    1.28 
  10  11   2    4.23    0.44 
  11  11   2    0.08    0.13 
 -12 -11  -2   31.14    1.38 
  12  11   2   34.74    1.32 
 -13 -11  -2   10.08    0.77 
  13  11   2   11.47    0.73 
 -14 -11  -2   -0.04    0.14 
  14  11   2   -0.20    0.16 
 -15 -11  -2   -0.16    0.14 
  15  11   2   -0.15    0.18 
 -17 -11  -2    0.01    0.18 
 -18 -11  -2    0.13    0.21 
  18  11   2    0.15    0.28 
  -9  12   2   -0.13    0.18 
  -8  12   2    0.00    0.18 
   7 -12  -2   26.31    1.26 
  -7  12   2   26.90    1.21 
   6 -12  -2    2.81    0.47 
  -6  12   2    3.47    0.48 
   5 -12  -2    4.60    0.48 
  -5  12   2    4.26    0.49 
   4 -12  -2    8.09    0.59 
  -4  12   2    7.76    0.60 
   3 -12  -2    0.51    0.15 
  -3  12   2    0.45    0.14 
   2 -12  -2    0.52    0.14 
  -2  12   2    0.33    0.13 
   1 -12  -2   16.97    0.78 
  -1  12   2   17.31    0.76 
   0  12   2    0.11    0.09 
   0  12   2   -0.12    0.10 
  -1 -12  -2    7.68    0.58 
   1  12   2    9.28    0.51 
  -2 -12  -2   38.14    1.50 
   2  12   2   42.62    1.42 
   2  12   2   41.22    1.37 
  -3 -12  -2   10.79    0.67 
   3  12   2   12.29    0.59 
   3  12   2   11.56    0.54 
  -4 -12  -2    1.41    0.33 
  -5 -12  -2   54.00    1.83 
   5  12   2   52.46    1.62 
   5  12   2   50.38    1.71 
   6  12   2    0.04    0.10 
   6  12   2    0.11    0.06 
   7  12   2   26.03    0.86 
   7  12   2   26.00    1.02 
   8  12   2   28.08    0.91 
   8  12   2   29.64    1.13 
   9  12   2    4.32    0.43 
  10  12   2   54.34    1.85 
 -12 -12  -2    2.82    0.53 
  12  12   2    3.39    0.48 
 -13 -12  -2   42.78    1.77 
  13  12   2   44.76    1.66 
 -14 -12  -2    7.03    0.69 
  14  12   2    7.72    0.66 
 -15 -12  -2    0.31    0.20 
  15  12   2    0.44    0.22 
 -16 -12  -2    0.27    0.23 
  16  12   2    0.69    0.26 
 -17 -12  -2    4.09    0.69 
  17  12   2    4.74    0.73 
 -18 -12  -2    2.32    0.65 
  18  12   2    3.17    0.73 
  -9  13   2    0.01    0.23 
   8 -13  -2   -0.33    0.24 
  -8  13   2   -0.03    0.22 
   7 -13  -2    3.56    0.69 
  -7  13   2    4.89    0.65 
   6 -13  -2   33.79    1.45 
  -6  13   2   34.19    1.43 
   5 -13  -2   -0.03    0.14 
  -5  13   2    0.07    0.15 
   4 -13  -2    0.55    0.18 
  -4  13   2    0.33    0.16 
   3 -13  -2    3.64    0.42 
   3 -13  -2    5.01    0.51 
   2 -13  -2    6.53    0.53 
  -2  13   2    7.02    0.51 
   1 -13  -2    0.26    0.13 
  -1  13   2    0.36    0.13 
   0  13   2    0.42    0.12 
  -1 -13  -2   44.43    1.57 
   1  13   2   44.30    1.50 
   1  13   2   41.93    1.52 
  -2 -13  -2   52.19    1.95 
   2  13   2   56.40    1.80 
   2  13   2   56.77    1.84 
   3  13   2   14.46    0.66 
  -4 -13  -2   17.64    0.87 
   4  13   2   16.38    0.76 
  -5 -13  -2   46.98    1.68 
   5  13   2   45.51    1.46 
   5  13   2   44.10    1.56 
  -6 -13  -2   -0.01    0.11 
   6  13   2    0.13    0.12 
   6  13   2    0.01    0.07 
  -7 -13  -2    2.49    0.46 
   7  13   2    2.18    0.25 
  -8 -13  -2   21.61    1.18 
   8  13   2   28.72    1.07 
   8  13   2   24.10    0.83 
  -9 -13  -2   45.34    1.89 
   9  13   2   48.30    1.46 
   9  13   2   54.66    1.76 
 -11 -13  -2   40.30    1.69 
  11  13   2   43.06    1.56 
 -12 -13  -2    0.06    0.16 
  12  13   2    0.09    0.17 
  14  13   2    0.03    0.17 
 -15 -13  -2    0.61    0.24 
  15  13   2    0.83    0.25 
 -16 -13  -2    4.33    0.74 
  16  13   2    6.19    0.73 
  17  13   2    0.27    0.25 
 -18 -13  -2    3.34    0.73 
  18  13   2    4.51    0.75 
   8 -14  -2   -0.01    0.24 
   7 -14  -2    0.29    0.26 
  -7  14   2    0.12    0.26 
   6 -14  -2    2.76    0.62 
  -6  14   2    2.79    0.63 
   5 -14  -2    9.75    0.76 
  -5  14   2   10.43    0.75 
   4 -14  -2    5.28    0.56 
  -4  14   2    4.56    0.56 
   3 -14  -2    5.99    0.55 
   3 -14  -2    5.09    0.45 
  -3  14   2    6.09    0.55 
   2 -14  -2    7.43    0.53 
   2 -14  -2    7.83    0.62 
  -2  14   2    8.40    0.61 
   1 -14  -2   15.48    0.80 
   1 -14  -2   16.15    0.84 
  -1  14   2   17.15    0.82 
   0 -14  -2   26.87    1.09 
   0 -14  -2   24.93    1.13 
   0  14   2   28.24    1.10 
  -1 -14  -2    5.12    0.51 
   1  14   2    6.48    0.49 
   1  14   2    5.92    0.47 
  -2 -14  -2   30.41    1.24 
   2  14   2   30.00    1.12 
   2  14   2   29.21    1.16 
  -3 -14  -2   31.15    1.30 
   3  14   2   30.77    1.13 
   3  14   2   30.74    1.18 
  -4 -14  -2    1.66    0.40 
   4  14   2    1.13    0.27 
   4  14   2    1.95    0.34 
   5  14   2    1.51    0.25 
   5  14   2    1.61    0.34 
  -6 -14  -2   10.89    0.74 
   6  14   2   11.19    0.51 
   6  14   2   11.49    0.65 
  -7 -14  -2   -0.03    0.12 
   7  14   2   -0.07    0.13 
   7  14   2   -0.03    0.08 
  -8 -14  -2    8.09    0.69 
   8  14   2    6.61    0.40 
  -9 -14  -2   39.02    1.73 
   9  14   2   45.35    1.56 
   9  14   2   40.19    1.28 
 -10 -14  -2   21.11    1.15 
  10  14   2   23.02    1.03 
 -11 -14  -2    0.02    0.15 
  11  14   2    0.31    0.17 
 -12 -14  -2    2.32    0.56 
  12  14   2    2.77    0.47 
 -13 -14  -2    9.44    0.79 
  13  14   2   10.65    0.74 
 -14 -14  -2    0.12    0.20 
  14  14   2    0.53    0.21 
 -15 -14  -2   24.39    1.34 
  15  14   2   25.00    1.25 
 -16 -14  -2    0.52    0.27 
  16  14   2    0.71    0.27 
 -17 -14  -2    1.28    0.35 
   6 -15  -2   11.34    0.89 
  -6  15   2    8.08    0.84 
   5 -15  -2   -0.06    0.19 
  -5  15   2    0.17    0.21 
   4 -15  -2   -0.16    0.17 
  -4  15   2    0.01    0.17 
   3 -15  -2    8.81    0.68 
  -3  15   2    7.53    0.68 
   2 -15  -2    2.83    0.36 
  -2  15   2    2.19    0.44 
   1 -15  -2   14.79    0.73 
   1 -15  -2   13.14    0.79 
  -1  15   2   14.38    0.78 
   0 -15  -2   12.75    0.73 
   0 -15  -2   11.08    0.72 
   0  15   2   12.64    0.71 
  -1 -15  -2   90.00    2.83 
   1  15   2   86.65    2.75 
   1  15   2   84.69    2.77 
  -2 -15  -2    8.00    0.62 
   2  15   2    7.47    0.57 
   3  15   2    0.58    0.17 
   3  15   2    0.45    0.16 
  -4 -15  -2    0.18    0.15 
   4  15   2    0.18    0.12 
   4  15   2    0.41    0.16 
   5  15   2    1.47    0.28 
   6  15   2    0.11    0.14 
  -7 -15  -2    3.70    0.61 
   7  15   2    5.07    0.36 
   8  15   2    0.66    0.20 
   8  15   2    0.45    0.11 
  -9 -15  -2    0.22    0.18 
   9  15   2    0.39    0.10 
   9  15   2    0.53    0.18 
 -10 -15  -2    3.87    0.60 
  10  15   2    4.74    0.51 
 -11 -15  -2   -0.08    0.12 
  11  15   2   -0.14    0.14 
 -12 -15  -2    2.73    0.54 
  12  15   2    2.73    0.48 
 -13 -15  -2    2.89    0.63 
  13  15   2    3.23    0.56 
 -14 -15  -2   24.89    1.37 
  14  15   2   23.13    1.20 
 -15 -15  -2    3.51    0.83 
  15  15   2    4.82    0.73 
 -16 -15  -2   19.31    1.26 
  16  15   2   20.11    1.18 
 -17 -15  -2    1.12    0.32 
  17  15   2    1.02    0.34 
   5 -16  -2    9.16    0.80 
  -5  16   2    8.73    0.84 
   4 -16  -2    0.64    0.25 
  -4  16   2    0.85    0.26 
   3 -16  -2    9.44    0.76 
  -3  16   2    9.15    0.77 
   2 -16  -2    1.58    0.44 
  -2  16   2    2.30    0.52 
   1 -16  -2    0.36    0.18 
   1 -16  -2    0.39    0.14 
  -1  16   2    0.36    0.17 
   0 -16  -2   17.23    0.84 
   0 -16  -2   15.74    0.87 
   0  16   2   16.25    0.85 
  -1 -16  -2    2.63    0.47 
   1  16   2    2.82    0.43 
  -2 -16  -2   23.35    1.08 
   2  16   2   21.52    1.02 
   2  16   2   22.38    0.99 
   3  16   2    1.20    0.23 
   3  16   2    0.89    0.20 
   4  16   2    0.28    0.17 
   4  16   2    0.35    0.14 
  -5 -16  -2   20.37    1.10 
   5  16   2   21.04    0.98 
  -6 -16  -2   12.53    0.94 
   6  16   2   14.43    0.65 
   6  16   2   14.53    0.80 
   7  16   2    1.29    0.24 
   7  16   2    1.35    0.30 
  -8 -16  -2    1.37    0.30 
   8  16   2    2.32    0.31 
   9  16   2    2.91    0.49 
   9  16   2    2.32    0.26 
 -10 -16  -2   -0.01    0.16 
  10  16   2    0.19    0.17 
 -11 -16  -2    0.30    0.19 
  11  16   2    0.28    0.18 
 -12 -16  -2   -0.08    0.16 
 -13 -16  -2    0.75    0.25 
  13  16   2    0.53    0.25 
 -14 -16  -2    0.26    0.23 
  14  16   2   -0.04    0.23 
 -15 -16  -2   10.13    0.99 
  15  16   2    8.71    0.88 
 -16 -16  -2    5.29    0.91 
  16  16   2    6.95    0.85 
   4 -17  -2    0.59    0.24 
  -4  17   2    0.18    0.25 
   3 -17  -2    0.33    0.22 
  -3  17   2   -0.19    0.23 
  -2  17   2    1.40    0.30 
   1 -17  -2   -0.15    0.16 
   0 -17  -2    3.58    0.49 
   0 -17  -2    3.52    0.52 
   0  17   2    2.37    0.50 
  -1 -17  -2    5.95    0.60 
   1  17   2    6.78    0.58 
   2  17   2    0.20    0.15 
   2  17   2    0.17    0.17 
   3  17   2   -0.17    0.13 
   3  17   2    0.09    0.16 
  -4 -17  -2    0.25    0.17 
   4  17   2    0.28    0.18 
   4  17   2    0.24    0.15 
  -5 -17  -2    0.88    0.25 
  -6 -17  -2   16.62    1.05 
   6  17   2   17.83    0.91 
   6  17   2   16.92    0.76 
  -7 -17  -2    4.62    0.61 
   7  17   2    4.67    0.39 
   7  17   2    4.45    0.54 
  -8 -17  -2    0.24    0.16 
   8  17   2   -0.04    0.16 
   8  17   2    0.22    0.10 
  -9 -17  -2   -0.08    0.15 
   9  17   2   -0.08    0.16 
 -10 -17  -2   -0.07    0.17 
  10  17   2    0.41    0.20 
 -11 -17  -2    2.75    0.65 
  11  17   2    3.52    0.60 
  12  17   2   -0.21    0.19 
 -13 -17  -2    2.45    0.65 
  13  17   2    1.49    0.35 
 -14 -17  -2   -0.10    0.19 
 -15 -17  -2    0.34    0.24 
  15  17   2   -0.30    0.25 
 -16 -17  -2   10.38    1.04 
  16  17   2   10.13    0.92 
   3 -18  -2    0.03    0.20 
   2 -18  -2    0.67    0.24 
   1 -18  -2    0.44    0.23 
   1 -18  -2    0.24    0.21 
  -1  18   2   -0.09    0.24 
   0 -18  -2   -0.05    0.18 
  -1 -18  -2    0.19    0.18 
   2  18   2   -0.09    0.15 
  -3 -18  -2    3.94    0.62 
   3  18   2    4.71    0.52 
   3  18   2    4.38    0.57 
  -4 -18  -2    5.39    0.64 
   4  18   2    5.01    0.50 
   4  18   2    4.78    0.59 
  -5 -18  -2    0.26    0.17 
   5  18   2    0.17    0.18 
  -6 -18  -2   10.35    0.86 
   6  18   2    9.93    0.61 
   6  18   2   11.05    0.75 
   7  18   2    1.43    0.34 
  -8 -18  -2    0.47    0.21 
   8  18   2    0.61    0.22 
  -9 -18  -2   11.98    0.96 
   9  18   2   12.33    0.82 
 -10 -18  -2   12.31    0.98 
  10  18   2   12.86    0.86 
 -11 -18  -2    0.02    0.20 
  11  18   2    0.04    0.21 
 -12 -18  -2    0.36    0.27 
  12  18   2    0.82    0.29 
  13  18   2   -0.17    0.22 
 -14 -18  -2   -0.20    0.25 
 -15 -18  -2   -0.05    0.23 
  15  18   2   -0.31    0.25 
   0 -19  -2    1.39    0.30 
  -1 -19  -2    0.18    0.21 
   2  19   2    0.59    0.23 
  -3 -19  -2    0.59    0.28 
   3  19   2    0.92    0.29 
  -4 -19  -2   24.41    1.26 
   4  19   2   23.17    1.06 
   4  19   2   22.41    1.15 
  -6 -19  -2    0.52    0.23 
   6  19   2    0.32    0.23 
   6  19   2    0.09    0.17 
  -7 -19  -2   26.10    1.35 
   7  19   2   25.33    1.22 
   7  19   2   23.25    1.03 
  -8 -19  -2    3.90    0.74 
   8  19   2    4.72    0.67 
  -9 -19  -2   15.90    1.12 
   9  19   2   16.90    1.01 
 -11 -19  -2   10.91    0.99 
  11  19   2   11.04    0.88 
 -12 -19  -2    0.20    0.26 
  12  19   2    0.18    0.26 
  13  19   2    0.92    0.33 
  14  19   2    0.25    0.28 
  -1 -20  -2    0.59    0.27 
  -1 -20  -2    0.70    0.22 
   1  20   2    0.23    0.26 
   2  20   2    0.78    0.25 
   3  20   2    2.27    0.40 
  -4 -20  -2    6.85    0.81 
   4  20   2    6.48    0.65 
  -5 -20  -2   25.54    1.35 
   5  20   2   22.40    1.20 
   5  20   2   22.55    1.06 
   6  20   2    3.51    0.70 
   6  20   2    4.57    0.57 
  -7 -20  -2   15.77    1.11 
   7  20   2   13.81    1.00 
  -8 -20  -2   35.20    1.70 
   8  20   2   34.68    1.57 
  -9 -20  -2    8.96    1.00 
   9  20   2    8.06    0.85 
 -10 -20  -2   23.50    1.42 
  10  20   2   20.82    1.21 
 -11 -20  -2   17.23    1.21 
  11  20   2   16.37    1.06 
 -12 -20  -2    5.94    0.86 
 -13 -20  -2    0.39    0.29 
   4  21   2    7.13    0.69 
   4  21   2    6.36    0.81 
   5  21   2    2.35    0.54 
   6  21   2    6.15    0.61 
   6  21   2    5.31    0.74 
  -8 -21  -2    9.27    0.97 
   8  21   2    7.96    0.87 
  -9 -21  -2   15.41    1.18 
   9  21   2   12.46    0.98 
  10  21   2    0.17    0.28 
  -7 -21   3    1.66    0.38 
  11  20  -3   -0.25    0.23 
  10  20  -3    0.28    0.26 
   9  20  -3    0.74    0.28 
   7  20  -3    0.54    0.26 
   6  20  -3    0.43    0.23 
   6  20  -3    1.02    0.28 
  -6 -20   3    0.59    0.29 
   5  20  -3    0.67    0.25 
   5  20  -3    0.05    0.20 
   4  20  -3    1.33    0.30 
  -4 -20   3    0.87    0.32 
  13  19  -3    7.82    0.84 
  12  19  -3    0.43    0.32 
  10  19  -3    1.53    0.35 
   9  19  -3    7.31    0.73 
   8  19  -3    0.95    0.27 
   7  19  -3    1.48    0.30 
   6  19  -3    0.53    0.22 
   5  19  -3   -0.17    0.19 
   4  19  -3    0.12    0.19 
   4  19  -3    0.80    0.24 
   3  19  -3    2.28    0.58 
   2  19  -3    3.22    0.63 
   1  19  -3   -0.16    0.22 
  -1 -19   3    0.48    0.23 
   0 -19   3   -0.02    0.16 
   0 -19   3   -0.04    0.18 
  -1  19  -3    0.17    0.23 
   1 -19   3    0.36    0.21 
  14  18  -3    7.04    0.84 
  13  18  -3   10.18    0.94 
  12  18  -3   33.59    1.50 
  11  18  -3    6.75    0.75 
  10  18  -3    0.65    0.26 
   9  18  -3    3.24    0.61 
   8  18  -3    7.15    0.69 
   7  18  -3    0.39    0.20 
   7  18  -3    0.22    0.13 
   6  18  -3    0.53    0.22 
   6  18  -3    0.48    0.18 
   5  18  -3    0.21    0.18 
   5  18  -3   -0.04    0.14 
   4  18  -3    1.86    0.46 
   4  18  -3    1.27    0.25 
   3  18  -3    0.53    0.20 
   3  18  -3    0.23    0.19 
  -3 -18   3    0.00    0.21 
   2  18  -3   14.57    0.88 
   2  18  -3   14.04    0.84 
  -2 -18   3   12.43    0.96 
   1  18  -3   14.23    0.85 
  -1 -18   3   13.90    0.86 
  -1 -18   3   11.12    0.91 
   0  18  -3    5.38    0.67 
   0 -18   3    5.89    0.66 
   0 -18   3    4.83    0.63 
  -1  18  -3   -0.10    0.21 
   1 -18   3    0.18    0.20 
  -2  18  -3   -0.10    0.22 
   2 -18   3   -0.03    0.18 
  15  17  -3    0.62    0.27 
  14  17  -3   -0.12    0.21 
  13  17  -3   12.95    0.91 
  12  17  -3   28.12    1.31 
  11  17  -3   25.28    1.21 
   9  17  -3    0.09    0.17 
   8  17  -3    0.35    0.19 
   7  17  -3    0.83    0.21 
   7  17  -3    1.35    0.29 
   6  17  -3   -0.09    0.11 
   6  17  -3    0.22    0.16 
   5  17  -3    9.70    0.66 
   5  17  -3    8.33    0.57 
   4  17  -3    8.69    0.63 
   3  17  -3    1.71    0.40 
   2  17  -3    7.63    0.64 
   2  17  -3    8.24    0.62 
  -2 -17   3    8.04    0.67 
   1  17  -3    5.05    0.55 
  -1 -17   3    4.40    0.59 
   0 -17   3    1.18    0.26 
   0 -17   3    1.83    0.48 
  -1  17  -3    4.18    0.61 
   1 -17   3    4.25    0.58 
  -2  17  -3    0.32    0.22 
   2 -17   3    0.29    0.20 
   3 -17   3    0.07    0.18 
  -4  17  -3    2.68    0.65 
   4 -17   3    4.45    0.60 
  15  16  -3   -0.21    0.22 
  14  16  -3   -0.16    0.20 
  13  16  -3    4.42    0.62 
  12  16  -3    2.92    0.63 
  11  16  -3   15.79    0.93 
  10  16  -3    0.10    0.18 
   9  16  -3   21.28    1.02 
   8  16  -3    0.55    0.20 
   7  16  -3    0.19    0.16 
   7  16  -3    0.04    0.10 
   6  16  -3    0.26    0.17 
   6  16  -3    0.19    0.12 
   5  16  -3    5.78    0.53 
   5  16  -3    4.09    0.45 
   3  16  -3   20.20    0.95 
   3  16  -3   21.69    0.92 
   2  16  -3    0.23    0.16 
   2  16  -3    0.34    0.15 
   1  16  -3   11.29    0.68 
  -1 -16   3    9.74    0.71 
   0  16  -3    0.23    0.15 
   0 -16   3    0.21    0.15 
   0 -16   3    0.17    0.14 
  -1  16  -3    6.61    0.59 
   1 -16   3    6.49    0.56 
   1 -16   3    6.41    0.58 
  -2  16  -3    3.38    0.55 
   2 -16   3    2.55    0.49 
  -3  16  -3    0.02    0.19 
   3 -16   3    0.10    0.18 
  -4  16  -3   -0.03    0.21 
   4 -16   3    0.31    0.19 
  -5  16  -3    2.74    0.62 
   5 -16   3    3.63    0.59 
  16  15  -3    0.54    0.29 
  15  15  -3    1.24    0.32 
  14  15  -3    0.11    0.22 
  13  15  -3   15.29    0.95 
  12  15  -3    0.43    0.21 
  11  15  -3   -0.18    0.16 
  10  15  -3    4.02    0.55 
   8  15  -3    8.85    0.64 
  -8 -15   3    7.99    0.37 
   7  15  -3    2.46    0.45 
   6  15  -3    2.59    0.33 
   6  15  -3    2.43    0.45 
   5  15  -3    1.72    0.33 
   5  15  -3    1.68    0.40 
   4  15  -3    0.73    0.19 
   4  15  -3    0.65    0.16 
   3  15  -3    9.35    0.55 
   3  15  -3    8.25    0.59 
   2  15  -3   16.77    0.79 
   2  15  -3   15.39    0.80 
   1  15  -3    0.27    0.16 
   1  15  -3   -0.06    0.15 
   0  15  -3    8.42    0.65 
   0 -15   3    9.47    0.59 
   0 -15   3    6.94    0.64 
  -1  15  -3   -0.02    0.14 
   1 -15   3    0.15    0.12 
   1 -15   3    0.23    0.13 
  -2  15  -3    3.38    0.49 
   2 -15   3    3.70    0.42 
   2 -15   3    3.94    0.44 
  -3  15  -3    3.17    0.52 
   3 -15   3    3.41    0.51 
   3 -15   3    2.44    0.43 
  -4  15  -3   -0.01    0.18 
   4 -15   3    0.03    0.17 
  -5  15  -3    0.80    0.25 
   5 -15   3    1.07    0.25 
  -6  15  -3    0.32    0.23 
   6 -15   3    0.52    0.23 
  -7  15  -3    0.88    0.31 
   7 -15   3    0.94    0.29 
  16  14  -3   12.68    1.02 
  15  14  -3    1.01    0.30 
  14  14  -3    0.74    0.27 
  13  14  -3    0.48    0.22 
  12  14  -3   48.12    1.79 
  11  14  -3   40.46    1.56 
  10  14  -3    0.65    0.21 
   9  14  -3   15.38    0.81 
  -8 -14   3    0.06    0.07 
   7  14  -3    0.21    0.14 
   6  14  -3    5.50    0.37 
   6  14  -3    5.31    0.49 
   5  14  -3    4.00    0.33 
   5  14  -3    3.17    0.45 
   3  14  -3   -0.01    0.13 
   3  14  -3    0.24    0.11 
   2  14  -3   -0.15    0.11 
   1  14  -3    1.64    0.36 
   1  14  -3    1.58    0.34 
   0  14  -3    0.46    0.18 
  -1  14  -3   16.54    0.87 
   1 -14   3   16.64    0.87 
   1 -14   3   17.74    0.84 
  -2  14  -3    0.36    0.17 
   2 -14   3    0.24    0.14 
   2 -14   3    0.45    0.16 
  -3  14  -3   -0.04    0.14 
   3 -14   3    0.31    0.14 
   3 -14   3    0.10    0.11 
  -4  14  -3    1.92    0.48 
   4 -14   3    2.27    0.43 
  -5  14  -3   -0.09    0.16 
   5 -14   3   -0.13    0.14 
  -6  14  -3    7.37    0.73 
   6 -14   3    7.92    0.68 
   7 -14   3    3.08    0.62 
  -8  14  -3    5.47    0.80 
   8 -14   3    6.79    0.75 
  17  13  -3    1.46    0.35 
  15  13  -3    7.49    0.81 
  14  13  -3   13.96    0.91 
  13  13  -3    5.53    0.62 
  12  13  -3   35.53    1.43 
  11  13  -3    9.75    0.70 
  10  13  -3    9.43    0.63 
   9  13  -3    0.11    0.14 
   8  13  -3    7.15    0.51 
  -8 -13   3    7.37    0.29 
   7  13  -3    0.35    0.13 
   6  13  -3   13.14    0.54 
   6  13  -3   12.32    0.65 
   5  13  -3   37.36    1.35 
   5  13  -3   38.75    1.25 
   4  13  -3   10.02    0.60 
   4  13  -3   10.53    0.51 
   3  13  -3    9.94    0.52 
   3  13  -3   10.00    0.59 
   2  13  -3    4.51    0.47 
   2  13  -3    6.70    0.47 
   1  13  -3    2.65    0.35 
   0  13  -3    3.56    0.41 
  -2  13  -3   24.81    1.06 
   2 -13   3   24.44    1.03 
   2 -13   3   22.13    1.02 
  -3  13  -3   18.38    0.91 
   3 -13   3   17.97    0.80 
   3 -13   3   17.63    0.87 
  -4  13  -3    2.26    0.48 
   4 -13   3    2.63    0.43 
   4 -13   3    1.86    0.33 
  -5  13  -3   12.48    0.80 
   5 -13   3   13.84    0.78 
  -6  13  -3   -0.07    0.16 
   6 -13   3    0.03    0.15 
  -7  13  -3    6.95    0.73 
   7 -13   3    9.59    0.75 
  -8  13  -3    9.45    0.85 
   8 -13   3   11.20    0.84 
  -9  13  -3    3.20    0.76 
   9 -13   3    4.80    0.74 
  17  12  -3    0.29    0.28 
  16  12  -3    9.01    0.83 
  15  12  -3    3.28    0.65 
  14  12  -3    0.46    0.23 
  13  12  -3   11.60    0.78 
  12  12  -3    3.33    0.52 
  11  12  -3   29.89    1.23 
  10  12  -3   -0.07    0.13 
   9  12  -3   -0.01    0.12 
   8  12  -3   12.16    0.64 
   7  12  -3    0.20    0.11 
   6  12  -3   33.97    1.09 
   6  12  -3   34.04    1.23 
   5  12  -3   15.11    0.70 
   5  12  -3   14.77    0.59 
   4  12  -3   32.81    1.09 
   4  12  -3   31.82    1.16 
   3  12  -3    5.25    0.40 
   2  12  -3   17.32    0.73 
   2  12  -3   16.19    0.72 
   1  12  -3   11.75    0.57 
   1  12  -3    8.82    0.58 
   0  12  -3    2.25    0.33 
   0  12  -3    2.00    0.35 
  -1  12  -3   35.60    1.31 
   1 -12   3   37.03    1.31 
  -2  12  -3   18.07    0.80 
   2 -12   3   15.65    0.76 
   2 -12   3   14.35    0.75 
   3 -12   3    1.81    0.37 
   3 -12   3    1.52    0.36 
  -4  12  -3   18.44    0.91 
   4 -12   3   17.50    0.87 
   4 -12   3   19.44    0.74 
   5 -12   3    0.40    0.17 
  -6  12  -3    0.43    0.19 
   6 -12   3    0.36    0.17 
  -7  12  -3    6.09    0.64 
   7 -12   3    6.75    0.62 
  -8  12  -3    0.95    0.25 
  -9  12  -3    6.87    0.75 
   9 -12   3    7.63    0.79 
 -10  12  -3    0.16    0.24 
  10 -12   3    0.30    0.26 
  17  11  -3    5.56    0.79 
  16  11  -3    4.79    0.71 
  15  11  -3   17.96    1.04 
  14  11  -3    5.78    0.63 
  13  11  -3    7.84    0.67 
  12  11  -3    3.85    0.52 
  11  11  -3    6.11    0.55 
  10  11  -3    3.30    0.41 
   9  11  -3    7.59    0.52 
   8  11  -3    1.23    0.29 
   7  11  -3    7.89    0.47 
   6  11  -3   -0.02    0.09 
   5  11  -3   46.30    1.40 
   5  11  -3   44.31    1.50 
   4  11  -3    1.09    0.25 
   3  11  -3   14.78    0.64 
   2  11  -3    8.53    0.47 
   2  11  -3    8.78    0.44 
   1  11  -3   28.18    1.01 
   1  11  -3   27.79    1.01 
   0  11  -3    7.73    0.46 
   0  11  -3    7.55    0.45 
  -1  11  -3    9.40    0.54 
   1 -11   3    7.75    0.49 
  -2  11  -3   40.27    1.40 
   2 -11   3   38.50    1.38 
  -3  11  -3   12.15    0.67 
   3 -11   3   11.81    0.64 
   3 -11   3   12.69    0.60 
  -4  11  -3    3.18    0.43 
   4 -11   3    3.70    0.29 
   4 -11   3    2.66    0.38 
  -5  11  -3    7.87    0.60 
   5 -11   3    7.22    0.56 
  -6  11  -3    0.06    0.16 
   6 -11   3    0.11    0.16 
  -7  11  -3    9.07    0.67 
   7 -11   3    8.80    0.65 
  -8  11  -3   22.63    1.13 
   8 -11   3   23.61    1.12 
  -9  11  -3    0.10    0.19 
   9 -11   3    0.12    0.20 
 -10  11  -3   -0.07    0.20 
  10 -11   3    0.03    0.23 
  17  10  -3   17.34    1.10 
  16  10  -3   11.81    0.93 
  15  10  -3    4.97    0.66 
  14  10  -3   10.16    0.76 
  13  10  -3    3.87    0.54 
  12  10  -3   38.66    1.48 
  11  10  -3    4.09    0.48 
  10  10  -3    0.69    0.17 
   9  10  -3    0.66    0.16 
   8  10  -3    6.09    0.43 
   7  10  -3   20.77    0.83 
   6  10  -3   28.07    1.02 
   5  10  -3    0.44    0.11 
   4  10  -3   34.07    1.17 
   4  10  -3   35.06    1.10 
   3  10  -3   11.82    0.54 
   3  10  -3   12.57    0.50 
   2  10  -3    2.65    0.26 
   2  10  -3    2.73    0.23 
   1  10  -3   36.31    1.23 
   1  10  -3   38.22    1.24 
   0  10  -3    0.22    0.08 
  -1  10  -3    9.35    0.51 
   1 -10   3    9.77    0.48 
  -2  10  -3   13.63    0.64 
   2 -10   3   12.02    0.60 
  -3  10  -3   11.99    0.62 
   3 -10   3   10.20    0.58 
  -4  10  -3    8.95    0.56 
   4 -10   3    7.32    0.52 
   4 -10   3    8.97    0.43 
  -5  10  -3    9.76    0.60 
   5 -10   3    8.10    0.56 
  -6  10  -3   19.07    0.91 
   6 -10   3   17.98    0.88 
  -7  10  -3    0.01    0.14 
   7 -10   3   -0.16    0.14 
  -8  10  -3    4.15    0.50 
   8 -10   3    3.67    0.50 
  -9  10  -3    0.74    0.22 
   9 -10   3    0.70    0.23 
 -10  10  -3    0.21    0.21 
  10 -10   3    0.42    0.23 
 -11  10  -3    1.52    0.32 
  11 -10   3    1.52    0.34 
  17   9  -3    7.11    0.82 
  16   9  -3   14.93    1.00 
  15   9  -3    1.38    0.30 
  14   9  -3   -0.13    0.16 
  13   9  -3    0.95    0.23 
  12   9  -3    1.01    0.21 
  11   9  -3   19.73    0.91 
   9   9  -3    0.50    0.14 
   8   9  -3   16.23    0.72 
   7   9  -3    0.44    0.12 
   6   9  -3    1.11    0.22 
  -6  -9   3    1.59    0.10 
   5   9  -3    3.28    0.19 
   5   9  -3    3.07    0.27 
   4   9  -3    9.45    0.39 
   4   9  -3    9.63    0.46 
   3   9  -3   29.94    1.03 
   3   9  -3   30.69    0.98 
   2   9  -3    3.74    0.26 
   2   9  -3    4.00    0.28 
   1   9  -3   36.47    1.22 
   1   9  -3   39.24    1.24 
   0   9  -3   15.28    0.62 
   0   9  -3   14.77    0.60 
  -1   9  -3    2.13    0.26 
   1  -9   3    2.63    0.23 
  -2   9  -3    8.86    0.49 
   2  -9   3    9.40    0.46 
  -3   9  -3    6.90    0.45 
   3  -9   3    6.10    0.41 
  -4   9  -3    8.71    0.52 
   4  -9   3    6.96    0.49 
   4  -9   3    7.51    0.40 
  -5   9  -3   54.80    1.85 
   5  -9   3   54.55    1.82 
  -6   9  -3   30.26    1.20 
   6  -9   3   30.21    1.18 
  -7   9  -3   44.96    1.61 
   7  -9   3   42.80    1.59 
  -8   9  -3    4.36    0.51 
   8  -9   3    3.95    0.52 
  -9   9  -3    0.02    0.14 
   9  -9   3    0.02    0.16 
 -10   9  -3   11.31    0.82 
  10  -9   3   12.70    0.83 
 -11   9  -3   13.49    0.97 
  11  -9   3   16.75    1.01 
 -12   9  -3    7.87    0.84 
  12  -9   3    6.99    0.83 
  17   8  -3    1.05    0.31 
  16   8  -3   14.10    1.01 
  15   8  -3    0.44    0.22 
  14   8  -3    1.35    0.27 
  13   8  -3    0.05    0.17 
  11   8  -3    0.30    0.16 
  10   8  -3    7.14    0.51 
   9   8  -3   16.79    0.75 
   8   8  -3   35.31    1.24 
   7   8  -3   38.13    1.29 
   6   8  -3    0.91    0.21 
   5   8  -3   14.23    0.59 
  -5  -8   3   15.48    0.48 
   4   8  -3  243.71    7.68 
   4   8  -3  260.43    7.42 
   3   8  -3   93.03    2.86 
   3   8  -3   94.63    2.91 
   2   8  -3   95.93    2.80 
   1   8  -3   50.85    1.55 
   1   8  -3   49.61    1.55 
   0   8  -3   24.76    0.90 
   0   8  -3   26.72    0.89 
  -1   8  -3   22.44    0.83 
  -2   8  -3   21.90    0.84 
   2  -8   3   22.72    0.81 
  -3   8  -3    1.72    0.25 
   3  -8   3    2.24    0.22 
  -4   8  -3   21.94    0.88 
   4  -8   3   21.55    0.75 
   4  -8   3   21.56    0.84 
  -6   8  -3   30.23    1.16 
   6  -8   3   28.55    1.13 
   7  -8   3    0.73    0.17 
  -8   8  -3   16.70    0.84 
   8  -8   3   15.60    0.83 
  -9   8  -3    4.38    0.57 
   9  -8   3    5.62    0.55 
 -10   8  -3    0.04    0.16 
  10  -8   3    0.15    0.17 
 -11   8  -3   27.26    1.31 
  11  -8   3   30.10    1.36 
 -12   8  -3   31.24    1.43 
  12  -8   3   32.31    1.50 
 -13   8  -3    4.48    0.73 
  13  -8   3    4.41    0.82 
  17   7  -3   -0.26    0.24 
 -17  -7   3    0.02    0.13 
  16   7  -3    0.10    0.25 
  15   7  -3    4.69    0.64 
  14   7  -3    2.18    0.52 
  13   7  -3   12.13    0.77 
  11   7  -3   -0.02    0.15 
  10   7  -3    3.58    0.41 
   9   7  -3    3.76    0.36 
   8   7  -3    1.69    0.25 
   7   7  -3    0.99    0.22 
   6   7  -3   14.09    0.59 
   5   7  -3   13.74    0.56 
   4   7  -3    0.70    0.15 
   3   7  -3  306.02    8.80 
   3   7  -3  294.33    8.94 
   2   7  -3  300.65   15.25 
   1   7  -3   55.83    1.70 
   1   7  -3   57.37    1.70 
   0   7  -3  151.20    4.89 
   0   7  -3  155.55    4.86 
  -1   7  -3    2.21    0.24 
  -2   7  -3   38.67    1.29 
   2  -7   3   39.63    1.25 
  -3   7  -3   52.12    1.67 
   3  -7   3   52.13    1.63 
  -4   7  -3    0.13    0.08 
   4  -7   3    0.12    0.07 
  -5   7  -3   54.35    1.78 
   5  -7   3   53.69    1.74 
   6  -7   3    3.81    0.41 
  -7   7  -3    6.11    0.49 
   7  -7   3    4.86    0.46 
  -8   7  -3   -0.02    0.10 
   8  -7   3   -0.09    0.11 
  -9   7  -3   -0.15    0.14 
   9  -7   3   -0.10    0.14 
 -10   7  -3    0.03    0.17 
  10  -7   3    0.28    0.17 
 -11   7  -3    0.12    0.17 
  11  -7   3    0.15    0.19 
 -12   7  -3   14.67    0.94 
  12  -7   3   14.86    1.05 
 -13   7  -3   18.36    1.11 
  13  -7   3   17.46    1.14 
  17   6  -3    8.90    0.93 
  16   6  -3    9.55    0.90 
  15   6  -3   11.80    0.87 
  14   6  -3   16.30    0.95 
  13   6  -3    0.18    0.18 
  12   6  -3    3.10    0.48 
  11   6  -3   27.96    1.15 
  10   6  -3    2.85    0.39 
   9   6  -3    2.13    0.30 
   8   6  -3    3.90    0.32 
   7   6  -3   39.06    1.30 
   6   6  -3  383.61   11.49 
   5   6  -3   35.35    1.15 
   4   6  -3    5.41    0.29 
  -4  -6   3    5.84    0.21 
  -4  -6   3    5.52    0.20 
   3   6  -3   44.32    1.32 
   3   6  -3   42.35    1.32 
   2   6  -3   64.96    1.97 
   2   6  -3   63.47    2.09 
   1   6  -3  180.59    6.55 
   1   6  -3  188.40    5.68 
   0   6  -3    3.78    0.22 
   0   6  -3    3.78    0.23 
  -1   6  -3   27.56    0.92 
  -2   6  -3   13.75    0.58 
   2  -6   3   14.63    0.54 
  -3   6  -3   11.29    0.53 
   3  -6   3   12.58    0.50 
  -4   6  -3   36.81    1.23 
   4  -6   3   34.97    1.18 
  -5   6  -3    0.31    0.10 
   5  -6   3    0.24    0.08 
  -6   6  -3   43.20    1.47 
   6  -6   3   42.50    1.45 
  -7   6  -3    0.46    0.14 
  -8   6  -3    6.33    0.48 
   8  -6   3    6.06    0.48 
  -9   6  -3    0.70    0.18 
   9  -6   3    0.87    0.18 
  10  -6   3    0.18    0.16 
 -11   6  -3    6.49    0.59 
  11  -6   3    6.29    0.62 
 -12   6  -3    0.10    0.18 
  12  -6   3    0.15    0.22 
 -13   6  -3    0.63    0.23 
  13  -6   3    0.43    0.28 
 -14   6  -3    8.93    0.78 
  14  -6   3    7.04    0.88 
  17   5  -3    7.73    0.90 
 -16  -5   3    4.89    0.62 
  15   5  -3   18.73    1.06 
  14   5  -3    0.93    0.24 
  13   5  -3   13.79    0.82 
  13   5  -3   13.08    0.50 
  12   5  -3    0.10    0.05 
  11   5  -3   66.04    2.20 
  10   5  -3   77.48    2.47 
   9   5  -3    6.34    0.44 
   8   5  -3    0.10    0.09 
   7   5  -3   27.44    0.98 
   6   5  -3   35.18    1.16 
   5   5  -3  598.52   21.19 
   4   5  -3   23.21    0.78 
   3   5  -3  117.01    3.72 
  -3  -5   3  120.06    3.54 
  -3  -5   3  125.33    4.08 
   2   5  -3   21.22    0.69 
   2   5  -3   21.20    0.66 
   1   5  -3    0.19    0.05 
   0   5  -3  126.15    3.88 
   0   5  -3  115.79    6.15 
  -1   5  -3    5.02    0.27 
  -2   5  -3   48.29    1.50 
   2  -5   3   48.93    1.46 
  -3   5  -3   50.49    1.55 
   3  -5   3   48.65    1.51 
  -4   5  -3    4.70    0.33 
   4  -5   3    5.20    0.31 
  -5   5  -3   53.90    1.72 
   5  -5   3   53.57    1.69 
  -6   5  -3    0.23    0.09 
   6  -5   3    0.23    0.09 
  -7   5  -3    9.91    0.54 
   7  -5   3    9.41    0.52 
  -8   5  -3    1.01    0.18 
   8  -5   3    0.96    0.18 
  -9   5  -3   -0.08    0.10 
   9  -5   3   -0.02    0.11 
 -10   5  -3   -0.03    0.15 
  10  -5   3    0.31    0.16 
 -11   5  -3    4.46    0.56 
  11  -5   3    4.61    0.57 
 -12   5  -3    0.78    0.22 
  12  -5   3    0.86    0.24 
 -13   5  -3   -0.09    0.18 
  13  -5   3   -0.15    0.22 
  14  -5   3    0.18    0.26 
  17   4  -3    5.09    0.82 
  16   4  -3    1.77    0.36 
  14   4  -3    8.05    0.69 
  14   4  -3    8.12    0.39 
  13   4  -3    7.27    0.64 
  12   4  -3    1.17    0.23 
  11   4  -3    5.82    0.55 
 -11  -4   3    6.60    0.33 
  10   4  -3   67.10    2.14 
 -10  -4   3   63.45    1.90 
   9   4  -3   19.90    0.83 
  -9  -4   3   19.43    0.63 
   8   4  -3    4.37    0.35 
   8   4  -3    4.58    0.20 
  -8  -4   3    4.46    0.20 
   7   4  -3   14.65    0.63 
   6   4  -3  102.89    3.15 
   5   4  -3    0.67    0.16 
   4   4  -3   59.70    1.77 
   3   4  -3    8.88    0.35 
  -3  -4   3    9.13    0.28 
  -3  -4   3    9.19    0.28 
   2   4  -3    2.44    0.14 
  -2  -4   3    2.43    0.12 
  -2  -4   3    2.47    0.11 
  -1   4  -3  135.61    4.29 
   1  -4   3  137.99    4.18 
  -2   4  -3    0.77    0.13 
   2  -4   3    0.86    0.10 
  -3   4  -3   20.52    0.73 
   3  -4   3   21.22    0.71 
  -4   4  -3   56.41    1.74 
   4  -4   3   56.44    1.71 
  -5   4  -3    0.31    0.09 
   5  -4   3    0.33    0.09 
  -6   4  -3   14.56    0.62 
   6  -4   3   14.07    0.60 
  -7   4  -3    8.35    0.46 
   7  -4   3    8.27    0.45 
  -8   4  -3    6.89    0.47 
   8  -4   3    7.32    0.46 
  -9   4  -3    3.57    0.38 
   9  -4   3    3.49    0.40 
 -10   4  -3    6.67    0.51 
  10  -4   3    6.22    0.52 
 -11   4  -3    0.70    0.20 
  11  -4   3    0.95    0.22 
 -12   4  -3    3.42    0.50 
  12  -4   3    3.07    0.54 
 -13   4  -3    0.26    0.19 
  13  -4   3    0.44    0.23 
  14  -4   3    0.01    0.24 
  15  -4   3    0.27    0.28 
  17   3  -3   -0.22    0.25 
  16   3  -3    0.65    0.30 
  15   3  -3    0.20    0.23 
  14   3  -3   -0.04    0.17 
  13   3  -3   -0.13    0.16 
 -13  -3   3    0.03    0.10 
  12   3  -3    0.12    0.16 
  11   3  -3    2.90    0.44 
 -11  -3   3    2.65    0.27 
  10   3  -3   25.52    1.02 
 -10  -3   3   24.65    0.83 
   9   3  -3    4.84    0.40 
  -9  -3   3    4.80    0.25 
   8   3  -3   41.93    1.41 
  -8  -3   3   42.78    1.26 
   7   3  -3  144.04    4.43 
  -7  -3   3  142.82    5.86 
   6   3  -3   19.56    0.59 
   6   3  -3   19.48    0.73 
  -6  -3   3   19.74    0.60 
   5   3  -3    1.10    0.07 
   5   3  -3    1.02    0.16 
  -5  -3   3    1.14    0.07 
   4   3  -3    3.35    0.21 
   3   3  -3    4.51    0.22 
   2   3  -3    2.25    0.13 
  -2  -3   3    2.47    0.14 
  -1  -3   3    1.23    0.08 
  -1  -3   3    1.41    0.09 
  -1  -3   3    1.21    0.08 
   0   3  -3   47.07    1.46 
   0   3  -3   38.68    1.34 
   0  -3   3   45.46    2.37 
  -1   3  -3    7.13    0.29 
   1  -3   3    7.28    0.26 
   1  -3   3    7.14    0.26 
  -2   3  -3    0.07    0.04 
   2  -3   3    0.12    0.03 
  -3   3  -3    2.69    0.19 
   3  -3   3    2.67    0.17 
  -4   3  -3    2.96    0.22 
   4  -3   3    2.68    0.20 
  -5   3  -3   10.62    0.48 
   5  -3   3   11.01    0.46 
  -6   3  -3   52.16    1.64 
   6  -3   3   51.97    1.63 
  -7   3  -3    8.37    0.45 
   7  -3   3    8.47    0.44 
  -8   3  -3   36.55    1.26 
   8  -3   3   35.92    1.27 
  -9   3  -3    0.05    0.11 
   9  -3   3    0.07    0.11 
 -10   3  -3   40.76    1.44 
  10  -3   3   40.75    1.48 
 -11   3  -3    0.24    0.14 
  11  -3   3    0.21    0.16 
 -12   3  -3    1.95    0.45 
  12  -3   3    2.10    0.51 
 -13   3  -3    0.66    0.19 
  13  -3   3    0.65    0.23 
  14  -3   3    1.25    0.31 
  15  -3   3    0.61    0.18 
  15  -3   3    0.33    0.28 
  17   2  -3    1.23    0.35 
  16   2  -3    3.11    0.72 
  15   2  -3    0.44    0.25 
  14   2  -3    2.19    0.52 
 -14  -2   3    2.76    0.34 
  13   2  -3    6.21    0.62 
 -13  -2   3    6.15    0.43 
  12   2  -3    6.05    0.55 
 -12  -2   3    4.61    0.38 
  11   2  -3    0.14    0.15 
 -11  -2   3   -0.06    0.09 
  10   2  -3    0.15    0.13 
 -10  -2   3    0.09    0.08 
   9   2  -3    0.70    0.16 
  -9  -2   3    0.87    0.15 
   8   2  -3    1.92    0.26 
  -8  -2   3    1.84    0.16 
   7   2  -3   46.77    1.53 
  -7  -2   3   48.17    1.41 
   6   2  -3  176.92    5.79 
  -6  -2   3  187.96    6.56 
   5   2  -3   10.83    0.36 
   5   2  -3   10.69    0.45 
  -5  -2   3   11.13    0.36 
   4   2  -3   56.87    1.66 
   4   2  -3   56.04    1.67 
  -4  -2   3   55.16    1.72 
   3   2  -3    3.81    0.20 
   3   2  -3    3.72    0.13 
  -3  -2   3    3.56    0.13 
   2   2  -3   77.97    2.42 
   2   2  -3   79.64    2.27 
  -2  -2   3   78.87    2.34 
  -2  -2   3   77.08    3.56 
   1   2  -3   37.07    1.09 
  -1  -2   3   37.34    1.71 
  -1  -2   3   36.14    1.13 
   0   2  -3    1.45    0.07 
   0  -2   3    1.33    0.08 
   0  -2   3    1.40    0.07 
  -1   2  -3   17.34    0.57 
   1  -2   3   18.79    0.54 
  -2   2  -3    0.56    0.06 
  -2   2  -3    0.52    0.09 
   2  -2   3    0.47    0.06 
  -3   2  -3   72.12    2.36 
   3  -2   3   72.60    2.28 
  -4   2  -3   30.35    0.98 
   4  -2   3   30.40    0.96 
  -5   2  -3    8.00    0.38 
   5  -2   3    7.96    0.36 
  -6   2  -3   67.12    2.24 
   6  -2   3   66.99    2.03 
  -7   2  -3   22.29    0.82 
   7  -2   3   21.56    0.82 
  -8   2  -3   10.12    0.50 
   8  -2   3    9.71    0.51 
  -9   2  -3    2.93    0.31 
   9  -2   3    2.81    0.34 
 -10   2  -3   23.69    0.95 
  10  -2   3   23.37    0.99 
 -11   2  -3   43.58    1.50 
  11  -2   3   41.71    1.55 
 -12   2  -3    2.37    0.43 
  12  -2   3    2.37    0.50 
  13  -2   3    0.73    0.23 
  14  -2   3    1.21    0.29 
  15  -2   3    0.95    0.30 
  16  -2   3   -0.03    0.25 
  16   1  -3    0.36    0.28 
  15   1  -3   12.11    0.90 
 -15  -1   3   10.87    0.68 
  14   1  -3    0.26    0.20 
 -14  -1   3    0.30    0.12 
  13   1  -3   12.47    0.82 
 -13  -1   3   12.99    0.64 
  12   1  -3    4.06    0.50 
 -12  -1   3    3.02    0.35 
  11   1  -3    6.08    0.51 
 -11  -1   3    5.09    0.37 
  10   1  -3    7.99    0.54 
 -10  -1   3    6.66    0.40 
   9   1  -3    3.30    0.34 
  -9  -1   3    3.15    0.25 
   8   1  -3    1.31    0.25 
  -8  -1   3    1.12    0.16 
   7   1  -3   83.73    2.53 
  -7  -1   3   83.96    4.54 
   6   1  -3   18.27    0.70 
  -6  -1   3   18.54    0.62 
   5   1  -3  148.83    9.82 
  -5  -1   3  148.30    5.74 
   4   1  -3   32.16    1.01 
   4   1  -3   32.66    0.94 
  -4  -1   3   31.76    0.99 
   3   1  -3    0.62    0.09 
   3   1  -3    0.59    0.05 
  -3  -1   3    0.62    0.06 
   2   1  -3    2.26    0.12 
   2   1  -3    2.13    0.09 
  -2  -1   3    2.12    0.09 
  -2  -1   3    2.38    0.12 
   1   1  -3   11.97    0.36 
  -1  -1   3   11.91    0.36 
  -1  -1   3   12.03    0.36 
   0   1  -3   66.91    2.05 
   0  -1   3   67.60    2.07 
  -1   1  -3  151.67    4.51 
  -1   1  -3  154.16    5.90 
   1  -1   3  153.17    5.53 
   1  -1   3  151.37    5.63 
  -2   1  -3    5.19    0.19 
   2  -1   3    4.79    0.20 
   2  -1   3    4.81    0.19 
  -3   1  -3    9.72    0.36 
   3  -1   3    9.37    0.34 
  -4   1  -3    5.22    0.26 
   4  -1   3    4.89    0.25 
  -5   1  -3  328.94    9.81 
   5  -1   3  323.44    9.79 
  -6   1  -3  103.05    3.21 
   6  -1   3   98.90    2.95 
  -7   1  -3  148.81    4.82 
   7  -1   3  145.39    4.83 
  -8   1  -3    0.14    0.08 
   8  -1   3    0.14    0.09 
  -9   1  -3    3.67    0.31 
   9  -1   3    3.92    0.35 
 -10   1  -3   92.16    2.78 
  10  -1   3   90.13    2.83 
 -11   1  -3   82.81    2.53 
  11  -1   3   79.25    2.59 
  12  -1   3    9.62    0.69 
  13  -1   3   11.50    0.78 
  14  -1   3    0.14    0.19 
  14  -1   3    0.14    0.13 
  15  -1   3   -0.04    0.22 
  15  -1   3    0.25    0.14 
  16  -1   3   -0.12    0.13 
  16  -1   3   -0.19    0.22 
 -16   0   3    0.07    0.16 
  15   0  -3   -0.16    0.23 
 -15   0   3    0.18    0.15 
  14   0  -3    9.41    0.79 
 -14   0   3   10.14    0.60 
  13   0  -3    0.80    0.24 
 -13   0   3    0.53    0.16 
  12   0  -3    5.50    0.58 
 -12   0   3    4.97    0.41 
  11   0  -3   -0.05    0.12 
  10   0  -3   13.24    0.70 
 -10   0   3   13.53    0.59 
   9   0  -3    6.57    0.45 
  -9   0   3    6.19    0.35 
   8   0  -3    6.73    0.43 
  -8   0   3    6.43    0.34 
   7   0  -3    5.39    0.35 
  -7   0   3    5.00    0.28 
   6   0  -3  186.99    6.20 
  -6   0   3  192.66    5.88 
   5   0  -3   12.24    0.50 
  -5   0   3   12.22    0.44 
   4   0  -3    1.03    0.13 
  -4   0   3    0.90    0.09 
   3   0  -3   13.67    0.48 
   3   0  -3   14.26    0.47 
  -3   0   3   13.25    0.44 
   2   0  -3   33.89    1.65 
   2   0  -3   32.95    1.06 
  -2   0   3   33.49    1.06 
  -2   0   3   35.74    1.01 
   1   0  -3    4.93    0.18 
   1   0  -3    4.68    0.17 
  -1   0   3    5.06    0.17 
  -1   0   3    4.70    0.17 
   0   0  -3    6.61    0.20 
   0   0  -3    6.53    0.22 
   0   0   3    6.66    0.22 
   0   0   3    6.84    0.20 
  -1   0  -3   53.54    1.68 
  -1   0  -3   53.29    1.56 
   1   0   3   51.55    1.55 
  -2   0  -3  109.64    3.16 
  -2   0  -3  103.93    3.17 
   2   0   3  102.50    3.20 
   2   0   3  103.14    3.16 
   3   0   3   10.72    0.34 
   3   0   3   10.35    0.37 
   3   0   3   10.63    0.36 
   4   0   3    2.36    0.12 
   4   0   3    2.26    0.16 
  -5   0  -3    3.30    0.17 
  -6   0  -3  640.14   23.28 
  -6   0  -3  641.16   26.22 
   6   0   3  636.46   28.47 
  -7   0  -3  407.17   18.22 
  -7   0  -3  384.49   16.54 
   7   0   3  399.67   21.74 
  -8   0  -3   37.78    1.15 
  -8   0  -3   39.31    1.25 
   8   0   3   38.75    1.30 
  -9   0  -3    4.22    0.21 
  -9   0  -3    4.29    0.30 
   9   0   3    4.43    0.36 
  10   0   3    0.36    0.13 
  11   0   3  116.41    3.56 
  12   0   3   60.35    2.08 
  13   0   3    0.06    0.12 
  13   0   3    0.17    0.18 
  14   0   3    2.17    0.51 
  14   0   3    1.88    0.31 
  15   0   3    0.72    0.26 
  17   0   3    0.31    0.29 
  17   0   3    0.42    0.17 
  16  -1  -3    1.95    0.42 
 -16   1   3    2.81    0.56 
  15  -1  -3    0.84    0.32 
 -15   1   3    1.24    0.24 
  14  -1  -3    2.91    0.63 
 -14   1   3    4.31    0.45 
  13  -1  -3    0.74    0.23 
 -13   1   3    0.66    0.16 
  12  -1  -3    1.00    0.24 
 -12   1   3    0.96    0.18 
  11  -1  -3    0.68    0.18 
 -11   1   3    1.05    0.26 
  10  -1  -3    6.80    0.51 
 -10   1   3    6.86    0.42 
   9  -1  -3    2.45    0.33 
  -9   1   3    2.51    0.25 
   8  -1  -3   62.84    2.02 
  -8   1   3   63.35    1.93 
   7  -1  -3    0.31    0.10 
  -7   1   3    0.32    0.07 
   6  -1  -3   36.80    1.23 
  -6   1   3   37.72    1.18 
   5  -1  -3   75.63    2.45 
  -5   1   3   77.86    2.63 
   4  -1  -3    2.81    0.19 
  -4   1   3    2.73    0.17 
   3  -1  -3   92.42    3.01 
  -3   1   3   90.76    2.94 
   2  -1  -3   20.39    0.64 
  -2   1   3   19.61    0.62 
   1  -1  -3   87.13    2.70 
   1  -1  -3   88.79    2.75 
  -1   1   3   91.17    2.73 
  -1   1   3   88.16    2.76 
   0  -1  -3    3.15    0.12 
   0  -1  -3    3.04    0.12 
   0   1   3    3.44    0.13 
   0   1   3    3.00    0.12 
  -1  -1  -3   11.91    0.36 
  -1  -1  -3   11.34    0.35 
   1   1   3   11.77    0.36 
   1   1   3   10.96    0.35 
  -2  -1  -3    1.37    0.08 
  -2  -1  -3    1.43    0.09 
   2   1   3    1.38    0.08 
   2   1   3    1.37    0.08 
  -3  -1  -3    1.74    0.13 
  -3  -1  -3    1.65    0.09 
   3   1   3    1.88    0.11 
   3   1   3    1.55    0.12 
   3   1   3    1.50    0.09 
  -4  -1  -3    0.05    0.02 
   4   1   3    0.09    0.04 
   4   1   3    0.03    0.02 
  -5  -1  -3    6.68    0.27 
   5   1   3    6.22    0.26 
   5   1   3    7.11    0.32 
  -6  -1  -3   85.60    4.39 
   6   1   3   84.40    2.75 
  -7  -1  -3  284.06   11.74 
   7   1   3  292.00    8.92 
  -8  -1  -3  155.43    4.80 
   8   1   3  157.15    4.86 
  -9  -1  -3    3.50    0.22 
   9   1   3    4.11    0.34 
  10   1   3    0.09    0.11 
 -11  -1  -3    3.55    0.26 
  11   1   3    3.66    0.45 
 -12  -1  -3   34.67    1.13 
  12   1   3   36.03    1.38 
 -13  -1  -3    3.30    0.29 
  13   1   3    3.41    0.34 
  13   1   3    4.56    0.55 
  14   1   3    6.79    0.64 
  14   1   3    6.37    0.44 
  15   1   3    6.92    0.70 
  15   1   3    7.09    0.48 
  16   1   3    0.23    0.13 
  16   1   3    0.30    0.24 
  17   1   3   -0.13    0.11 
  17   1   3   -0.28    0.25 
  15  -2  -3    1.02    0.34 
 -15   2   3    0.54    0.24 
  14  -2  -3    1.88    0.34 
  13  -2  -3    0.54    0.21 
 -13   2   3    0.63    0.16 
  12  -2  -3    8.49    0.69 
 -12   2   3    8.30    0.54 
  11  -2  -3   21.27    1.01 
 -11   2   3   23.07    0.91 
  10  -2  -3    0.78    0.17 
   9  -2  -3    3.68    0.38 
  -9   2   3    3.44    0.32 
   8  -2  -3   27.27    1.04 
  -8   2   3   27.87    0.98 
   7  -2  -3   21.89    0.85 
  -7   2   3   21.85    0.80 
   6  -2  -3   21.35    0.79 
  -6   2   3   19.92    0.75 
   5  -2  -3    5.14    0.32 
  -5   2   3    4.73    0.29 
   4  -2  -3   51.03    1.56 
  -4   2   3   50.74    1.66 
   3  -2  -3   69.22    2.10 
  -3   2   3   67.78    2.32 
   2  -2  -3    1.43    0.11 
  -2   2   3    1.34    0.10 
   1  -2  -3   16.80    0.54 
  -1   2   3   17.12    0.54 
   0  -2  -3   55.79    1.72 
   0  -2  -3   52.80    1.69 
   0   2   3   55.05    1.78 
   0   2   3   52.53    1.69 
  -1  -2  -3   82.80    2.49 
  -1  -2  -3   81.98    2.51 
  -1  -2  -3   80.19    5.57 
   1   2   3   81.46    5.22 
   1   2   3   79.89    2.51 
   1   2   3   85.04    2.56 
  -2  -2  -3    7.68    0.26 
  -2  -2  -3    7.73    0.29 
  -2  -2  -3    7.62    0.27 
   2   2   3    7.64    0.27 
   2   2   3    8.24    0.29 
   2   2   3    7.69    0.26 
  -3  -2  -3   32.13    0.98 
  -3  -2  -3   32.83    1.05 
   3   2   3   37.20    1.28 
   3   2   3   31.02    0.99 
  -4  -2  -3   36.77    1.06 
  -4  -2  -3   34.78    1.45 
   4   2   3   32.02    1.11 
   4   2   3   34.87    1.06 
   5   2   3   44.21    1.39 
   5   2   3   46.99    1.39 
  -6  -2  -3   50.53    1.67 
   6   2   3   48.61    1.56 
   6   2   3   50.03    1.53 
  -7  -2  -3   41.76    1.24 
   7   2   3   38.80    1.29 
   7   2   3   39.02    1.20 
  -8  -2  -3    6.69    0.32 
   8   2   3    5.93    0.40 
   8   2   3    6.55    0.29 
  -9  -2  -3   19.87    0.70 
   9   2   3   19.54    0.68 
   9   2   3   19.60    0.80 
 -10  -2  -3   15.60    0.59 
  10   2   3   15.37    0.71 
  10   2   3   14.78    0.58 
 -11  -2  -3    0.47    0.09 
  11   2   3    0.36    0.08 
  11   2   3    0.28    0.15 
  12   2   3    0.28    0.17 
  12   2   3    0.26    0.10 
  13   2   3    0.16    0.18 
  13   2   3    0.21    0.10 
  14   2   3    0.76    0.15 
  14   2   3    1.16    0.26 
  15   2   3    1.08    0.27 
  15   2   3    0.65    0.24 
  16   2   3   12.49    0.93 
  16   2   3   12.17    0.64 
  17   2   3    4.34    0.42 
  17   2   3    4.76    0.78 
  15  -3  -3   18.95    1.22 
 -15   3   3   14.85    1.00 
  14  -3  -3    0.62    0.28 
 -14   3   3    0.00    0.21 
  13  -3  -3    0.04    0.20 
 -13   3   3    0.09    0.15 
  12  -3  -3    1.11    0.24 
  11  -3  -3    1.04    0.23 
  10  -3  -3   20.80    0.97 
 -10   3   3   22.30    0.89 
   9  -3  -3   -0.14    0.10 
   8  -3  -3    0.04    0.10 
  -8   3   3   -0.06    0.08 
   7  -3  -3   97.74    2.95 
  -7   3   3   97.36    2.90 
   6  -3  -3   26.48    0.96 
  -6   3   3   26.50    0.93 
   5  -3  -3  397.51   12.14 
  -5   3   3  401.95   12.01 
   4  -3  -3    9.31    0.43 
  -4   3   3    9.60    0.41 
   3  -3  -3   27.71    0.91 
  -3   3   3   27.95    0.90 
   2  -3  -3  134.73    4.25 
  -2   3   3  136.74    6.71 
  -2   3   3  135.30    4.36 
   1  -3  -3    9.36    0.34 
  -1   3   3    9.12    0.32 
  -1   3   3    9.04    0.34 
   0  -3  -3  127.82    7.50 
   0   3   3  129.40    7.57 
   0   3   3  128.62    3.97 
   0   3   3  129.59    4.01 
  -1  -3  -3   11.73    0.41 
  -1  -3  -3   11.84    0.38 
   1   3   3   11.94    0.40 
   1   3   3   11.38    0.38 
   1   3   3   11.82    0.41 
  -2  -3  -3  216.28   11.82 
  -2  -3  -3  214.10    9.21 
   2   3   3  186.46    9.13 
   2   3   3  218.84    6.25 
  -3  -3  -3    4.11    0.21 
  -3  -3  -3    4.09    0.16 
   3   3   3    3.81    0.16 
   3   3   3    3.85    0.19 
  -4  -3  -3  124.14    3.69 
  -4  -3  -3  135.81    4.20 
   4   3   3  124.53    3.73 
   4   3   3  118.17    3.98 
  -5  -3  -3    6.39    0.24 
  -5  -3  -3    7.27    0.31 
   5   3   3    6.37    0.24 
   5   3   3    6.21    0.31 
  -6  -3  -3    3.66    0.27 
   6   3   3    4.16    0.20 
   6   3   3    4.99    0.31 
   7   3   3  134.64    4.36 
   7   3   3  127.36    6.39 
  -8  -3  -3    0.29    0.07 
   8   3   3    0.26    0.10 
  -9  -3  -3   13.01    0.56 
   9   3   3   13.19    0.49 
   9   3   3   14.40    0.64 
 -10  -3  -3   39.46    1.28 
  10   3   3   38.98    1.37 
  10   3   3   38.22    1.20 
  11   3   3    0.11    0.12 
  11   3   3    0.21    0.07 
 -12  -3  -3    0.41    0.10 
  12   3   3    0.15    0.17 
  12   3   3    0.65    0.16 
 -13  -3  -3    0.20    0.09 
  13   3   3    0.06    0.17 
  13   3   3    0.19    0.08 
 -14  -3  -3    0.34    0.11 
  14   3   3    0.51    0.11 
  14   3   3    0.64    0.23 
  15   3   3    0.06    0.07 
  15   3   3   -0.08    0.17 
  16   3   3    0.84    0.27 
  17   3   3    9.39    0.93 
  18   3   3    2.02    0.42 
  15  -4  -3    4.14    0.88 
  14  -4  -3   10.71    0.95 
 -14   4   3    7.98    0.79 
  13  -4  -3   -0.11    0.20 
 -13   4   3   -0.15    0.17 
  12  -4  -3    0.39    0.19 
 -12   4   3    0.24    0.14 
  11  -4  -3    0.07    0.17 
 -11   4   3    0.10    0.14 
 -10   4   3   -0.02    0.10 
   9  -4  -3   -0.10    0.12 
   8  -4  -3    2.22    0.37 
  -8   4   3    1.77    0.32 
   7  -4  -3   20.01    0.84 
  -7   4   3   20.48    0.80 
   6  -4  -3    2.83    0.28 
  -6   4   3    2.89    0.25 
   5  -4  -3    6.31    0.37 
  -5   4   3    5.91    0.35 
   4  -4  -3  443.80   13.45 
  -4   4   3  442.24   13.42 
  -4   4   3  459.36   13.47 
   3  -4  -3    1.51    0.16 
  -3   4   3    1.47    0.10 
  -3   4   3    1.33    0.16 
   2  -4  -3    1.61    0.15 
  -2   4   3    1.72    0.15 
  -1   4   3    0.99    0.09 
  -1   4   3    0.89    0.10 
   0  -4  -3    4.85    0.22 
   0   4   3    5.11    0.23 
   0   4   3    4.92    0.22 
  -1  -4  -3    1.58    0.12 
   1   4   3    1.63    0.12 
   1   4   3    1.52    0.11 
  -2  -4  -3   20.06    0.65 
  -2  -4  -3   21.22    0.69 
   2   4   3   20.14    0.63 
   2   4   3   21.39    0.67 
  -3  -4  -3    1.63    0.10 
  -3  -4  -3    1.90    0.15 
   3   4   3    1.76    0.10 
   3   4   3    2.11    0.14 
  -4  -4  -3    0.08    0.04 
   4   4   3    0.15    0.05 
   4   4   3    0.15    0.03 
  -5  -4  -3   90.44    2.74 
  -5  -4  -3   99.26    3.16 
   5   4   3   95.01    4.56 
   5   4   3   89.34    2.79 
  -6  -4  -3  188.41    7.70 
  -6  -4  -3  178.15    5.19 
   6   4   3  161.11   10.39 
   6   4   3  169.32    5.09 
  -7  -4  -3  309.49    9.14 
   7   4   3  280.47    8.81 
   7   4   3  274.89    8.25 
  -8  -4  -3    0.84    0.18 
   8   4   3    1.06    0.23 
   8   4   3    1.06    0.11 
   9   4   3    1.86    0.27 
   9   4   3    1.64    0.14 
 -10  -4  -3    3.52    0.32 
  10   4   3    4.68    0.39 
  10   4   3    4.10    0.22 
 -11  -4  -3   13.31    0.61 
  11   4   3   14.37    0.72 
  11   4   3   13.31    0.50 
 -12  -4  -3    0.40    0.10 
  12   4   3    0.44    0.17 
 -13  -4  -3    0.99    0.22 
  13   4   3    0.81    0.16 
 -14  -4  -3    2.45    0.31 
  14   4   3    2.57    0.24 
 -15  -4  -3    0.04    0.07 
  15   4   3    0.08    0.07 
  15   4   3   -0.02    0.17 
  16   4   3    5.67    0.46 
  17   4   3   10.41    0.97 
  18   4   3    3.52    0.83 
  14  -5  -3   -0.06    0.25 
  13  -5  -3    0.03    0.23 
 -13   5   3    0.13    0.17 
  12  -5  -3    0.72    0.23 
  11  -5  -3    0.11    0.16 
 -11   5   3    0.14    0.14 
  10  -5  -3   15.76    0.86 
 -10   5   3   15.67    0.82 
  -9   5   3    0.49    0.14 
   8  -5  -3   68.59    2.25 
  -8   5   3   70.08    2.21 
   7  -5  -3  101.45    3.11 
  -7   5   3  101.47    3.06 
   6  -5  -3    1.81    0.25 
  -6   5   3    2.17    0.25 
   5  -5  -3    4.65    0.33 
  -5   5   3    4.79    0.32 
   4  -5  -3   39.07    1.31 
  -4   5   3   40.75    1.18 
  -4   5   3   39.71    1.30 
   3  -5  -3   60.09    1.86 
  -3   5   3   63.05    1.77 
  -3   5   3   58.83    3.73 
   2  -5  -3    5.54    0.29 
  -2   5   3    5.15    0.29 
   1  -5  -3   15.10    0.52 
   1  -5  -3   14.95    0.55 
  -1   5   3   15.11    0.55 
   0  -5  -3    0.98    0.11 
   0   5   3    0.98    0.12 
   0   5   3    1.00    0.11 
  -1  -5  -3   32.63    1.03 
   1   5   3   33.22    1.00 
   1   5   3   31.94    1.01 
  -2  -5  -3    1.18    0.13 
   2   5   3    1.42    0.13 
   2   5   3    1.44    0.10 
  -3  -5  -3   61.32    2.02 
   3   5   3   51.98    1.76 
   3   5   3   57.21    1.68 
  -4  -5  -3   22.82    0.69 
  -4  -5  -3   24.01    0.81 
   4   5   3   22.39    0.69 
   4   5   3   22.66    0.76 
  -5  -5  -3   67.36    2.02 
  -5  -5  -3   71.16    2.32 
   5   5   3   65.85    2.03 
   5   5   3   67.33    3.68 
  -6  -5  -3   62.35    1.98 
  -6  -5  -3   56.79    1.69 
   6   5   3   58.34    1.80 
   6   5   3   58.74    2.36 
  -7  -5  -3  192.55    6.25 
   7   5   3  188.45    5.49 
   7   5   3  184.74   10.54 
  -8  -5  -3  110.84    3.63 
   8   5   3  109.46    3.16 
   8   5   3  101.90    5.31 
  -9  -5  -3    8.11    0.45 
   9   5   3    7.68    0.30 
   9   5   3    7.87    0.46 
 -10  -5  -3    8.03    0.46 
  10   5   3    7.65    0.33 
  10   5   3    8.35    0.49 
  11   5   3    1.48    0.17 
  11   5   3    1.75    0.36 
 -12  -5  -3    8.95    0.51 
  12   5   3    8.32    0.37 
  12   5   3    8.04    0.57 
 -13  -5  -3    6.61    0.44 
  13   5   3    6.05    0.32 
  13   5   3    5.87    0.56 
 -14  -5  -3    2.12    0.31 
  14   5   3    1.88    0.22 
 -15  -5  -3    0.14    0.09 
  15   5   3    0.01    0.17 
  15   5   3    0.14    0.08 
 -16  -5  -3    0.00    0.11 
  16   5   3    0.28    0.24 
  17   5   3   26.85    1.43 
  18   5   3    9.52    1.06 
 -14   6   3   -0.13    0.19 
  13  -6  -3    0.83    0.29 
  12  -6  -3   10.39    0.86 
 -12   6   3   12.45    0.77 
  11  -6  -3    2.09    0.48 
 -11   6   3    2.17    0.42 
  10  -6  -3   -0.11    0.15 
 -10   6   3   -0.17    0.14 
   9  -6  -3   58.96    2.03 
  -9   6   3   57.73    1.97 
   8  -6  -3   10.10    0.63 
  -8   6   3   10.52    0.59 
   7  -6  -3   86.13    2.72 
  -7   6   3   86.91    2.69 
   6  -6  -3  115.34    3.38 
  -6   6   3  108.06    3.33 
   5  -6  -3    0.13    0.08 
   4  -6  -3    1.11    0.19 
  -4   6   3    1.40    0.19 
   3  -6  -3   95.06    2.97 
  -3   6   3   90.48    3.09 
   2  -6  -3   18.78    0.69 
  -2   6   3   18.08    0.69 
   1  -6  -3   17.16    0.60 
   1  -6  -3   17.76    0.64 
  -1   6   3   17.18    0.63 
   0  -6  -3   12.52    0.48 
   0   6   3   12.74    0.48 
   0   6   3   13.16    0.50 
  -1  -6  -3    8.22    0.36 
   1   6   3    7.61    0.32 
   1   6   3    7.84    0.35 
  -2  -6  -3   43.91    1.34 
   2   6   3   42.86    1.30 
   2   6   3   39.92    1.26 
  -3  -6  -3   78.74    5.29 
   3   6   3   72.08    2.50 
  -4  -6  -3  137.57    4.68 
   4   6   3  128.25    8.29 
   4   6   3  127.44    3.93 
  -5  -6  -3   31.38    1.08 
  -5  -6  -3   31.49    0.92 
   5   6   3   30.90    1.02 
   5   6   3   30.94    0.92 
  -6  -6  -3  175.75    5.12 
  -6  -6  -3  185.39    5.87 
   6   6   3  174.61    8.93 
   6   6   3  176.16    5.15 
  -7  -6  -3   24.63    0.75 
  -7  -6  -3   27.20    0.95 
   7   6   3   24.52    0.91 
   7   6   3   25.27    0.76 
  -8  -6  -3  104.14    3.45 
   8   6   3   99.94    3.03 
   8   6   3  102.93    3.92 
  -9  -6  -3   91.40    3.23 
   9   6   3   96.52    2.68 
   9   6   3   91.76    2.82 
 -10  -6  -3   20.79    0.86 
  10   6   3   19.42    0.83 
  10   6   3   20.66    0.65 
 -11  -6  -3   72.04    2.24 
  11   6   3   68.39    2.22 
  11   6   3   66.77    1.99 
  12   6   3   10.14    0.61 
  12   6   3    9.00    0.38 
 -13  -6  -3   14.20    0.70 
  13   6   3   14.28    0.78 
  13   6   3   13.61    0.52 
 -14  -6  -3    1.21    0.34 
  14   6   3    1.48    0.20 
  14   6   3    0.87    0.22 
 -15  -6  -3   11.38    0.64 
  15   6   3   11.58    0.79 
 -16  -6  -3   -0.07    0.10 
  16   6   3   -0.17    0.20 
  17   6   3   -0.23    0.26 
  18   6   3    8.12    1.01 
  13  -7  -3    0.05    0.25 
 -13   7   3    0.48    0.22 
  12  -7  -3    0.07    0.23 
  11  -7  -3    8.29    0.74 
 -11   7   3    9.08    0.68 
  10  -7  -3   -0.06    0.14 
   9  -7  -3   16.87    0.89 
  -9   7   3   15.74    0.84 
   8  -7  -3   38.72    1.47 
  -8   7   3   38.84    1.42 
   7  -7  -3   41.11    1.50 
  -7   7   3   41.51    1.46 
   6  -7  -3    7.94    0.51 
  -6   7   3    8.52    0.52 
   5  -7  -3    5.03    0.38 
  -5   7   3    4.47    0.35 
   4  -7  -3    0.18    0.08 
  -4   7   3    0.14    0.08 
   3  -7  -3    3.32    0.27 
  -3   7   3    3.51    0.28 
   2  -7  -3   22.76    0.82 
   2  -7  -3   22.24    0.75 
  -2   7   3   22.17    0.82 
   1  -7  -3    0.18    0.07 
  -1   7   3    0.17    0.08 
   0   7   3    5.35    0.30 
   0   7   3    4.94    0.28 
  -1  -7  -3   33.08    1.11 
   1   7   3   33.78    1.08 
   1   7   3   32.92    1.06 
  -2  -7  -3  175.78    5.43 
   2   7   3  157.55    9.64 
   2   7   3  160.94    5.27 
  -3  -7  -3   30.12    1.04 
   3   7   3   29.57    0.98 
  -4  -7  -3   71.88    2.13 
   4   7   3   67.11    2.18 
   4   7   3   68.02    2.06 
  -5  -7  -3  281.68    8.83 
   5   7   3  262.34    8.28 
   5   7   3  269.30    9.25 
  -6  -7  -3  127.16    4.36 
   6   7   3  120.97    3.63 
   6   7   3  123.65    3.78 
  -7  -7  -3   90.05    2.62 
  -7  -7  -3   95.00    5.01 
   7   7   3   90.48    2.68 
   7   7   3   91.55    4.92 
  -8  -7  -3   35.72    1.08 
  -8  -7  -3   39.39    1.32 
   8   7   3   37.15    1.27 
  -9  -7  -3  125.38    4.28 
   9   7   3  119.71    3.63 
 -10  -7  -3   47.57    1.62 
  10   7   3   46.28    1.58 
 -11  -7  -3   25.10    1.03 
  11   7   3   24.25    1.01 
  11   7   3   24.41    0.77 
 -12  -7  -3  102.65    3.10 
  12   7   3   97.92    3.08 
  12   7   3   96.35    2.81 
 -13  -7  -3   44.73    1.58 
  13   7   3   43.54    1.60 
  13   7   3   42.36    1.31 
  14   7   3    1.25    0.30 
 -15  -7  -3    4.47    0.50 
  15   7   3    5.32    0.57 
  16   7   3    1.12    0.27 
 -17  -7  -3    0.06    0.13 
  18   7   3    2.92    0.48 
  12  -8  -3    0.33    0.26 
 -12   8   3    0.47    0.22 
  11  -8  -3    5.42    0.70 
 -11   8   3    6.67    0.64 
  10  -8  -3    0.14    0.18 
 -10   8   3    0.10    0.15 
   9  -8  -3   18.40    0.95 
  -9   8   3   17.09    0.91 
   8  -8  -3   34.39    1.35 
  -8   8   3   32.63    1.30 
   7  -8  -3    5.13    0.48 
  -7   8   3    5.60    0.46 
   6  -8  -3   61.73    2.04 
  -6   8   3   61.08    2.02 
   5  -8  -3    0.45    0.13 
   4  -8  -3   36.33    1.26 
  -4   8   3   34.86    1.25 
   3  -8  -3    5.88    0.38 
  -3   8   3    5.94    0.38 
   2  -8  -3    3.96    0.27 
   2  -8  -3    4.67    0.31 
  -2   8   3    4.66    0.32 
   1  -8  -3    6.02    0.33 
   1  -8  -3    6.31    0.35 
  -1   8   3    6.37    0.36 
   0   8   3    7.43    0.37 
   0   8   3    7.20    0.38 
  -1  -8  -3  112.70    3.68 
   1   8   3  105.64    3.61 
   1   8   3  113.54    3.52 
  -2  -8  -3  116.72    3.71 
   2   8   3  107.95    6.57 
   2   8   3  112.66    7.11 
  -3  -8  -3  126.17    3.96 
   3   8   3  118.56    6.39 
   3   8   3  110.83    3.64 
  -4  -8  -3   13.97    0.62 
   4   8   3   13.46    0.56 
   4   8   3   13.59    0.48 
  -5  -8  -3    4.04    0.32 
   5   8   3    3.31    0.20 
   5   8   3    4.26    0.32 
  -6  -8  -3  404.98   16.86 
   6   8   3  373.29   11.65 
   6   8   3  382.89   14.08 
  -7  -8  -3   54.75    1.79 
   7   8   3   53.88    1.73 
   7   8   3   53.95    1.61 
  -8  -8  -3   61.79    1.81 
  -8  -8  -3   66.54    2.09 
   8   8   3   64.31    2.02 
  -9  -8  -3    2.59    0.31 
   9   8   3    2.14    0.30 
 -10  -8  -3   32.08    1.20 
  10   8   3   29.77    1.15 
 -11  -8  -3   20.83    0.92 
  11   8   3   18.94    0.87 
 -12  -8  -3   89.55    2.84 
  12   8   3   87.30    2.79 
 -13  -8  -3   24.84    1.08 
  13   8   3   25.20    1.10 
 -14  -8  -3   17.66    0.93 
  14   8   3   18.63    0.96 
  15   8   3    0.37    0.19 
 -16  -8  -3    0.73    0.18 
  16   8   3    1.08    0.27 
 -18  -8  -3    0.06    0.14 
  12  -9  -3   -0.28    0.22 
 -12   9   3    0.00    0.19 
  11  -9  -3    0.46    0.25 
 -11   9   3    0.48    0.22 
  10  -9  -3    5.35    0.68 
 -10   9   3    4.19    0.62 
   9  -9  -3   -0.01    0.16 
  -9   9   3   -0.07    0.13 
   8  -9  -3   27.55    1.20 
  -8   9   3   26.50    1.15 
   7  -9  -3    8.97    0.62 
  -7   9   3    9.18    0.61 
   6  -9  -3    8.10    0.55 
  -6   9   3    8.02    0.53 
   5  -9  -3   15.86    0.76 
  -5   9   3   15.48    0.73 
   4  -9  -3    5.38    0.41 
  -4   9   3    4.97    0.40 
   3  -9  -3   18.23    0.77 
  -3   9   3   18.22    0.76 
   2  -9  -3    0.01    0.07 
  -2   9   3    0.04    0.06 
   1  -9  -3   15.48    0.65 
   1  -9  -3   15.65    0.62 
  -1   9   3   15.46    0.65 
   0  -9  -3    0.25    0.07 
   0   9   3    0.29    0.08 
   0   9   3    0.24    0.08 
  -1  -9  -3    4.69    0.35 
   1   9   3    5.65    0.34 
   1   9   3    5.64    0.32 
  -2  -9  -3  102.37    3.11 
   2   9   3   97.23    3.18 
   2   9   3   95.41    2.90 
  -3  -9  -3  138.33    9.64 
   3   9   3  121.56    9.03 
   3   9   3  125.97    4.00 
  -4  -9  -3   38.58    1.33 
   4   9   3   36.97    1.16 
   4   9   3   37.13    1.24 
  -5  -9  -3    1.77    0.24 
   5   9   3    1.26    0.22 
   5   9   3    1.79    0.14 
  -6  -9  -3    0.19    0.08 
  -7  -9  -3   75.38    2.33 
   7   9   3   72.13    2.10 
   7   9   3   70.05    2.23 
  -8  -9  -3   22.67    0.93 
   8   9   3   21.75    0.67 
   8   9   3   21.28    0.86 
  -9  -9  -3   13.18    0.70 
   9   9   3   13.53    0.65 
 -10  -9  -3   12.50    0.67 
  10   9   3   11.71    0.63 
 -11  -9  -3    0.13    0.10 
  11   9   3   -0.06    0.12 
 -12  -9  -3    7.31    0.60 
  12   9   3    8.17    0.60 
 -13  -9  -3   29.70    1.24 
  13   9   3   28.31    1.21 
 -14  -9  -3    0.14    0.13 
  14   9   3    0.00    0.17 
  15   9   3   -0.03    0.17 
 -16  -9  -3    0.50    0.20 
  16   9   3    0.56    0.25 
 -17  -9  -3    0.00    0.03 
 -18  -9  -3    0.00    0.15 
 -10  10   3   -0.18    0.20 
   9 -10  -3   -0.23    0.18 
   8 -10  -3    2.54    0.49 
  -8  10   3    2.76    0.47 
   7 -10  -3    2.31    0.44 
  -7  10   3    3.22    0.43 
   6 -10  -3    2.04    0.37 
  -6  10   3    2.05    0.36 
   5 -10  -3   28.06    1.13 
  -5  10   3   26.77    1.10 
   4 -10  -3    4.57    0.40 
  -4  10   3    4.20    0.40 
   3 -10  -3   15.20    0.70 
  -3  10   3   14.08    0.69 
   2 -10  -3    8.99    0.50 
  -2  10   3    9.09    0.50 
   1 -10  -3   22.80    0.88 
   1 -10  -3   21.69    0.84 
  -1  10   3   22.98    0.87 
   0 -10  -3   26.81    0.96 
   0  10   3   26.25    0.95 
   0  10   3   24.89    0.95 
  -1 -10  -3   18.88    0.76 
   1  10   3   18.51    0.75 
   1  10   3   19.17    0.73 
  -2 -10  -3   35.27    1.23 
   2  10   3   34.90    1.15 
   2  10   3   33.42    1.17 
  -3 -10  -3    2.09    0.32 
   3  10   3    2.39    0.23 
  -4 -10  -3    0.45    0.11 
   4  10   3    0.55    0.09 
  -5 -10  -3    0.72    0.21 
   5  10   3    0.80    0.12 
  -6 -10  -3    0.90    0.21 
   6  10   3    0.61    0.12 
   6  10   3    0.87    0.11 
  -7 -10  -3    0.13    0.08 
   7  10   3    0.19    0.05 
   7  10   3    0.15    0.09 
  -8 -10  -3   -0.04    0.08 
   8  10   3    0.06    0.09 
  -9 -10  -3   90.70    2.89 
   9  10   3   90.59    2.80 
 -10 -10  -3    4.76    0.51 
 -11 -10  -3    0.01    0.09 
  11  10   3   -0.12    0.11 
 -12 -10  -3   10.56    0.70 
  12  10   3    9.92    0.66 
 -13 -10  -3    0.05    0.12 
  13  10   3    0.06    0.16 
 -14 -10  -3    1.69    0.43 
  14  10   3    1.05    0.24 
  15  10   3   -0.14    0.17 
 -16 -10  -3    0.73    0.21 
  16  10   3    0.62    0.25 
 -18 -10  -3    0.18    0.17 
  18  10   3   -0.29    0.28 
 -10  11   3   -0.26    0.18 
   9 -11  -3    0.79    0.31 
  -9  11   3    0.69    0.26 
   8 -11  -3   -0.03    0.20 
  -8  11   3   -0.03    0.17 
   7 -11  -3    3.22    0.50 
  -7  11   3    3.87    0.47 
   6 -11  -3    0.17    0.15 
  -6  11   3    0.09    0.13 
   5 -11  -3    3.14    0.40 
  -5  11   3    1.91    0.39 
   4 -11  -3    6.44    0.48 
  -4  11   3    5.94    0.48 
   3 -11  -3    0.05    0.10 
  -3  11   3   -0.07    0.10 
   2 -11  -3    4.57    0.39 
  -2  11   3    4.10    0.38 
   1 -11  -3    5.62    0.41 
  -1  11   3    5.98    0.40 
   0 -11  -3    0.06    0.07 
   0  11   3    0.20    0.11 
   0  11   3    0.09    0.08 
  -1 -11  -3   -0.04    0.09 
   1  11   3    0.20    0.08 
  -2 -11  -3   25.22    0.97 
   2  11   3   22.83    0.91 
   2  11   3   24.93    0.89 
  -3 -11  -3   11.27    0.64 
   3  11   3   12.28    0.52 
   3  11   3   11.92    0.57 
  -4 -11  -3   90.00    2.75 
   4  11   3   83.49    2.64 
  -5 -11  -3   97.18    2.91 
   5  11   3   90.86    2.79 
   5  11   3   88.41    2.78 
  -6 -11  -3    0.05    0.07 
   6  11   3    0.07    0.05 
   6  11   3    0.04    0.08 
  -7 -11  -3   16.86    0.81 
   7  11   3   17.16    0.74 
   7  11   3   16.63    0.58 
  -8 -11  -3    5.11    0.48 
   8  11   3    5.55    0.26 
   8  11   3    5.76    0.43 
  -9 -11  -3    3.05    0.50 
 -10 -11  -3   58.77    2.09 
  10  11   3   59.09    1.96 
 -11 -11  -3    2.61    0.45 
  11  11   3    3.67    0.43 
 -12 -11  -3   10.74    0.80 
  12  11   3   13.84    0.75 
 -13 -11  -3   31.78    1.38 
  13  11   3   31.61    1.30 
 -14 -11  -3    0.06    0.15 
  14  11   3   -0.07    0.16 
 -15 -11  -3    1.02    0.25 
  15  11   3    1.06    0.26 
 -16 -11  -3    3.26    0.61 
  16  11   3    3.49    0.63 
 -18 -11  -3    0.09    0.18 
  18  11   3   -0.30    0.25 
  -9  12   3   -0.14    0.18 
   8 -12  -3    2.11    0.38 
   6 -12  -3    3.25    0.50 
  -6  12   3    3.87    0.48 
   5 -12  -3    0.56    0.17 
  -5  12   3    0.40    0.16 
   4 -12  -3    0.47    0.16 
  -4  12   3    0.30    0.16 
   3 -12  -3    0.50    0.15 
   2 -12  -3    0.02    0.10 
   1 -12  -3    0.08    0.10 
  -1  12   3    0.10    0.09 
   0 -12  -3    0.09    0.12 
   0  12   3    0.47    0.12 
  -1 -12  -3   81.51    2.54 
   1  12   3   79.26    2.51 
   1  12   3   80.93    2.49 
  -2 -12  -3   88.00    2.80 
   2  12   3   87.93    2.72 
   2  12   3   89.83    2.69 
  -3 -12  -3   15.28    0.79 
   3  12   3   15.87    0.66 
   3  12   3   15.88    0.71 
  -4 -12  -3   15.29    0.76 
   4  12   3   14.68    0.67 
   4  12   3   12.70    0.57 
   5  12   3    1.12    0.19 
   5  12   3    1.33    0.27 
  -6 -12  -3    2.60    0.36 
   6  12   3    2.20    0.32 
   6  12   3    2.76    0.22 
  -7 -12  -3    3.58    0.49 
   7  12   3    4.71    0.28 
  -8 -12  -3   25.13    1.21 
   8  12   3   26.94    0.87 
   8  12   3   29.38    1.10 
  -9 -12  -3   28.58    1.28 
   9  12   3   30.65    0.93 
   9  12   3   30.44    1.17 
 -10 -12  -3    3.14    0.59 
 -11 -12  -3   28.45    1.28 
  11  12   3   29.16    1.18 
 -12 -12  -3    7.79    0.68 
  12  12   3    7.99    0.62 
 -13 -12  -3    0.39    0.21 
 -14 -12  -3    3.44    0.58 
  14  12   3    3.76    0.54 
 -15 -12  -3    0.13    0.18 
  15  12   3    0.22    0.19 
 -16 -12  -3   -0.08    0.19 
  16  12   3    0.38    0.23 
 -17 -12  -3    2.66    0.64 
  17  12   3    2.89    0.68 
 -18 -12  -3    1.97    0.62 
  18  12   3    1.30    0.35 
  -8  13   3    0.01    0.22 
   7 -13  -3   11.65    0.93 
  -7  13   3   13.13    0.87 
  -6  13   3    5.98    0.61 
   5 -13  -3   -0.08    0.15 
  -5  13   3   -0.04    0.14 
   4 -13  -3    0.24    0.14 
  -4  13   3    0.43    0.16 
   3 -13  -3    0.17    0.13 
  -3  13   3   -0.11    0.12 
   2 -13  -3    0.10    0.12 
  -2  13   3    0.04    0.11 
   1 -13  -3    9.66    0.58 
  -1  13   3    9.26    0.56 
   0  13   3    0.12    0.09 
   1  13   3    0.34    0.14 
   1  13   3    0.33    0.11 
  -2 -13  -3   55.90    2.05 
   2  13   3   62.75    1.94 
   2  13   3   61.04    1.97 
  -3 -13  -3   92.12    2.94 
   3  13   3   90.06    2.83 
   3  13   3   93.47    2.79 
  -4 -13  -3    0.36    0.16 
   4  13   3    0.57    0.13 
  -5 -13  -3   10.40    0.68 
   5  13   3   10.94    0.50 
   5  13   3   10.68    0.60 
  -6 -13  -3   14.82    0.81 
   6  13   3   14.46    0.59 
   6  13   3   14.32    0.72 
  -7 -13  -3   31.86    1.32 
   7  13   3   31.33    1.20 
   7  13   3   31.43    1.04 
  -8 -13  -3   29.98    1.40 
   8  13   3   31.03    1.04 
   8  13   3   36.31    1.28 
  -9 -13  -3   23.33    1.25 
   9  13   3   25.65    0.82 
 -10 -13  -3   57.49    2.18 
  10  13   3   61.78    2.04 
 -11 -13  -3    5.55    0.74 
 -12 -13  -3    0.55    0.20 
  12  13   3    0.72    0.21 
 -13 -13  -3   27.85    1.35 
  13  13   3   28.25    1.24 
 -14 -13  -3    1.03    0.25 
 -15 -13  -3    1.92    0.60 
  15  13   3    2.73    0.55 
  16  13   3    0.66    0.25 
  17  13   3    0.70    0.28 
  18  13   3   -0.07    0.25 
   7 -14  -3    8.20    0.84 
  -7  14   3    7.70    0.80 
   6 -14  -3   17.95    1.09 
  -6  14   3   18.42    1.05 
   5 -14  -3    3.18    0.58 
  -5  14   3    4.55    0.58 
   4 -14  -3    3.64    0.53 
  -4  14   3    4.13    0.52 
   3 -14  -3    6.43    0.56 
  -3  14   3    6.65    0.56 
   2 -14  -3    0.60    0.18 
   2 -14  -3    0.14    0.14 
  -2  14   3    0.32    0.16 
   1 -14  -3    0.10    0.14 
  -1  14   3    0.17    0.14 
   0 -14  -3   20.18    0.88 
   0 -14  -3   16.48    0.90 
   0  14   3   20.58    0.88 
  -1 -14  -3    3.93    0.47 
   1  14   3    5.27    0.46 
   1  14   3    4.42    0.42 
   2  14   3    0.40    0.13 
  -3 -14  -3    3.13    0.54 
   3  14   3    4.54    0.42 
  -4 -14  -3   13.25    0.74 
   4  14   3   11.93    0.66 
   4  14   3   11.59    0.60 
  -5 -14  -3    0.11    0.13 
   5  14   3    0.23    0.10 
   5  14   3    0.21    0.14 
  -6 -14  -3   15.92    0.90 
   6  14   3   16.51    0.66 
   6  14   3   16.15    0.79 
  -7 -14  -3    5.58    0.55 
   7  14   3    5.41    0.34 
   7  14   3    4.15    0.49 
  -8 -14  -3   52.95    1.93 
   8  14   3   49.13    1.76 
   8  14   3   48.83    1.56 
  -9 -14  -3   54.05    2.13 
   9  14   3   60.19    1.98 
   9  14   3   55.71    1.70 
 -10 -14  -3    3.25    0.63 
 -11 -14  -3    3.58    0.57 
  11  14   3    4.17    0.50 
 -12 -14  -3   13.41    0.92 
  12  14   3   13.41    0.79 
 -13 -14  -3    0.46    0.21 
  13  14   3    0.76    0.22 
 -14 -14  -3   -0.06    0.20 
  14  14   3    0.25    0.19 
  15  14   3    0.65    0.24 
 -16 -14  -3    5.31    0.84 
  16  14   3    7.23    0.77 
  17  14   3   -0.14    0.23 
   6 -15  -3    7.91    0.84 
  -6  15   3    6.63    0.79 
   5 -15  -3   11.93    0.91 
  -5  15   3   12.78    0.91 
   4 -15  -3    1.41    0.30 
   3 -15  -3    7.53    0.67 
  -3  15   3    7.61    0.67 
   2 -15  -3    0.18    0.16 
  -2  15   3    0.29    0.16 
   1 -15  -3    0.00    0.13 
  -1  15   3    0.01    0.12 
   0 -15  -3    9.53    0.63 
   0 -15  -3    9.27    0.64 
   0  15   3    9.52    0.64 
   1  15   3    5.06    0.49 
   1  15   3    4.91    0.52 
  -2 -15  -3   13.19    0.75 
   2  15   3   12.37    0.71 
   2  15   3    9.76    0.64 
  -3 -15  -3    0.27    0.13 
   3  15   3    0.18    0.14 
  -4 -15  -3    0.30    0.16 
   4  15   3    0.34    0.13 
   4  15   3    0.67    0.18 
  -5 -15  -3    2.42    0.50 
  -6 -15  -3    0.77    0.20 
   6  15   3    1.21    0.27 
   6  15   3    1.01    0.21 
  -7 -15  -3   22.23    1.14 
   7  15   3   22.60    1.00 
   7  15   3   22.30    0.84 
  -8 -15  -3    3.71    0.57 
   8  15   3    4.27    0.52 
   8  15   3    4.04    0.31 
  -9 -15  -3   15.52    0.95 
   9  15   3   15.08    0.82 
   9  15   3   14.62    0.59 
 -10 -15  -3    6.22    0.67 
  10  15   3    6.63    0.59 
 -11 -15  -3    0.37    0.17 
  11  15   3    0.52    0.20 
 -12 -15  -3   -0.06    0.15 
  12  15   3    0.02    0.15 
 -13 -15  -3    2.75    0.64 
  13  15   3    3.93    0.55 
 -14 -15  -3   -0.14    0.23 
  14  15   3    0.27    0.22 
 -15 -15  -3    7.75    0.97 
  15  15   3   10.06    0.84 
 -17 -15  -3    3.19    0.72 
  17  15   3    3.22    0.72 
   5 -16  -3    0.40    0.24 
  -5  16   3    0.38    0.24 
  -4  16   3    0.14    0.21 
   3 -16  -3    8.93    0.78 
  -3  16   3   10.44    0.80 
   2 -16  -3    4.42    0.54 
   2 -16  -3    5.06    0.61 
  -2  16   3    5.69    0.60 
   1 -16  -3    2.91    0.51 
   1 -16  -3    2.94    0.43 
  -1  16   3    3.35    0.49 
  -1 -16  -3   10.51    0.68 
   1  16   3   10.05    0.65 
  -2 -16  -3    0.36    0.17 
   2  16   3    0.53    0.18 
   2  16   3    0.20    0.16 
  -3 -16  -3   10.84    0.73 
   3  16   3   10.12    0.69 
   4  16   3    0.10    0.15 
   5  16   3    0.37    0.16 
  -6 -16  -3   11.12    0.88 
   6  16   3   13.71    0.63 
   6  16   3   14.06    0.76 
  -7 -16  -3    0.07    0.15 
   7  16   3    0.00    0.15 
   7  16   3   -0.05    0.10 
  -8 -16  -3   14.94    0.98 
   8  16   3   16.85    0.86 
   8  16   3   14.18    0.64 
   9  16   3    5.83    0.36 
 -10 -16  -3    2.56    0.58 
  10  16   3    3.43    0.49 
 -11 -16  -3    0.82    0.23 
  11  16   3    0.90    0.22 
 -12 -16  -3   -0.12    0.14 
  12  16   3   -0.21    0.16 
 -14 -16  -3   -0.16    0.20 
 -15 -16  -3   -0.20    0.23 
  15  16   3   -0.27    0.24 
 -16 -16  -3   11.32    1.05 
  16  16   3   12.74    0.99 
   4 -17  -3   -0.06    0.21 
  -4  17   3   -0.28    0.21 
   3 -17  -3   10.64    0.86 
  -3  17   3    8.49    0.82 
   2 -17  -3   13.65    0.93 
  -2  17   3   14.29    0.93 
   1 -17  -3    0.15    0.17 
   1 -17  -3    0.25    0.21 
  -1  17   3    0.37    0.21 
   0 -17  -3    7.90    0.63 
   0 -17  -3    7.85    0.67 
   0  17   3    6.94    0.64 
  -1 -17  -3    1.47    0.43 
   1  17   3    1.67    0.41 
   2  17   3   -0.01    0.15 
   2  17   3   -0.02    0.13 
  -3 -17  -3    0.17    0.18 
   3  17   3    0.06    0.15 
   3  17   3    0.48    0.19 
  -4 -17  -3    2.42    0.50 
   4  17   3    2.31    0.45 
   5  17   3    3.45    0.49 
   5  17   3    2.66    0.30 
   6  17   3    1.93    0.44 
  -7 -17  -3    4.14    0.61 
   7  17   3    4.27    0.51 
   7  17   3    3.87    0.36 
  -8 -17  -3   -0.01    0.13 
   8  17   3   -0.08    0.08 
   8  17   3   -0.12    0.13 
   9  17   3   -0.06    0.07 
   9  17   3   -0.01    0.15 
 -10 -17  -3    0.84    0.25 
 -11 -17  -3    0.81    0.26 
  11  17   3    1.15    0.27 
 -12 -17  -3    0.90    0.28 
  12  17   3    0.84    0.26 
 -13 -17  -3   -0.17    0.21 
  13  17   3   -0.29    0.22 
 -14 -17  -3   -0.07    0.19 
 -15 -17  -3    0.50    0.25 
  15  17   3    0.09    0.27 
 -16 -17  -3    3.54    0.80 
  16  17   3    3.26    0.78 
   3 -18  -3    0.45    0.24 
  -3  18   3   -0.21    0.24 
   2 -18  -3    0.50    0.23 
  -2  18   3   -0.15    0.24 
   1 -18  -3   -0.07    0.21 
  -1  18   3   -0.31    0.22 
   0 -18  -3    0.48    0.24 
   0 -18  -3    0.73    0.20 
  -1 -18  -3    8.44    0.71 
  -1 -18  -3    7.65    0.72 
   1  18   3    6.98    0.72 
   2  18   3   -0.12    0.15 
  -3 -18  -3    3.22    0.60 
   3  18   3    3.46    0.55 
   3  18   3    3.74    0.49 
  -4 -18  -3    2.86    0.56 
   4  18   3    2.53    0.51 
   4  18   3    2.61    0.43 
  -5 -18  -3    0.33    0.17 
   5  18   3    0.18    0.19 
   5  18   3    0.31    0.14 
  -6 -18  -3    9.95    0.84 
   6  18   3   10.60    0.74 
   6  18   3    9.93    0.60 
  -7 -18  -3   11.10    0.88 
   7  18   3   10.75    0.74 
   7  18   3    9.86    0.58 
  -8 -18  -3    4.30    0.67 
   8  18   3    4.32    0.38 
   8  18   3    4.51    0.58 
  -9 -18  -3    8.04    0.82 
   9  18   3    8.80    0.72 
 -10 -18  -3    5.06    0.76 
  10  18   3    5.99    0.67 
 -11 -18  -3   10.18    0.91 
  11  18   3    9.32    0.79 
 -12 -18  -3   -0.20    0.23 
  12  18   3    0.02    0.23 
  13  18   3   -0.10    0.24 
 -15 -18  -3   -0.11    0.22 
   1 -19  -3   -0.04    0.20 
   0 -19  -3    0.12    0.16 
   0 -19  -3   -0.16    0.19 
  -1 -19  -3    0.18    0.23 
  -1 -19  -3   -0.20    0.18 
  -2 -19  -3    6.10    0.78 
   2  19   3    8.06    0.70 
  -3 -19  -3   -0.09    0.23 
   3  19   3    0.25    0.25 
  -4 -19  -3    5.25    0.73 
   4  19   3    5.13    0.55 
   4  19   3    4.30    0.65 
  -5 -19  -3    7.95    0.79 
   5  19   3    6.08    0.69 
   5  19   3    6.55    0.58 
   6  19   3    0.04    0.22 
   6  19   3    0.00    0.15 
  -7 -19  -3   17.22    1.09 
   7  19   3   13.49    0.76 
   7  19   3   16.73    1.02 
  -8 -19  -3   30.74    1.51 
   8  19   3   28.63    1.12 
   8  19   3   29.63    1.35 
  -9 -19  -3    5.23    0.82 
   9  19   3    4.83    0.71 
 -10 -19  -3   28.03    1.49 
  10  19   3   28.28    1.33 
 -11 -19  -3    9.18    0.92 
  11  19   3    9.24    0.87 
 -12 -19  -3    0.29    0.27 
  12  19   3    0.46    0.27 
 -13 -19  -3    1.77    0.44 
  14  19   3    0.10    0.27 
  -1 -20  -3    0.44    0.25 
  -1 -20  -3    0.35    0.20 
  -2 -20  -3    0.22    0.20 
   2  20   3   -0.11    0.20 
  -3 -20  -3   -0.15    0.21 
   3  20   3    0.30    0.20 
  -4 -20  -3   10.19    0.91 
   4  20   3   10.92    0.74 
   4  20   3    8.26    0.86 
  -5 -20  -3    2.62    0.72 
   5  20   3    2.56    0.48 
   7  20   3   17.55    1.09 
   7  20   3   15.11    0.87 
  -8 -20  -3   13.57    1.12 
   8  20   3   10.97    0.96 
  -9 -20  -3   30.56    1.61 
   9  20   3   27.94    1.39 
 -10 -20  -3    6.67    0.87 
  10  20   3    4.97    0.79 
 -11 -20  -3   18.26    1.27 
  11  20   3   16.97    1.13 
 -12 -20  -3   30.19    1.67 
  12  20   3   30.92    1.50 
 -13 -20  -3    0.60    0.30 
  13  20   3    0.77    0.33 
   4  21   3    2.99    0.58 
   4  21   3    2.96    0.67 
  -5 -21  -3    7.65    0.87 
   5  21   3    5.31    0.75 
   5  21   3    6.60    0.64 
   6  21   3    2.54    0.45 
   7  21   3    5.80    0.60 
   7  21   3    4.82    0.77 
  -8 -21  -3   25.50    1.49 
   8  21   3   22.73    1.32 
  -9 -21  -3    6.05    0.86 
   9  21   3    4.21    0.81 
 -10 -21  -3    7.24    0.95 
  10  21   3    4.80    0.78 
  10  20  -4    0.10    0.25 
   9  20  -4    1.32    0.31 
   8  20  -4    0.63    0.26 
   7  20  -4   -0.25    0.20 
   6  20  -4   -0.23    0.19 
   5  20  -4    0.03    0.19 
   4  20  -4   -0.17    0.13 
   4  20  -4    0.20    0.20 
   3  20  -4    1.10    0.29 
  -3 -20   4    0.82    0.31 
  12  19  -4    0.03    0.28 
  10  19  -4   -0.16    0.24 
   9  19  -4    0.25    0.24 
   8  19  -4   18.36    1.03 
   7  19  -4    0.06    0.21 
   5  19  -4    0.53    0.21 
   5  19  -4    0.71    0.24 
   4  19  -4    1.09    0.26 
   2  19  -4    9.53    0.80 
  -2 -19   4    6.78    0.88 
   1  19  -4    9.97    0.87 
  -1 -19   4   11.19    0.83 
   0 -19   4   -0.20    0.18 
  14  18  -4    1.05    0.32 
  13  18  -4   20.89    1.19 
  12  18  -4   21.04    1.20 
  11  18  -4    5.18    0.73 
   9  18  -4   -0.14    0.20 
   8  18  -4    1.30    0.28 
   7  18  -4   18.22    0.97 
   6  18  -4    0.43    0.21 
   5  18  -4    5.03    0.51 
   5  18  -4    5.49    0.56 
   4  18  -4    0.08    0.16 
   3  18  -4   10.49    0.75 
   3  18  -4    9.84    0.71 
   2  18  -4   23.61    1.12 
   2  18  -4   23.13    1.11 
  -2 -18   4   22.26    1.18 
  -1 -18   4    2.97    0.67 
  -1 -18   4    3.41    0.61 
   0  18  -4    2.70    0.63 
   0 -18   4    2.93    0.58 
   0 -18   4    2.48    0.59 
  -2  18  -4    0.18    0.26 
  14  17  -4    3.57    0.66 
  12  17  -4   50.44    1.93 
  11  17  -4   52.17    1.95 
  10  17  -4    0.59    0.25 
   9  17  -4    0.87    0.23 
   8  17  -4   -0.15    0.15 
   7  17  -4    2.64    0.45 
   6  17  -4    0.53    0.18 
   5  17  -4    3.04    0.47 
   4  17  -4    4.30    0.37 
   3  17  -4   13.87    0.80 
   3  17  -4   15.02    0.79 
   2  17  -4    3.73    0.51 
   2  17  -4    3.84    0.53 
   1  17  -4   20.45    1.00 
  -1 -17   4   19.59    1.02 
   0  17  -4    3.95    0.58 
   0 -17   4    3.56    0.56 
   1 -17   4    1.39    0.27 
   1 -17   4    2.30    0.56 
  -2  17  -4    4.50    0.67 
   2 -17   4    4.63    0.63 
  -3  17  -4    0.15    0.23 
   3 -17   4    0.48    0.21 
  -4  17  -4    0.05    0.25 
   4 -17   4    0.73    0.23 
  14  16  -4   -0.28    0.20 
  13  16  -4    0.02    0.20 
  12  16  -4    9.25    0.74 
  11  16  -4   11.15    0.78 
  10  16  -4    3.28    0.50 
   9  16  -4    0.37    0.17 
   8  16  -4    0.93    0.22 
  -8 -16   4    1.29    0.20 
   7  16  -4    1.08    0.22 
   6  16  -4   -0.16    0.12 
   5  16  -4    6.95    0.51 
   5  16  -4    8.35    0.60 
   4  16  -4   13.57    0.75 
   4  16  -4   12.30    0.68 
   3  16  -4    3.90    0.49 
   3  16  -4    4.08    0.46 
   2  16  -4   13.25    0.77 
   2  16  -4   13.88    0.75 
   1  16  -4    0.62    0.18 
   0  16  -4    7.88    0.61 
   0 -16   4    6.87    0.57 
   0 -16   4    7.84    0.59 
  -1  16  -4    2.23    0.49 
   1 -16   4    1.70    0.43 
   1 -16   4    1.83    0.43 
  -2  16  -4   12.49    0.83 
   2 -16   4   12.09    0.81 
  -3  16  -4    9.60    0.79 
   3 -16   4    9.48    0.75 
  -4  16  -4    0.43    0.25 
   4 -16   4    0.74    0.23 
  -5  16  -4   -0.09    0.21 
   5 -16   4    0.00    0.17 
  16  15  -4    0.89    0.31 
  15  15  -4    0.09    0.23 
  13  15  -4    0.86    0.25 
  12  15  -4   15.07    0.88 
  11  15  -4    0.37    0.19 
  10  15  -4    0.02    0.15 
   9  15  -4   19.53    0.95 
   8  15  -4    0.59    0.19 
  -8 -15   4    0.29    0.09 
   7  15  -4   25.93    1.10 
  -7 -15   4   24.92    0.86 
   6  15  -4   23.00    1.01 
   5  15  -4    0.39    0.18 
   5  15  -4    0.53    0.14 
   4  15  -4   17.88    0.88 
   4  15  -4   19.77    0.83 
   3  15  -4   12.40    0.73 
   3  15  -4   14.05    0.70 
   2  15  -4    0.20    0.13 
   2  15  -4    0.08    0.15 
   1  15  -4    4.68    0.51 
   1  15  -4    4.72    0.50 
   0  15  -4   -0.10    0.14 
   0 -15   4    0.18    0.13 
  -1  15  -4    0.70    0.20 
   1 -15   4    0.81    0.18 
   1 -15   4    1.13    0.34 
  -2  15  -4   -0.05    0.14 
   2 -15   4   -0.05    0.11 
   2 -15   4   -0.03    0.12 
  -3  15  -4    0.18    0.18 
   3 -15   4    0.11    0.16 
  -4  15  -4   -0.15    0.18 
   4 -15   4   -0.06    0.17 
  -5  15  -4    0.19    0.21 
   5 -15   4    0.34    0.21 
  -6  15  -4    1.65    0.33 
  -7  15  -4   -0.31    0.22 
  16  14  -4    0.24    0.25 
  15  14  -4    0.26    0.25 
  14  14  -4    6.52    0.70 
  13  14  -4    1.11    0.27 
  12  14  -4    8.87    0.70 
  11  14  -4    3.56    0.51 
  10  14  -4    0.82    0.21 
   9  14  -4    8.71    0.63 
   8  14  -4   28.89    1.15 
  -8 -14   4   27.73    0.89 
   7  14  -4    0.63    0.18 
  -7 -14   4    0.46    0.10 
   6  14  -4   54.58    1.85 
   5  14  -4   94.57    3.02 
   5  14  -4  101.02    2.92 
   4  14  -4   27.47    1.12 
   4  14  -4   30.46    1.07 
   3  14  -4   17.25    0.73 
   3  14  -4   15.16    0.76 
   2  14  -4    2.24    0.44 
   1  14  -4    0.09    0.13 
   1  14  -4   -0.11    0.13 
  -2  14  -4    5.03    0.54 
   2 -14   4    5.32    0.47 
   2 -14   4    5.41    0.48 
  -3  14  -4    5.91    0.57 
   3 -14   4    5.81    0.46 
   3 -14   4    6.46    0.53 
  -4  14  -4    0.33    0.18 
   4 -14   4    0.44    0.17 
  -5  14  -4    0.91    0.24 
   5 -14   4    0.76    0.22 
  -6  14  -4    0.83    0.25 
   6 -14   4    1.11    0.25 
  -7  14  -4   11.44    0.93 
   7 -14   4   13.64    0.92 
  -8  14  -4    5.29    0.87 
   8 -14   4    6.52    0.75 
  17  13  -4    0.02    0.26 
  16  13  -4   20.32    1.17 
  15  13  -4    0.11    0.24 
  14  13  -4    1.07    0.27 
  13  13  -4   13.53    0.85 
  12  13  -4    9.04    0.70 
  11  13  -4   19.58    0.97 
  10  13  -4    7.53    0.58 
   9  13  -4   -0.07    0.13 
   8  13  -4    2.16    0.38 
   7  13  -4   11.85    0.64 
  -7 -13   4   10.50    0.42 
   6  13  -4   30.28    1.16 
   4  13  -4   51.27    1.74 
   4  13  -4   53.94    1.68 
   2  13  -4    0.38    0.15 
   2  13  -4    0.46    0.14 
   0  13  -4   -0.01    0.12 
  -1  13  -4    5.42    0.51 
   1 -13   4    5.80    0.46 
  -2  13  -4    8.91    0.63 
   2 -13   4    8.70    0.57 
  -3  13  -4    2.89    0.48 
   3 -13   4    3.17    0.43 
  -4  13  -4   26.93    1.19 
   4 -13   4   26.57    1.00 
   4 -13   4   28.49    1.15 
  -5  13  -4    2.18    0.49 
   5 -13   4    2.60    0.45 
  -6  13  -4    0.01    0.17 
   6 -13   4   -0.09    0.15 
  -7  13  -4   -0.10    0.19 
   7 -13   4    0.22    0.19 
  -8  13  -4   13.57    1.00 
   8 -13   4   16.16    1.00 
  -9  13  -4   18.00    1.26 
   9 -13   4   23.15    1.24 
  17  12  -4   -0.03    0.26 
  16  12  -4    5.42    0.74 
  15  12  -4   23.46    1.22 
  14  12  -4   -0.13    0.18 
  13  12  -4    0.92    0.25 
  12  12  -4    0.18    0.18 
  11  12  -4    5.00    0.54 
  10  12  -4    6.77    0.54 
   9  12  -4    4.01    0.42 
   8  12  -4    0.05    0.12 
   7  12  -4    3.56    0.36 
  -7 -12   4    3.82    0.20 
   6  12  -4    5.40    0.44 
   5  12  -4   87.10    2.52 
   5  12  -4   83.72    2.62 
   4  12  -4    3.35    0.38 
   4  12  -4    2.38    0.28 
   3  12  -4    0.54    0.14 
   2  12  -4   -0.01    0.10 
   1  12  -4   10.31    0.61 
   1  12  -4   12.68    0.59 
   0  12  -4    3.41    0.35 
   0  12  -4    2.97    0.38 
  -1  12  -4    8.66    0.55 
   1 -12   4    8.15    0.50 
  -2  12  -4    4.13    0.42 
   2 -12   4    3.67    0.38 
  -3  12  -4   17.73    0.85 
   3 -12   4   16.10    0.76 
   3 -12   4   17.24    0.81 
  -4  12  -4    0.32    0.15 
   4 -12   4    0.21    0.14 
  -5  12  -4   36.42    1.46 
   5 -12   4   38.14    1.43 
  -6  12  -4    0.08    0.16 
   6 -12   4   -0.03    0.14 
  -7  12  -4    8.95    0.74 
   7 -12   4    9.51    0.73 
  -8  12  -4    8.81    0.77 
   8 -12   4    9.09    0.75 
  -9  12  -4    0.21    0.23 
   9 -12   4    0.49    0.26 
 -10  12  -4   10.62    0.95 
  10 -12   4   11.61    0.96 
  17  11  -4   11.86    1.00 
  16  11  -4    7.42    0.81 
  15  11  -4    6.82    0.74 
  14  11  -4   15.03    0.92 
  13  11  -4    5.01    0.60 
  12  11  -4    8.93    0.68 
  11  11  -4    2.90    0.47 
  10  11  -4    3.26    0.46 
   9  11  -4    0.32    0.15 
   8  11  -4    0.17    0.12 
   7  11  -4    6.52    0.44 
   6  11  -4    0.58    0.14 
  -6 -11   4    0.73    0.13 
   5  11  -4    2.63    0.32 
   4  11  -4   71.68    2.27 
   4  11  -4   76.02    2.21 
   3  11  -4    0.06    0.09 
   3  11  -4    0.12    0.07 
   2  11  -4    3.35    0.29 
   2  11  -4    3.31    0.30 
   1  11  -4    4.80    0.38 
   1  11  -4    6.10    0.38 
   0  11  -4    4.67    0.38 
   0  11  -4    5.18    0.37 
  -1  11  -4    4.37    0.43 
   1 -11   4    6.11    0.40 
  -2  11  -4    8.16    0.51 
   2 -11   4    7.04    0.47 
  -3  11  -4    0.07    0.13 
   3 -11   4    0.15    0.11 
  -4  11  -4    0.06    0.13 
   4 -11   4    0.12    0.12 
   4 -11   4    0.05    0.09 
  -5  11  -4    0.25    0.16 
   5 -11   4    0.18    0.15 
  -6  11  -4    9.64    0.69 
   6 -11   4   10.44    0.68 
  -7  11  -4    5.70    0.56 
   7 -11   4    4.91    0.54 
  -8  11  -4   10.04    0.77 
   8 -11   4   10.89    0.77 
  -9  11  -4    3.31    0.58 
   9 -11   4    3.34    0.61 
 -10  11  -4    0.57    0.25 
  10 -11   4    0.52    0.26 
  17  10  -4   19.54    1.18 
  16  10  -4   14.15    0.96 
  15  10  -4    0.39    0.22 
  14  10  -4    0.14    0.18 
  13  10  -4    9.62    0.72 
  12  10  -4   10.97    0.72 
  11  10  -4   55.90    1.93 
  10  10  -4    2.68    0.40 
   9  10  -4   25.28    1.02 
   8  10  -4    0.13    0.11 
   7  10  -4   18.19    0.76 
   6  10  -4   44.58    1.50 
  -6 -10   4   47.26    1.34 
   5  10  -4   -0.10    0.08 
   4  10  -4   19.21    0.76 
   4  10  -4   20.24    0.70 
   3  10  -4   31.18    1.10 
   3  10  -4   33.26    1.07 
   2  10  -4   10.64    0.50 
   2  10  -4   11.27    0.49 
   1  10  -4    0.23    0.08 
   0  10  -4   43.45    1.41 
   0  10  -4   40.95    1.37 
  -1  10  -4    7.69    0.46 
   1 -10   4    8.09    0.42 
  -2  10  -4   26.64    1.02 
   2 -10   4   26.73    0.98 
  -3  10  -4    0.13    0.11 
   3 -10   4    0.08    0.10 
  -4  10  -4    4.74    0.45 
   4 -10   4    5.04    0.41 
   4 -10   4    5.17    0.34 
  -5  10  -4    8.72    0.57 
   5 -10   4    8.08    0.53 
   5 -10   4    8.55    0.39 
  -6  10  -4    7.69    0.58 
   6 -10   4    7.09    0.54 
   7 -10   4    0.99    0.23 
  -8  10  -4    7.47    0.62 
   8 -10   4    7.21    0.61 
  -9  10  -4    0.01    0.17 
   9 -10   4    0.01    0.17 
 -10  10  -4    4.01    0.64 
  10 -10   4    4.63    0.66 
 -11  10  -4    0.09    0.22 
  11 -10   4    0.01    0.23 
  17   9  -4   11.67    0.95 
  16   9  -4   37.55    1.62 
  14   9  -4   -0.11    0.16 
  12   9  -4    1.18    0.23 
  11   9  -4    7.10    0.56 
  10   9  -4   16.29    0.79 
   9   9  -4    0.41    0.14 
   8   9  -4    3.79    0.36 
   7   9  -4   18.30    0.75 
   6   9  -4   41.05    1.38 
  -6  -9   4   42.93    1.21 
   5   9  -4   15.21    0.63 
  -5  -9   4   16.05    0.52 
   4   9  -4   73.98    2.12 
   4   9  -4   71.19    2.19 
   3   9  -4   11.42    0.51 
   3   9  -4   11.60    0.47 
   2   9  -4   24.99    0.87 
   2   9  -4   24.16    0.84 
   1   9  -4    3.53    0.27 
   1   9  -4    3.86    0.27 
   0   9  -4    6.22    0.34 
   0   9  -4    6.18    0.36 
  -1   9  -4    8.54    0.46 
   1  -9   4    8.90    0.42 
  -2   9  -4    1.01    0.25 
   2  -9   4    1.52    0.21 
  -3   9  -4   26.12    1.01 
   3  -9   4   25.93    0.96 
  -4   9  -4   12.49    0.65 
   4  -9   4   12.20    0.61 
   5  -9   4    3.81    0.39 
  -6   9  -4    0.44    0.15 
   6  -9   4    0.36    0.14 
   7  -9   4    0.46    0.17 
   8  -9   4    1.13    0.23 
  -9   9  -4   -0.01    0.14 
   9  -9   4   -0.09    0.16 
 -10   9  -4    0.09    0.18 
  10  -9   4    0.22    0.19 
 -11   9  -4   21.34    1.22 
  11  -9   4   24.06    1.21 
 -12   9  -4    8.32    0.85 
  12  -9   4    6.89    0.89 
  17   8  -4    4.25    0.72 
  16   8  -4    8.06    0.80 
  15   8  -4   27.21    1.28 
  14   8  -4    0.33    0.20 
  13   8  -4   -0.11    0.15 
  12   8  -4    0.87    0.20 
  10   8  -4    0.77    0.19 
   9   8  -4   14.21    0.67 
   8   8  -4   28.58    1.06 
   7   8  -4   15.94    0.68 
   6   8  -4  108.97    3.21 
   5   8  -4    9.62    0.46 
  -5  -8   4   10.70    0.35 
   4   8  -4   16.68    0.64 
   3   8  -4  189.70    6.00 
   3   8  -4  200.25    5.86 
   2   8  -4   11.82    0.50 
   1   8  -4   55.55    1.67 
   1   8  -4   53.28    1.66 
   0   8  -4   37.08    1.21 
   0   8  -4   39.07    1.25 
  -2   8  -4    0.45    0.11 
  -3   8  -4   13.34    0.62 
   3  -8   4   13.70    0.57 
  -4   8  -4    6.00    0.43 
   4  -8   4    6.04    0.39 
  -5   8  -4   68.84    2.21 
   5  -8   4   68.33    2.16 
  -6   8  -4   16.93    0.79 
   6  -8   4   15.35    0.75 
  -7   8  -4   11.32    0.66 
   7  -8   4   10.69    0.63 
  -8   8  -4    8.31    0.61 
   8  -8   4    7.19    0.59 
  -9   8  -4   -0.06    0.16 
   9  -8   4    0.31    0.17 
 -10   8  -4    5.13    0.59 
  10  -8   4    5.34    0.60 
 -11   8  -4    8.71    0.82 
  11  -8   4   11.02    0.86 
 -12   8  -4   19.50    1.14 
  12  -8   4   21.45    1.23 
 -13   8  -4    6.54    0.81 
  13  -8   4    6.58    0.89 
  17   7  -4    0.96    0.32 
  16   7  -4    2.94    0.69 
  15   7  -4   14.95    0.95 
  14   7  -4    3.59    0.55 
  13   7  -4    0.14    0.17 
  12   7  -4   -0.11    0.14 
  11   7  -4    6.62    0.53 
  10   7  -4    7.44    0.53 
   9   7  -4    2.44    0.32 
   8   7  -4    0.47    0.12 
   7   7  -4  101.43    3.01 
   6   7  -4   53.05    1.67 
   5   7  -4   27.17    0.93 
   4   7  -4  107.58    3.49 
  -4  -7   4  113.54    3.80 
   3   7  -4  120.72    7.07 
   2   7  -4   92.92    6.15 
   1   7  -4   29.78    0.94 
   1   7  -4   27.42    0.92 
   0   7  -4   19.60    0.67 
   0   7  -4   18.33    0.70 
  -1   7  -4   69.00    2.09 
  -2   7  -4    4.82    0.34 
   2  -7   4    5.91    0.30 
  -3   7  -4    1.19    0.23 
   3  -7   4    1.53    0.18 
  -4   7  -4    6.01    0.39 
   4  -7   4    5.98    0.35 
  -5   7  -4   14.11    0.68 
   5  -7   4   14.76    0.65 
  -6   7  -4  130.10    3.91 
   6  -7   4  131.07    3.87 
  -7   7  -4   20.75    0.92 
   7  -7   4   20.40    0.90 
  -8   7  -4    0.79    0.17 
   8  -7   4    0.82    0.18 
  -9   7  -4   -0.07    0.16 
   9  -7   4    0.10    0.15 
  10  -7   4   -0.03    0.14 
 -11   7  -4   11.88    0.80 
  11  -7   4   12.75    0.84 
 -12   7  -4   19.83    1.13 
  12  -7   4   20.89    1.20 
 -13   7  -4    7.80    0.82 
  13  -7   4    5.82    0.86 
  17   6  -4    0.38    0.29 
  16   6  -4    6.46    0.81 
  15   6  -4    2.59    0.59 
  14   6  -4   24.33    1.17 
  13   6  -4   29.64    1.28 
  11   6  -4    4.58    0.49 
  10   6  -4   34.30    1.29 
   9   6  -4    0.07    0.11 
   8   6  -4    2.58    0.28 
   7   6  -4   33.88    1.16 
   6   6  -4   65.09    1.98 
   5   6  -4  227.20    6.95 
   4   6  -4   46.15    1.41 
  -4  -6   4   46.72    1.32 
  -4  -6   4   45.44    1.31 
   3   6  -4    2.68    0.19 
  -3  -6   4    2.82    0.14 
   0   6  -4   68.75    2.29 
  -1   6  -4   62.08    1.88 
  -2   6  -4  106.70    3.50 
   2  -6   4  103.62    3.14 
  -3   6  -4   30.99    1.08 
   3  -6   4   31.81    1.03 
  -4   6  -4   11.90    0.56 
   4  -6   4   12.08    0.51 
  -5   6  -4    1.66    0.24 
   5  -6   4    1.78    0.21 
  -6   6  -4    1.30    0.28 
   6  -6   4    1.10    0.27 
  -7   6  -4   32.37    1.21 
   7  -6   4   32.03    1.19 
  -8   6  -4    0.71    0.17 
   8  -6   4    0.73    0.17 
  -9   6  -4    0.54    0.16 
   9  -6   4    0.74    0.18 
 -10   6  -4    2.98    0.52 
  10  -6   4    4.75    0.53 
 -11   6  -4    4.03    0.54 
  11  -6   4    3.77    0.53 
 -12   6  -4   12.91    0.86 
  12  -6   4   12.75    0.92 
 -13   6  -4   16.46    0.99 
  13  -6   4   15.84    1.11 
  14  -6   4    0.60    0.32 
  17   5  -4    8.98    0.95 
  16   5  -4   14.74    1.02 
  15   5  -4    2.28    0.57 
  14   5  -4    6.70    0.66 
  13   5  -4    0.05    0.18 
  11   5  -4   48.20    1.72 
   9   5  -4    0.37    0.13 
   8   5  -4    6.10    0.39 
   7   5  -4    9.00    0.47 
   6   5  -4  335.69   10.17 
   5   5  -4    2.97    0.26 
   4   5  -4  109.34    3.31 
  -4  -5   4  109.03    3.13 
  -4  -5   4  109.38    3.13 
   3   5  -4    2.03    0.16 
  -3  -5   4    1.87    0.11 
  -3  -5   4    1.99    0.11 
   1   5  -4   35.36    1.08 
   0   5  -4    1.49    0.15 
  -1   5  -4  310.63    9.39 
  -2   5  -4   22.69    0.80 
   2  -5   4   23.34    0.76 
  -3   5  -4   99.45    6.45 
   3  -5   4  100.82    3.31 
  -4   5  -4   46.75    1.52 
   4  -5   4   47.73    1.47 
  -5   5  -4   45.32    1.51 
   5  -5   4   47.12    1.48 
  -6   5  -4    7.13    0.42 
   6  -5   4    6.50    0.38 
  -7   5  -4    0.46    0.13 
   7  -5   4    0.28    0.12 
  -8   5  -4    7.61    0.51 
   8  -5   4    7.60    0.51 
  -9   5  -4    3.31    0.39 
   9  -5   4    3.39    0.39 
 -10   5  -4   20.64    0.98 
  10  -5   4   21.24    0.98 
 -11   5  -4    9.78    0.72 
  11  -5   4   10.87    0.74 
 -12   5  -4    0.79    0.22 
  12  -5   4    0.96    0.25 
  13  -5   4    0.69    0.29 
  14  -5   4    9.46    0.90 
  15  -5   4    0.09    0.21 
  17   4  -4   -0.29    0.24 
  16   4  -4    1.91    0.37 
  15   4  -4   18.59    1.06 
  14   4  -4    0.65    0.22 
  13   4  -4    6.11    0.63 
 -13  -4   4    7.15    0.38 
  12   4  -4    9.31    0.67 
 -12  -4   4    9.00    0.43 
  11   4  -4    8.31    0.63 
 -11  -4   4    9.31    0.39 
  10   4  -4  168.42    5.12 
 -10  -4   4  162.06    4.83 
   9   4  -4   15.74    0.71 
  -9  -4   4   14.84    0.52 
   8   4  -4   22.24    0.86 
  -8  -4   4   21.81    0.68 
   7   4  -4   24.40    0.90 
   6   4  -4   22.45    0.82 
   5   4  -4  331.35    9.88 
   4   4  -4    3.52    0.22 
   3   4  -4    4.83    0.24 
  -3  -4   4    5.06    0.18 
  -2  -4   4   94.58    3.37 
  -2  -4   4   92.96    2.78 
   1   4  -4    1.34    0.10 
  -1  -4   4    1.40    0.10 
  -1  -4   4    1.39    0.10 
   0   4  -4   14.58    0.51 
   0   4  -4   14.85    0.48 
   0  -4   4   15.24    0.48 
  -1   4  -4   17.16    0.61 
   1  -4   4   18.37    0.57 
  -2   4  -4    0.21    0.06 
  -3   4  -4   85.02    2.83 
   3  -4   4   84.26    2.72 
  -4   4  -4    5.06    0.32 
   4  -4   4    4.55    0.27 
  -5   4  -4   75.91    2.30 
   5  -4   4   75.01    2.26 
  -6   4  -4    1.84    0.23 
   6  -4   4    1.68    0.22 
  -7   4  -4    0.09    0.08 
   7  -4   4    0.17    0.08 
  -8   4  -4    0.20    0.11 
   8  -4   4    0.03    0.10 
  -9   4  -4    0.72    0.17 
   9  -4   4    0.68    0.17 
 -10   4  -4   37.03    1.37 
  10  -4   4   36.27    1.38 
 -11   4  -4   10.29    0.71 
  11  -4   4   11.95    0.74 
 -12   4  -4    1.96    0.46 
  12  -4   4    2.26    0.53 
  13  -4   4    2.81    0.58 
  14  -4   4    0.00    0.25 
  15  -4   4    4.92    0.83 
  15  -4   4    5.43    0.61 
  17   3  -4    0.25    0.28 
  16   3  -4    6.28    0.83 
  15   3  -4    0.83    0.28 
  14   3  -4    9.75    0.76 
 -14  -3   4   10.13    0.51 
  13   3  -4    0.34    0.20 
 -13  -3   4    0.29    0.11 
  12   3  -4   14.64    0.82 
 -12  -3   4   14.07    0.60 
  11   3  -4   16.96    0.85 
 -11  -3   4   16.75    0.64 
  10   3  -4   22.57    0.97 
 -10  -3   4   23.54    0.78 
   9   3  -4   52.80    1.76 
  -9  -3   4   54.09    1.59 
   8   3  -4    0.02    0.08 
  -8  -3   4    0.07    0.04 
   7   3  -4   58.78    1.85 
  -7  -3   4   59.76    1.81 
   6   3  -4  107.06    3.51 
   6   3  -4  107.48    4.15 
  -6  -3   4  109.54    3.24 
   5   3  -4   17.53    0.53 
   5   3  -4   18.01    0.65 
  -5  -3   4   17.57    0.53 
   4   3  -4   18.74    0.65 
   4   3  -4   19.48    0.55 
  -4  -3   4   17.89    0.55 
   3   3  -4    4.47    0.23 
   3   3  -4    4.66    0.16 
  -3  -3   4    4.51    0.16 
   2   3  -4    5.40    0.19 
  -2  -3   4    5.35    0.19 
  -2  -3   4    5.53    0.23 
   1   3  -4    2.47    0.12 
  -1  -3   4    2.42    0.12 
  -1  -3   4    2.67    0.12 
   0   3  -4    1.71    0.09 
   0  -3   4    1.78    0.09 
   0  -3   4    1.69    0.11 
  -2   3  -4   19.34    0.66 
   2  -3   4   19.72    0.62 
  -3   3  -4  169.43    5.34 
   3  -3   4  167.76    5.17 
  -4   3  -4  154.43    8.72 
   4  -3   4  151.67    4.87 
  -5   3  -4   36.22    1.17 
   5  -3   4   34.17    1.13 
  -6   3  -4    3.46    0.28 
   6  -3   4    2.47    0.24 
  -7   3  -4    4.77    0.34 
   7  -3   4    4.76    0.32 
  -8   3  -4    7.95    0.48 
   8  -3   4    8.11    0.47 
  -9   3  -4    3.74    0.38 
   9  -3   4    3.68    0.41 
 -10   3  -4   15.00    0.72 
  10  -3   4   14.24    0.74 
 -11   3  -4   26.03    1.07 
  11  -3   4   24.70    1.10 
  12  -3   4    5.96    0.60 
  13  -3   4    0.05    0.18 
  14  -3   4    6.35    0.53 
  14  -3   4    4.58    0.68 
  15  -3   4    0.33    0.16 
  15  -3   4   -0.04    0.24 
  17   2  -4   -0.18    0.26 
  16   2  -4    4.92    0.83 
  15   2  -4   13.98    0.97 
 -15  -2   4   13.78    0.71 
  14   2  -4    0.05    0.18 
 -14  -2   4    0.17    0.10 
  13   2  -4    0.35    0.20 
 -13  -2   4    0.41    0.13 
  12   2  -4    0.11    0.16 
 -12  -2   4    0.11    0.11 
  11   2  -4   35.71    1.39 
 -11  -2   4   37.10    1.20 
  10   2  -4   39.70    1.44 
 -10  -2   4   39.64    1.26 
   9   2  -4    7.48    0.49 
  -9  -2   4    7.56    0.35 
   8   2  -4   22.31    0.88 
  -8  -2   4   23.07    0.75 
   7   2  -4  155.75    5.15 
  -7  -2   4  166.35    4.91 
  -6  -2   4    0.90    0.12 
   5   2  -4   66.12    2.09 
   5   2  -4   65.10    1.87 
  -5  -2   4   64.09    2.01 
   4   2  -4   16.99    0.59 
   4   2  -4   16.64    0.52 
  -4  -2   4   17.52    0.52 
   3   2  -4    7.32    0.24 
   3   2  -4    7.14    0.29 
  -3  -2   4    7.05    0.24 
   2   2  -4   33.65    0.98 
  -2  -2   4   32.85    0.97 
  -2  -2   4   32.28    1.67 
   1   2  -4    3.29    0.14 
   1   2  -4    3.48    0.14 
  -1  -2   4    3.53    0.14 
  -1  -2   4    3.42    0.14 
   0   2  -4   14.06    0.41 
   0   2  -4   14.10    0.44 
   0  -2   4   13.80    0.41 
   0  -2   4   13.79    0.44 
   1  -2   4    3.11    0.12 
   1  -2   4    3.15    0.12 
   1  -2   4    2.79    0.14 
  -2   2  -4   15.04    0.47 
   2  -2   4   14.82    0.47 
  -3   2  -4    4.01    0.23 
   3  -2   4    4.42    0.20 
  -4   2  -4   27.84    0.91 
   4  -2   4   27.72    0.88 
  -5   2  -4    6.73    0.35 
   5  -2   4    6.64    0.33 
  -6   2  -4   45.66    1.46 
   6  -2   4   45.80    1.45 
  -7   2  -4   29.24    1.02 
   7  -2   4   28.94    1.02 
  -8   2  -4    6.16    0.39 
   8  -2   4    6.64    0.41 
  -9   2  -4    3.45    0.33 
   9  -2   4    3.86    0.36 
 -10   2  -4  103.15    3.13 
  10  -2   4  102.72    3.17 
  11  -2   4   79.62    2.57 
  12  -2   4   -0.09    0.16 
  13  -2   4    0.83    0.24 
  14  -2   4    0.33    0.21 
  14  -2   4    0.24    0.14 
  15  -2   4    0.02    0.12 
  16  -2   4   -0.10    0.18 
  16  -2   4    0.18    0.26 
  16   1  -4    0.48    0.29 
 -16  -1   4    0.96    0.20 
  15   1  -4    5.04    0.74 
 -15  -1   4    3.89    0.49 
  14   1  -4   17.52    1.01 
 -14  -1   4   17.89    0.79 
  13   1  -4    0.05    0.18 
 -13  -1   4    0.11    0.11 
  12   1  -4    2.09    0.46 
 -12  -1   4    1.27    0.29 
  11   1  -4    3.90    0.48 
 -11  -1   4    3.15    0.32 
  10   1  -4   32.71    1.25 
 -10  -1   4   31.93    1.09 
   9   1  -4   11.99    0.61 
  -9  -1   4   11.64    0.49 
   8   1  -4   30.87    1.12 
  -8  -1   4   31.60    1.01 
   7   1  -4   17.81    0.72 
  -7  -1   4   18.33    0.63 
   6   1  -4  320.71   18.61 
  -6  -1   4  319.75   14.68 
  -5  -1   4    1.06    0.11 
   4   1  -4    0.61    0.12 
  -4  -1   4    0.54    0.07 
   3   1  -4    2.84    0.13 
   3   1  -4    3.01    0.17 
  -3  -1   4    2.80    0.13 
   2   1  -4   56.68    1.69 
   2   1  -4   54.85    3.03 
  -2  -1   4   55.04    1.70 
  -2  -1   4   56.94    1.77 
   1   1  -4   29.97    0.91 
   1   1  -4   29.01    0.89 
  -1  -1   4   29.32    0.92 
  -1  -1   4   30.05    0.91 
   0   1  -4   98.52    2.91 
   0  -1   4   93.06    2.89 
  -1   1  -4    0.68    0.06 
  -1   1  -4    0.69    0.04 
   1  -1   4    0.81    0.04 
   1  -1   4    0.65    0.06 
  -2   1  -4   34.88    1.05 
   2  -1   4   31.45    1.83 
   2  -1   4   33.04    1.05 
   3  -1   4   19.67    0.64 
   3  -1   4   20.39    0.63 
   4  -1   4    6.19    0.28 
   5  -1   4    5.96    0.30 
  -6   1  -4  162.33    5.33 
   6  -1   4  162.87    5.17 
  -7   1  -4   34.91    1.16 
   7  -1   4   35.63    1.18 
  -8   1  -4   14.37    0.61 
   8  -1   4   14.73    0.64 
  -9   1  -4    5.54    0.37 
   9  -1   4    5.95    0.41 
  11  -1   4  180.17    5.31 
  12  -1   4   79.64    2.61 
  13  -1   4    0.62    0.22 
  13  -1   4    0.67    0.16 
  14  -1   4    0.30    0.15 
  14  -1   4    0.31    0.21 
  15  -1   4    0.16    0.22 
  15  -1   4    0.43    0.16 
  16  -1   4    0.82    0.19 
  16  -1   4    0.79    0.29 
  16   0  -4   -0.35    0.27 
 -16   0   4    0.19    0.17 
  15   0  -4    2.39    0.41 
  13   0  -4    8.98    0.73 
 -13   0   4    8.81    0.54 
  12   0  -4   11.98    0.75 
 -12   0   4   11.20    0.59 
  11   0  -4    0.27    0.15 
 -11   0   4    0.12    0.11 
  10   0  -4   15.47    0.78 
 -10   0   4   15.60    0.65 
   9   0  -4    1.59    0.30 
   8   0  -4   24.72    0.95 
  -8   0   4   24.07    0.84 
   7   0  -4   65.51    2.05 
  -7   0   4   66.18    2.22 
   6   0  -4    1.70    0.23 
  -6   0   4    1.68    0.17 
   5   0  -4  226.45    7.02 
  -5   0   4  225.25    6.83 
   4   0  -4   25.00    0.82 
  -4   0   4   24.91    0.77 
   3   0  -4   47.98    1.41 
  -3   0   4   47.09    1.52 
   2   0  -4    0.85    0.07 
   2   0  -4    1.00    0.08 
  -2   0   4    0.81    0.07 
   1   0  -4    0.99    0.07 
  -1   0   4    1.02    0.07 
   0   0  -4   26.01    0.79 
   0   0  -4   26.11    0.85 
   0   0   4   25.55    0.83 
  -1   0  -4  226.66    7.93 
  -1   0  -4  246.50    6.88 
   1   0   4  240.06    9.90 
   1   0   4  237.27    8.04 
  -2   0  -4   10.32    0.36 
  -2   0  -4   10.56    0.33 
   2   0   4   10.42    0.33 
   2   0   4    9.82    0.34 
  -3   0  -4   27.42    0.80 
   3   0   4   25.18    0.79 
   3   0   4   26.09    0.79 
   4   0   4   60.46    3.41 
   4   0   4   60.16    2.68 
   4   0   4   60.35    2.02 
   5   0   4  151.54    4.88 
   5   0   4  155.63    4.91 
   5   0   4  167.03    6.54 
   7   0   4  218.50    9.52 
   8   0   4   84.82    2.78 
   9   0   4    0.11    0.10 
  10   0   4   20.74    0.89 
  10   0   4   21.11    0.80 
  11   0   4   17.61    0.80 
  11   0   4   23.61    0.95 
  12   0   4   68.23    2.27 
  12   0   4   76.58    2.41 
  13   0   4   13.62    0.84 
  13   0   4   13.33    0.67 
  14   0   4    0.28    0.19 
  14   0   4    0.33    0.12 
  15   0   4    3.12    0.60 
  15   0   4    3.79    0.40 
  16   0   4   -0.21    0.22 
  16   0   4   -0.02    0.08 
  17   0   4    0.73    0.31 
  16  -1  -4    0.57    0.33 
 -16   1   4    0.87    0.23 
  15  -1  -4   -0.08    0.25 
 -15   1   4    0.07    0.16 
  14  -1  -4    1.38    0.31 
  13  -1  -4    0.03    0.17 
 -13   1   4    0.05    0.11 
  12  -1  -4    8.31    0.67 
 -12   1   4    7.97    0.53 
  11  -1  -4    0.01    0.13 
 -11   1   4    0.02    0.09 
  10  -1  -4    3.56    0.42 
 -10   1   4    3.84    0.32 
   9  -1  -4    0.00    0.10 
  -9   1   4    0.05    0.07 
   8  -1  -4    0.46    0.12 
  -8   1   4    0.40    0.09 
   7  -1  -4   57.83    1.87 
  -7   1   4   59.75    1.80 
   6  -1  -4   72.30    2.23 
  -6   1   4   74.13    2.40 
   5  -1  -4    1.87    0.20 
  -5   1   4    1.74    0.16 
   4  -1  -4    0.62    0.12 
  -4   1   4    0.70    0.10 
   3  -1  -4    7.70    0.32 
  -3   1   4    7.80    0.30 
  -2   1   4    0.08    0.03 
   1  -1  -4    3.89    0.16 
   1  -1  -4    3.93    0.17 
  -1   1   4    3.89    0.16 
  -1   1   4    4.34    0.17 
   0  -1  -4  100.89    3.00 
   0  -1  -4  100.37    5.54 
   0   1   4   99.08    5.55 
  -1  -1  -4   16.78    0.51 
   1   1   4   17.00    0.54 
   1   1   4   17.68    0.52 
  -3  -1  -4   58.82    1.72 
   3   1   4   60.64    1.98 
   3   1   4   54.89    1.84 
   3   1   4   59.10    1.87 
   4   1   4   69.13    2.39 
   4   1   4   66.28    2.05 
   4   1   4   64.17    2.14 
  -5  -1  -4   10.94    0.39 
   5   1   4   10.79    0.39 
   5   1   4   10.51    0.42 
  -6  -1  -4  135.35    6.95 
   6   1   4  129.69    4.25 
   6   1   4  133.89    4.20 
  -7  -1  -4  134.53    5.03 
   7   1   4  146.38    9.90 
   7   1   4  148.22    4.58 
  -8  -1  -4   14.88    0.58 
   8   1   4   17.84    0.70 
   8   1   4   16.39    0.61 
  -9  -1  -4    2.75    0.20 
   9   1   4    3.20    0.32 
   9   1   4    2.88    0.22 
 -10  -1  -4    3.23    0.22 
  10   1   4    3.54    0.36 
 -11  -1  -4   27.46    0.92 
  11   1   4   28.95    1.13 
  12   1   4   56.80    1.94 
  14   1   4   -0.02    0.06 
  14   1   4    0.02    0.18 
  15   1   4    2.48    0.34 
  15   1   4    3.23    0.58 
  16   1   4   10.19    0.60 
  16   1   4   10.35    0.87 
  17   1   4    0.77    0.32 
  15  -2  -4   21.88    1.29 
 -15   2   4   20.22    1.05 
  14  -2  -4   -0.31    0.21 
 -14   2   4   -0.16    0.14 
  13  -2  -4    1.23    0.27 
  12  -2  -4    2.47    0.50 
 -12   2   4    2.34    0.37 
  11  -2  -4    7.88    0.62 
 -11   2   4    8.10    0.50 
  10  -2  -4   10.96    0.68 
 -10   2   4   12.31    0.58 
   9  -2  -4    0.44    0.15 
  -9   2   4    0.37    0.12 
   8  -2  -4   32.48    1.20 
  -8   2   4   33.07    1.12 
   7  -2  -4   47.83    1.58 
  -7   2   4   48.56    1.53 
   6  -2  -4    0.19    0.09 
  -6   2   4    0.19    0.07 
   5  -2  -4  163.03   10.68 
  -5   2   4  168.34    5.37 
   4  -2  -4    0.19    0.06 
  -4   2   4    0.14    0.05 
   3  -2  -4   24.68    0.80 
  -3   2   4   23.91    0.78 
   2  -2  -4    5.27    0.24 
  -2   2   4    5.51    0.23 
   1  -2  -4    1.66    0.11 
  -1   2   4    1.46    0.10 
   0  -2  -4   14.85    0.46 
   0   2   4   14.19    0.46 
   0   2   4   14.76    0.46 
  -1  -2  -4   84.57    2.61 
  -1  -2  -4   83.38    2.54 
   1   2   4   84.23    4.96 
   1   2   4   82.17    4.35 
  -2  -2  -4   35.82    2.62 
  -2  -2  -4   35.74    1.07 
  -2  -2  -4   37.81    2.25 
   2   2   4   39.99    1.39 
   2   2   4   36.37    2.65 
   2   2   4   34.56    1.16 
  -3  -2  -4   44.06    2.90 
  -3  -2  -4   43.68    1.33 
   3   2   4   44.67    1.53 
   3   2   4   44.91    1.40 
  -4  -2  -4    4.09    0.20 
   4   2   4    3.91    0.21 
   6   2   4    0.06    0.07 
  -7  -2  -4    2.30    0.19 
   7   2   4    2.60    0.26 
  -8  -2  -4    6.64    0.31 
   8   2   4    6.15    0.30 
   8   2   4    5.84    0.40 
  -9  -2  -4    1.64    0.19 
   9   2   4    1.92    0.18 
 -10  -2  -4   26.21    0.89 
  10   2   4   26.50    1.02 
  10   2   4   26.35    0.89 
 -11  -2  -4    1.63    0.21 
  11   2   4    1.44    0.34 
  11   2   4    2.03    0.21 
 -12  -2  -4    0.08    0.07 
  12   2   4    0.07    0.15 
  12   2   4   -0.07    0.08 
 -13  -2  -4   10.31    0.51 
  13   2   4   11.03    0.75 
  13   2   4   11.61    0.55 
  14   2   4   -0.14    0.16 
  15   2   4    0.03    0.19 
  15   2   4   -0.01    0.08 
  16   2   4    0.25    0.13 
  16   2   4    0.36    0.25 
  17   2   4    5.75    0.79 
  17   2   4    4.43    0.43 
 -15   3   4    0.82    0.25 
  14  -3  -4   26.51    1.35 
 -14   3   4   24.75    1.19 
  13  -3  -4   -0.21    0.19 
  12  -3  -4    4.19    0.54 
 -12   3   4    4.07    0.42 
  11  -3  -4    4.20    0.53 
 -11   3   4    4.87    0.43 
  10  -3  -4    0.67    0.18 
   9  -3  -4    1.33    0.33 
  -9   3   4    0.96    0.17 
   8  -3  -4   -0.07    0.09 
  -8   3   4   -0.07    0.08 
   7  -3  -4    2.35    0.28 
  -7   3   4    2.42    0.24 
   6  -3  -4   10.51    0.51 
  -6   3   4   10.03    0.47 
   5  -3  -4   46.56    1.51 
  -5   3   4   47.66    1.48 
   4  -3  -4  371.64   11.12 
  -4   3   4  362.58   11.02 
   3  -3  -4   52.46    1.58 
  -3   3   4   50.95    1.67 
   2  -3  -4    0.47    0.09 
  -2   3   4    0.39    0.08 
   1  -3  -4    7.17    0.29 
  -1   3   4    7.05    0.28 
   0   3   4    0.21    0.06 
   0   3   4    0.12    0.03 
  -1  -3  -4   19.11    0.62 
   1   3   4   19.13    0.60 
   1   3   4   19.77    0.61 
  -2  -3  -4    2.64    0.16 
  -2  -3  -4    2.58    0.13 
   2   3   4    2.55    0.14 
  -3  -3  -4    0.90    0.08 
  -3  -3  -4    0.83    0.10 
   3   3   4    0.75    0.10 
  -4  -3  -4   21.38    0.70 
  -4  -3  -4   20.87    0.63 
   4   3   4   19.91    0.68 
   4   3   4   20.29    0.63 
  -5  -3  -4    4.96    0.25 
   5   3   4    4.52    0.19 
   5   3   4    4.11    0.24 
  -6  -3  -4  241.90    7.27 
   6   3   4  223.86    6.77 
   6   3   4  224.10    7.12 
   7   3   4   40.93    1.32 
   7   3   4   40.41    1.21 
  -8  -3  -4   16.79    0.61 
   8   3   4   15.66    0.54 
   8   3   4   15.28    0.66 
  -9  -3  -4   22.12    0.81 
   9   3   4   23.21    0.88 
   9   3   4   22.01    0.74 
 -10  -3  -4   12.97    0.55 
  10   3   4   13.67    0.66 
  10   3   4   12.48    0.50 
 -11  -3  -4    0.94    0.19 
  11   3   4    1.11    0.16 
 -12  -3  -4    6.36    0.38 
  12   3   4    6.75    0.35 
  12   3   4    5.69    0.54 
 -13  -3  -4    3.26    0.30 
  13   3   4    3.42    0.28 
 -14  -3  -4   -0.06    0.09 
  14   3   4    0.13    0.08 
  14   3   4    0.01    0.17 
  15   3   4    0.15    0.08 
  15   3   4    0.10    0.18 
  16   3   4    0.00    0.10 
  16   3   4   -0.06    0.22 
  17   3   4    5.21    0.83 
  18   3   4    0.12    0.30 
 -14   4   4    0.68    0.24 
  13  -4  -4   13.92    0.95 
 -13   4   4   12.77    0.81 
  12  -4  -4    0.00    0.16 
 -12   4   4   -0.06    0.12 
  11  -4  -4    0.16    0.17 
 -11   4   4    0.24    0.14 
  10  -4  -4    0.70    0.21 
 -10   4   4    0.77    0.16 
   9  -4  -4    1.92    0.36 
  -9   4   4    1.81    0.31 
   8  -4  -4    6.48    0.49 
  -8   4   4    6.43    0.44 
   7  -4  -4    3.46    0.35 
  -7   4   4    3.68    0.31 
   6  -4  -4   20.76    0.82 
  -6   4   4   20.49    0.78 
   5  -4  -4   74.10    2.27 
  -5   4   4   74.27    2.24 
   4  -4  -4   41.80    1.33 
  -4   4   4   39.22    1.20 
  -4   4   4   41.87    1.31 
   3  -4  -4   10.57    0.48 
  -3   4   4   11.68    0.46 
  -3   4   4   12.22    0.41 
   2  -4  -4  354.08   10.55 
  -2   4   4  347.28   10.47 
   0  -4  -4   17.97    0.60 
   0   4   4   18.75    0.60 
   0   4   4   18.20    0.61 
  -1  -4  -4   14.40    0.50 
   1   4   4   14.41    0.49 
   1   4   4   13.56    0.47 
  -2  -4  -4   22.66    0.74 
   2   4   4   23.21    0.72 
   2   4   4   22.25    0.69 
   3   4   4    0.18    0.05 
  -4  -4  -4  139.03    4.27 
  -4  -4  -4  140.07    4.55 
   4   4   4  135.89    4.12 
   4   4   4  137.49    4.34 
  -5  -4  -4   38.96    1.22 
   5   4   4   36.71    1.19 
   5   4   4   38.66    1.12 
  -6  -4  -4   26.01    0.86 
   6   4   4   22.90    0.83 
   6   4   4   24.42    0.75 
  -7  -4  -4  298.69   15.69 
   7   4   4  277.97    8.75 
   7   4   4  283.69    8.29 
  -8  -4  -4   18.96    0.70 
   8   4   4   17.35    0.72 
   8   4   4   17.80    0.59 
   9   4   4    0.09    0.04 
   9   4   4    0.15    0.10 
 -10  -4  -4   24.66    0.90 
  10   4   4   23.72    0.79 
  10   4   4   24.67    0.97 
 -11  -4  -4    1.67    0.27 
  11   4   4    2.45    0.37 
  11   4   4    2.30    0.19 
 -12  -4  -4    0.32    0.09 
  12   4   4    0.30    0.16 
 -13  -4  -4   22.49    0.85 
  13   4   4   21.11    1.01 
  13   4   4   20.85    0.76 
 -14  -4  -4    0.12    0.08 
  14   4   4    0.06    0.17 
  14   4   4    0.12    0.07 
  15   4   4    0.15    0.19 
  15   4   4    0.30    0.09 
  16   4   4    0.22    0.11 
  16   4   4    0.37    0.23 
  17   4   4    5.94    0.83 
  18   4   4    8.27    0.97 
  14  -5  -4    5.20    0.81 
 -14   5   4    3.69    0.66 
  13  -5  -4    0.52    0.26 
 -13   5   4    0.65    0.20 
  12  -5  -4    4.36    0.62 
 -12   5   4    4.51    0.51 
  11  -5  -4    0.14    0.15 
 -11   5   4    0.05    0.12 
  10  -5  -4    0.81    0.21 
 -10   5   4    0.80    0.20 
   9  -5  -4   19.43    0.92 
  -9   5   4   20.03    0.86 
   8  -5  -4    2.15    0.37 
  -8   5   4    1.95    0.34 
   7  -5  -4   62.20    2.04 
  -7   5   4   62.36    1.99 
   6  -5  -4   55.06    1.80 
  -6   5   4   54.74    1.76 
   5  -5  -4    0.13    0.07 
  -5   5   4    0.04    0.06 
   4  -5  -4   44.40    1.48 
  -4   5   4   45.62    1.46 
  -4   5   4   47.70    1.38 
   3  -5  -4  153.11    5.05 
  -3   5   4  154.67    4.85 
   2  -5  -4   78.79    2.65 
  -2   5   4   80.72    5.22 
   1  -5  -4  325.56   17.52 
  -1   5   4  325.39   17.45 
   0  -5  -4    1.88    0.14 
   0   5   4    1.81    0.14 
   0   5   4    1.91    0.15 
  -1  -5  -4   40.79    1.36 
   1   5   4   41.73    1.24 
   1   5   4   41.51    1.26 
  -2  -5  -4   12.62    0.47 
   2   5   4   11.88    0.44 
   2   5   4   11.44    0.41 
  -3  -5  -4    3.24    0.22 
   3   5   4    3.59    0.21 
  -4  -5  -4   59.63    1.88 
   4   5   4   57.72    1.73 
   4   5   4   56.21    2.19 
  -5  -5  -4    1.61    0.19 
   5   5   4    1.38    0.17 
   5   5   4    1.51    0.11 
  -6  -5  -4    8.81    0.42 
   6   5   4    7.78    0.39 
   6   5   4    8.71    0.31 
  -7  -5  -4   86.95    3.06 
   7   5   4   89.74    2.63 
   7   5   4   85.57    2.76 
  -8  -5  -4   80.58    2.59 
   8   5   4   76.36    2.22 
   8   5   4   76.85    2.36 
  -9  -5  -4    3.44    0.30 
   9   5   4    3.50    0.20 
   9   5   4    3.37    0.32 
 -10  -5  -4    0.50    0.12 
  10   5   4    0.54    0.14 
  11   5   4   98.04    2.88 
  11   5   4   98.91    3.04 
 -12  -5  -4    1.45    0.28 
  12   5   4    1.52    0.18 
 -13  -5  -4    3.45    0.33 
  13   5   4    2.71    0.47 
  13   5   4    2.93    0.24 
 -14  -5  -4   13.61    0.65 
  14   5   4   12.62    0.80 
  14   5   4   12.76    0.54 
 -15  -5  -4    1.08    0.26 
  15   5   4    0.84    0.21 
 -16  -5  -4    1.81    0.38 
  16   5   4    2.72    0.62 
  18   5   4    8.29    0.96 
  13  -6  -4    0.02    0.24 
 -13   6   4    0.34    0.20 
  11  -6  -4    0.18    0.18 
 -11   6   4    0.30    0.14 
  10  -6  -4    5.17    0.55 
 -10   6   4    4.15    0.48 
   9  -6  -4   13.49    0.79 
  -9   6   4   12.31    0.73 
   8  -6  -4   51.42    1.81 
  -8   6   4   52.86    1.77 
   7  -6  -4   68.09    2.20 
  -7   6   4   66.51    2.15 
   6  -6  -4   38.35    1.37 
  -6   6   4   38.85    1.34 
   5  -6  -4    7.77    0.45 
  -5   6   4    7.87    0.43 
   4  -6  -4   15.71    0.66 
  -4   6   4   16.37    0.66 
   3  -6  -4    6.82    0.37 
  -3   6   4    6.84    0.36 
   2  -6  -4    0.82    0.18 
   1  -6  -4   49.69    1.56 
   1  -6  -4   52.33    1.53 
  -1   6   4   49.89    1.55 
   0  -6  -4  124.70    4.57 
   0   6   4  119.27    3.90 
   0   6   4  123.98    4.01 
  -1  -6  -4   13.90    0.52 
   1   6   4   13.54    0.50 
   1   6   4   13.78    0.52 
  -2  -6  -4  135.28    4.39 
   2   6   4  134.19    6.01 
   2   6   4  135.28    9.25 
  -3  -6  -4   39.55    1.26 
   3   6   4   38.70    1.22 
  -4  -6  -4   70.52    2.39 
   4   6   4   66.91    2.16 
   4   6   4   69.78    2.05 
  -5  -6  -4   83.00    2.90 
   5   6   4   77.99    5.04 
   5   6   4   77.35    2.42 
  -6  -6  -4   39.85    1.31 
   6   6   4   38.40    1.13 
   6   6   4   38.24    1.25 
  -7  -6  -4    9.58    0.49 
   7   6   4    9.40    0.33 
   7   6   4    8.76    0.46 
  -8  -6  -4  109.50    3.90 
   8   6   4  104.92    3.16 
   8   6   4  106.29    4.42 
  -9  -6  -4   48.71    1.66 
   9   6   4   50.41    1.45 
   9   6   4   49.55    1.62 
 -10  -6  -4   75.00    2.30 
  10   6   4   71.41    2.09 
  10   6   4   71.03    2.28 
  11   6   4    3.11    0.23 
  12   6   4  106.66    3.26 
  12   6   4  104.85    3.02 
 -13  -6  -4    3.00    0.35 
  13   6   4    2.15    0.23 
  13   6   4    3.28    0.45 
 -14  -6  -4    0.11    0.11 
  14   6   4    0.25    0.08 
  14   6   4    0.06    0.16 
 -15  -6  -4    3.29    0.38 
  15   6   4    2.33    0.27 
  15   6   4    3.54    0.54 
 -16  -6  -4    2.42    0.37 
  16   6   4    2.52    0.58 
  17   6   4    4.63    0.80 
  18   6   4    1.61    0.40 
  13  -7  -4    0.41    0.29 
 -13   7   4    0.57    0.22 
  12  -7  -4    4.10    0.68 
 -12   7   4    5.08    0.57 
  11  -7  -4    5.70    0.67 
 -11   7   4    6.69    0.59 
  10  -7  -4    0.93    0.23 
 -10   7   4    0.66    0.19 
   9  -7  -4   34.70    1.38 
  -9   7   4   32.91    1.32 
   8  -7  -4   29.13    1.20 
  -8   7   4   28.77    1.14 
   7  -7  -4   34.14    1.31 
  -7   7   4   34.82    1.27 
   6  -7  -4   97.78    3.02 
  -6   7   4   97.58    2.99 
   5  -7  -4   12.51    0.62 
  -5   7   4   12.97    0.61 
   4  -7  -4    0.54    0.12 
  -4   7   4    0.33    0.09 
   3  -7  -4   31.85    1.11 
  -3   7   4   31.57    1.10 
   2  -7  -4    3.94    0.29 
  -2   7   4    3.96    0.28 
   1  -7  -4   62.57    1.94 
   1  -7  -4   64.54    1.90 
  -1   7   4   63.50    1.93 
   0  -7  -4    9.53    0.43 
   0   7   4    9.20    0.42 
   0   7   4   10.41    0.45 
  -1  -7  -4   29.29    1.02 
   1   7   4   32.79    0.99 
   1   7   4   29.31    1.00 
  -2  -7  -4  336.43   10.26 
   2   7   4  332.08    9.82 
   2   7   4  324.40   17.78 
  -3  -7  -4   64.97    2.28 
   3   7   4   63.27    1.91 
   3   7   4   60.95    3.64 
  -4  -7  -4   44.37    1.43 
   4   7   4   44.36    1.37 
   4   7   4   42.05    1.37 
  -5  -7  -4   76.97    2.29 
   5   7   4   73.12    2.22 
   5   7   4   70.77    2.36 
  -6  -7  -4  100.34    3.25 
   6   7   4   92.49    2.86 
   6   7   4   92.37    2.98 
  -7  -7  -4   34.13    1.20 
   7   7   4   33.32    0.99 
   7   7   4   32.65    1.13 
   8   7   4    0.55    0.13 
   8   7   4    0.68    0.10 
  -9  -7  -4   45.40    1.57 
   9   7   4   45.70    1.52 
   9   7   4   45.45    1.33 
 -10  -7  -4   12.76    0.67 
  10   7   4   12.79    0.45 
  10   7   4   12.72    0.64 
 -11  -7  -4  130.26    3.77 
  11   7   4  121.80    3.73 
  11   7   4  120.72    3.50 
 -12  -7  -4  119.54    3.65 
  12   7   4  119.76    3.65 
  12   7   4  120.37    3.40 
 -13  -7  -4   57.48    1.89 
  13   7   4   55.62    1.91 
  13   7   4   51.01    1.62 
  14   7   4   12.39    0.77 
  14   7   4   12.21    0.49 
 -15  -7  -4    2.79    0.44 
  16   7   4    1.03    0.28 
  17   7   4    1.61    0.36 
  18   7   4    0.08    0.31 
  12  -8  -4    0.10    0.23 
 -12   8   4    0.33    0.20 
  11  -8  -4    2.51    0.60 
 -11   8   4    3.38    0.54 
  10  -8  -4    4.36    0.60 
 -10   8   4    4.43    0.53 
   9  -8  -4    0.19    0.16 
  -9   8   4    0.01    0.13 
   8  -8  -4   43.10    1.61 
  -8   8   4   42.17    1.56 
   7  -8  -4   25.20    1.07 
  -7   8   4   24.27    1.02 
   6  -8  -4    2.60    0.37 
  -6   8   4    3.04    0.35 
   5  -8  -4   33.32    1.22 
  -5   8   4   32.27    1.20 
   4  -8  -4    1.58    0.26 
  -4   8   4    1.79    0.25 
   3  -8  -4   30.77    1.10 
  -3   8   4   30.41    1.09 
   2  -8  -4   10.79    0.52 
  -2   8   4   11.18    0.51 
   1  -8  -4   53.29    1.70 
   1  -8  -4   54.85    1.67 
  -1   8   4   54.78    1.70 
   0  -8  -4    3.91    0.30 
   0   8   4    4.58    0.29 
   1   8   4    0.20    0.08 
   1   8   4    0.28    0.07 
  -2  -8  -4  264.65    8.13 
   2   8   4  252.69    8.04 
   2   8   4  252.06   13.72 
  -3  -8  -4  302.68   18.23 
   3   8   4  271.72    8.81 
   3   8   4  283.52    8.54 
  -4  -8  -4   27.84    0.97 
   4   8   4   26.81    0.91 
   4   8   4   22.45    0.80 
  -5  -8  -4   29.34    1.03 
   5   8   4   27.11    0.86 
   5   8   4   26.41    0.96 
  -6  -8  -4   14.10    0.64 
   6   8   4   12.71    0.46 
   6   8   4   13.55    0.59 
  -7  -8  -4   38.52    1.33 
   7   8   4   36.57    1.25 
   7   8   4   35.89    1.09 
  -8  -8  -4    8.50    0.50 
   8   8   4    7.81    0.45 
   8   8   4    7.85    0.29 
  -9  -8  -4    1.80    0.28 
   9   8   4    1.34    0.12 
   9   8   4    1.05    0.26 
  10   8   4   -0.04    0.10 
 -11  -8  -4    0.13    0.12 
  11   8   4    0.15    0.14 
 -12  -8  -4  138.49    4.10 
  12   8   4  130.51    4.04 
 -13  -8  -4  185.72    5.37 
  13   8   4  176.22    5.34 
  13   8   4  180.15    5.05 
 -14  -8  -4    9.66    0.70 
  14   8   4   11.19    0.75 
 -15  -8  -4    1.71    0.26 
 -16  -8  -4    1.39    0.35 
  16   8   4    1.29    0.29 
 -17  -8  -4    0.34    0.15 
 -18  -8  -4    0.27    0.16 
 -12   9   4    1.06    0.27 
  10  -9  -4    0.20    0.22 
 -10   9   4    0.03    0.19 
   9  -9  -4    2.59    0.50 
  -9   9   4    2.31    0.45 
   8  -9  -4   12.70    0.78 
  -8   9   4   12.32    0.74 
   7  -9  -4    3.80    0.47 
  -7   9   4    4.20    0.45 
   6  -9  -4   23.97    1.03 
  -6   9   4   24.09    1.00 
   5  -9  -4    2.48    0.33 
  -5   9   4    2.28    0.32 
   4  -9  -4    1.10    0.25 
  -4   9   4    0.76    0.16 
   3  -9  -4    2.18    0.28 
  -3   9   4    2.00    0.26 
   2  -9  -4    1.13    0.21 
  -2   9   4    1.28    0.21 
   1  -9  -4   24.50    0.92 
   1  -9  -4   24.89    0.87 
  -1   9   4   25.02    0.91 
   0  -9  -4   10.97    0.49 
   0   9   4   10.42    0.50 
   0   9   4   10.65    0.49 
  -2  -9  -4   24.43    0.95 
   2   9   4   26.00    0.88 
   2   9   4   25.88    0.92 
  -3  -9  -4  120.56    9.48 
   3   9   4  113.72    3.96 
   3   9   4  114.64    3.72 
  -4  -9  -4   53.83    1.75 
   4   9   4   52.13    1.67 
  -5  -9  -4    0.22    0.08 
   5   9   4    0.24    0.09 
   5   9   4    0.29    0.06 
  -6  -9  -4   14.03    0.66 
   6   9   4   13.35    0.47 
   6   9   4   12.99    0.59 
  -7  -9  -4    1.54    0.25 
   7   9   4    1.44    0.24 
   7   9   4    1.25    0.12 
  -8  -9  -4    0.00    0.07 
   8   9   4    0.03    0.08 
  -9  -9  -4   22.79    0.96 
   9   9   4   21.85    0.89 
   9   9   4   21.71    0.68 
 -10  -9  -4   -0.01    0.08 
  10   9   4    0.01    0.10 
  11   9   4    0.57    0.17 
 -12  -9  -4   15.76    0.85 
  12   9   4   15.89    0.82 
 -13  -9  -4    8.87    0.64 
  13   9   4    8.46    0.65 
 -14  -9  -4    9.80    0.66 
  14   9   4    7.53    0.64 
 -15  -9  -4    2.46    0.49 
 -17  -9  -4    0.03    0.02 
 -18  -9  -4   -0.03    0.14 
 -11  10   4   -0.06    0.19 
  10 -10  -4    0.12    0.25 
 -10  10   4    0.08    0.22 
   9 -10  -4    1.51    0.31 
  -9  10   4    0.93    0.26 
   8 -10  -4    7.40    0.64 
  -8  10   4    6.82    0.61 
   7 -10  -4    5.62    0.54 
  -7  10   4    5.79    0.51 
   6 -10  -4    0.32    0.15 
  -6  10   4    0.31    0.14 
   5 -10  -4   17.05    0.81 
  -5  10   4   15.79    0.78 
   4 -10  -4    0.22    0.12 
  -4  10   4    0.16    0.12 
  -3  10   4    1.57    0.31 
   2 -10  -4    0.12    0.09 
  -2  10   4    0.08    0.08 
   1 -10  -4    8.83    0.47 
   1 -10  -4   10.18    0.51 
  -1  10   4   10.11    0.51 
   0 -10  -4    2.13    0.26 
   0  10   4    2.38    0.26 
   0  10   4    2.50    0.25 
   1  10   4    0.83    0.18 
   1  10   4    1.02    0.22 
  -2 -10  -4    8.70    0.51 
   2  10   4    9.99    0.45 
   2  10   4    9.69    0.48 
  -3 -10  -4   99.06    2.93 
   3  10   4   95.95    3.04 
   3  10   4   91.26    2.84 
  -4 -10  -4    0.11    0.08 
  -5 -10  -4    7.34    0.46 
   5  10   4    6.92    0.32 
   5  10   4    6.90    0.40 
  -6 -10  -4    0.15    0.08 
   6  10   4    0.12    0.08 
   6  10   4    0.20    0.05 
  -7 -10  -4    1.23    0.25 
   7  10   4    0.87    0.12 
   7  10   4    0.94    0.21 
  -8 -10  -4    9.87    0.60 
   8  10   4   10.38    0.54 
   8  10   4    9.93    0.37 
   9  10   4    6.14    0.46 
   9  10   4    5.24    0.24 
 -10 -10  -4   74.22    2.43 
  10  10   4   71.08    2.32 
 -11 -10  -4    0.33    0.13 
  11  10   4    0.13    0.14 
 -12 -10  -4   12.84    0.76 
  12  10   4   11.86    0.72 
 -13 -10  -4    0.20    0.13 
  13  10   4    0.10    0.17 
 -14 -10  -4    5.42    0.55 
  14  10   4    4.41    0.56 
 -15 -10  -4    3.30    0.52 
  15  10   4    3.14    0.54 
  16  10   4    1.63    0.32 
 -17 -10  -4    0.16    0.16 
 -18 -10  -4    0.09    0.15 
 -10  11   4    0.20    0.21 
   9 -11  -4   -0.14    0.23 
  -9  11   4   -0.19    0.19 
   8 -11  -4   -0.01    0.18 
   7 -11  -4   -0.03    0.15 
  -7  11   4    0.08    0.13 
   6 -11  -4    0.13    0.15 
  -6  11   4    0.29    0.14 
   5 -11  -4    6.92    0.54 
  -5  11   4    6.04    0.52 
   4 -11  -4    2.23    0.33 
  -4  11   4    1.58    0.33 
   3 -11  -4    4.92    0.41 
  -3  11   4    3.76    0.40 
   2 -11  -4    5.74    0.42 
  -2  11   4    4.77    0.41 
   1 -11  -4   20.12    0.85 
  -1  11   4   20.26    0.83 
   0 -11  -4   28.99    1.03 
   0  11   4   28.27    1.03 
   0  11   4   25.98    1.03 
  -1 -11  -4   44.15    1.48 
   1  11   4   44.20    1.44 
   1  11   4   41.62    1.45 
  -2 -11  -4   11.27    0.59 
   2  11   4   11.55    0.57 
   2  11   4   11.94    0.53 
  -3 -11  -4   26.21    1.03 
   3  11   4   26.33    0.91 
   3  11   4   25.09    0.96 
   4  11   4   10.57    0.53 
   4  11   4    9.68    0.45 
  -5 -11  -4   19.73    0.87 
   5  11   4   19.37    0.79 
   5  11   4   18.17    0.68 
  -6 -11  -4    6.74    0.47 
   6  11   4    6.30    0.31 
   6  11   4    5.92    0.40 
  -7 -11  -4    0.92    0.30 
   7  11   4    1.08    0.15 
  -8 -11  -4   21.98    0.98 
   8  11   4   20.52    0.70 
   8  11   4   21.89    0.90 
  -9 -11  -4   30.27    1.29 
   9  11   4   31.65    1.18 
   9  11   4   31.05    0.95 
 -10 -11  -4    9.71    0.76 
 -11 -11  -4   26.00    1.16 
  11  11   4   25.38    1.07 
 -12 -11  -4   13.06    0.86 
  12  11   4   15.31    0.80 
  13  11   4    1.86    0.45 
 -14 -11  -4    2.24    0.48 
  14  11   4    1.98    0.48 
 -15 -11  -4    0.14    0.17 
  15  11   4    0.27    0.19 
  16  11   4    1.02    0.27 
  17  11   4   -0.26    0.25 
 -18 -11  -4    0.39    0.19 
  18  11   4    0.01    0.28 
   9 -12  -4    0.76    0.36 
  -9  12   4    1.46    0.30 
  -8  12   4   -0.15    0.17 
   7 -12  -4    5.01    0.64 
  -7  12   4    5.25    0.57 
   6 -12  -4   -0.09    0.14 
  -6  12   4   -0.05    0.12 
   5 -12  -4    7.14    0.58 
  -5  12   4    7.16    0.56 
   4 -12  -4    3.60    0.43 
  -4  12   4    2.75    0.43 
  -3  12   4    1.12    0.19 
   2 -12  -4    3.60    0.39 
  -2  12   4    4.89    0.44 
   1 -12  -4    6.73    0.46 
  -1  12   4    6.70    0.45 
   0  12   4    0.05    0.08 
   1  12   4    2.39    0.31 
   1  12   4    3.00    0.36 
  -2 -12  -4   31.10    1.33 
   2  12   4   37.83    1.24 
   2  12   4   36.36    1.26 
  -3 -12  -4   29.18    1.16 
   3  12   4   30.25    1.04 
   3  12   4   28.79    1.09 
  -4 -12  -4   12.45    0.69 
   4  12   4   12.52    0.55 
   4  12   4   12.45    0.61 
  -5 -12  -4    5.84    0.50 
   5  12   4    7.09    0.37 
   5  12   4    6.51    0.44 
  -6 -12  -4   -0.06    0.08 
   6  12   4   -0.03    0.10 
   6  12   4    0.08    0.06 
  -7 -12  -4   45.44    1.67 
   7  12   4   44.01    1.38 
   7  12   4   45.48    1.55 
  -8 -12  -4   27.30    1.27 
   8  12   4   32.29    1.17 
   8  12   4   29.12    0.95 
  -9 -12  -4    5.44    0.61 
   9  12   4    5.22    0.28 
 -10 -12  -4   46.07    1.79 
  10  12   4   47.75    1.66 
 -11 -12  -4    7.17    0.67 
  11  12   4    9.85    0.62 
 -12 -12  -4    5.00    0.59 
  12  12   4    5.74    0.54 
 -13 -12  -4   59.59    2.21 
  13  12   4   60.02    2.09 
 -14 -12  -4    0.09    0.16 
  14  12   4    0.17    0.17 
  15  12   4   -0.05    0.16 
 -16 -12  -4    6.69    0.76 
  16  12   4    9.10    0.75 
  17  12   4   -0.15    0.22 
 -18 -12  -4    0.59    0.23 
  18  12   4    1.04    0.34 
  -8  13   4    0.04    0.21 
  -7  13   4    5.41    0.65 
   6 -13  -4    5.89    0.70 
  -6  13   4    7.42    0.64 
   5 -13  -4    1.99    0.45 
  -5  13   4    2.52    0.44 
   4 -13  -4   16.13    0.87 
  -4  13   4   16.56    0.85 
   3 -13  -4   -0.03    0.12 
  -3  13   4   -0.11    0.12 
   2 -13  -4    4.30    0.43 
  -2  13   4    3.37    0.41 
   1 -13  -4    7.55    0.51 
  -1  13   4    6.74    0.49 
   0 -13  -4    1.27    0.21 
  -1 -13  -4   17.42    0.86 
   1  13   4   18.26    0.83 
   1  13   4   20.57    0.82 
  -2 -13  -4   44.10    1.77 
   2  13   4   53.70    1.67 
   2  13   4   51.47    1.70 
   3  13   4    0.04    0.11 
  -4 -13  -4   10.62    0.67 
   4  13   4   11.43    0.61 
   4  13   4   10.68    0.54 
   5  13   4   -0.02    0.10 
   5  13   4   -0.03    0.06 
  -6 -13  -4    1.54    0.38 
   6  13   4    2.32    0.24 
   6  13   4    1.86    0.35 
  -7 -13  -4    1.42    0.43 
   7  13   4    2.16    0.39 
   7  13   4    1.90    0.24 
  -8 -13  -4  101.20    3.26 
   8  13   4   98.80    2.90 
   8  13   4  100.64    3.11 
  -9 -13  -4  107.27    3.54 
   9  13   4  109.47    3.14 
   9  13   4  111.92    3.39 
 -10 -13  -4    0.35    0.23 
 -11 -13  -4   41.02    1.71 
  11  13   4   43.54    1.58 
 -12 -13  -4   11.23    0.81 
  12  13   4   11.00    0.72 
 -13 -13  -4   22.40    1.18 
  13  13   4   23.05    1.09 
 -14 -13  -4   24.67    1.24 
  14  13   4   23.46    1.12 
 -15 -13  -4    0.57    0.23 
  15  13   4    0.97    0.25 
  16  13   4    0.35    0.22 
  17  13   4    2.97    0.64 
  18  13   4   -0.08    0.25 
   7 -14  -4    3.88    0.74 
  -7  14   4    4.95    0.71 
   6 -14  -4    6.64    0.80 
  -6  14   4    8.78    0.76 
   5 -14  -4    2.55    0.58 
  -5  14   4    3.57    0.55 
   4 -14  -4   10.12    0.75 
  -4  14   4   10.79    0.71 
   3 -14  -4    7.40    0.61 
  -3  14   4    7.98    0.60 
   2 -14  -4    0.16    0.14 
  -2  14   4   -0.03    0.12 
   1 -14  -4   -0.06    0.11 
   0 -14  -4    0.22    0.12 
   0  14   4    0.00    0.11 
   1  14   4    3.08    0.38 
   1  14   4    3.03    0.40 
  -2 -14  -4    5.72    0.56 
   2  14   4    7.11    0.49 
   2  14   4    7.16    0.51 
  -3 -14  -4   26.19    1.16 
   3  14   4   26.99    1.08 
   3  14   4   27.36    1.04 
   4  14   4    1.89    0.37 
   4  14   4    1.15    0.17 
  -5 -14  -4   -0.07    0.11 
   5  14   4    0.22    0.13 
   6  14   4    0.63    0.17 
   6  14   4    1.09    0.23 
  -7 -14  -4    3.48    0.48 
   7  14   4    3.09    0.45 
   7  14   4    3.81    0.30 
  -8 -14  -4    2.77    0.56 
   8  14   4    3.01    0.31 
  -9 -14  -4   32.69    1.54 
   9  14   4   33.81    1.13 
   9  14   4   37.90    1.39 
 -10 -14  -4   39.60    1.65 
  10  14   4   37.83    1.21 
  10  14   4   40.35    1.51 
 -11 -14  -4    0.01    0.15 
  11  14   4    0.08    0.16 
 -12 -14  -4    0.14    0.17 
  12  14   4    0.30    0.18 
 -13 -14  -4    0.07    0.17 
  13  14   4    0.25    0.18 
 -14 -14  -4    1.20    0.29 
  15  14   4   -0.01    0.19 
  16  14   4    3.34    0.63 
  17  14   4    0.37    0.26 
   6 -15  -4   14.58    1.04 
  -6  15   4   14.80    1.00 
   4 -15  -4   -0.04    0.22 
  -4  15   4    0.59    0.21 
   3 -15  -4   13.55    0.88 
  -3  15   4   14.37    0.84 
   2 -15  -4    9.86    0.71 
  -2  15   4   10.53    0.69 
   1 -15  -4    0.22    0.14 
  -1  15   4    0.23    0.14 
   0 -15  -4    5.01    0.48 
   0 -15  -4    3.91    0.49 
   0  15   4    4.39    0.47 
   1  15   4    8.06    0.57 
   1  15   4    8.24    0.61 
  -2 -15  -4   13.33    0.76 
   2  15   4   11.46    0.68 
   2  15   4   12.51    0.72 
   3  15   4    0.12    0.13 
  -4 -15  -4    7.32    0.59 
   4  15   4    6.13    0.47 
   4  15   4    6.72    0.54 
   5  15   4   -0.12    0.13 
  -6 -15  -4    1.82    0.45 
   6  15   4    2.19    0.30 
   6  15   4    2.15    0.42 
  -7 -15  -4    5.49    0.65 
   7  15   4    7.44    0.59 
   7  15   4    6.34    0.42 
  -8 -15  -4    1.58    0.49 
   8  15   4    1.32    0.27 
   8  15   4    2.35    0.47 
  -9 -15  -4    0.39    0.20 
   9  15   4    0.64    0.20 
   9  15   4    0.62    0.12 
 -10 -15  -4   -0.03    0.15 
  10  15   4    0.10    0.08 
  10  15   4    0.25    0.16 
 -11 -15  -4    0.39    0.18 
  11  15   4    0.24    0.18 
 -12 -15  -4    0.10    0.16 
  12  15   4    0.21    0.18 
 -13 -15  -4    2.09    0.61 
  14  15   4    0.47    0.22 
  15  15   4    0.18    0.23 
 -17 -15  -4    0.63    0.28 
  17  15   4    1.08    0.32 
   5 -16  -4   11.14    0.93 
  -5  16   4   11.22    0.90 
  -4  16   4    0.10    0.19 
   3 -16  -4   24.76    1.25 
  -3  16   4   25.36    1.20 
   2 -16  -4   15.64    0.96 
  -2  16   4   17.02    0.92 
   1 -16  -4    4.72    0.50 
   1 -16  -4    3.90    0.55 
  -1  16   4    5.51    0.55 
   0 -16  -4    0.15    0.12 
   0 -16  -4    0.05    0.15 
   0  16   4    0.12    0.14 
  -1 -16  -4    1.45    0.41 
   1  16   4    1.59    0.40 
  -2 -16  -4    4.53    0.53 
   2  16   4    4.77    0.52 
   2  16   4    4.59    0.48 
  -3 -16  -4   10.87    0.74 
   3  16   4   10.24    0.68 
  -4 -16  -4    1.67    0.48 
   5  16   4    0.20    0.15 
   5  16   4   -0.05    0.10 
   6  16   4    2.07    0.41 
   6  16   4    1.53    0.30 
  -7 -16  -4    0.80    0.21 
   7  16   4    0.87    0.15 
   7  16   4    0.78    0.21 
  -8 -16  -4    9.75    0.82 
   8  16   4    9.49    0.53 
   8  16   4   12.06    0.72 
   9  16   4    2.35    0.29 
  10  16   4    0.12    0.16 
 -11 -16  -4    2.39    0.52 
  11  16   4    2.67    0.47 
 -12 -16  -4    0.06    0.16 
  12  16   4    0.03    0.18 
 -13 -16  -4    0.39    0.23 
  13  16   4    0.39    0.22 
 -14 -16  -4    5.04    0.75 
  14  16   4    5.57    0.67 
 -15 -16  -4    1.44    0.37 
  15  16   4    1.96    0.35 
 -16 -16  -4    3.44    0.84 
 -17 -16  -4    4.71    0.79 
  17  16   4    5.05    0.78 
   4 -17  -4    0.11    0.23 
  -4  17   4   -0.18    0.22 
   3 -17  -4    3.72    0.70 
  -3  17   4    3.62    0.67 
   2 -17  -4    8.72    0.86 
  -2  17   4   10.59    0.81 
   1 -17  -4    0.05    0.18 
   1 -17  -4   -0.02    0.22 
  -1  17   4    0.40    0.21 
   0 -17  -4    0.14    0.19 
   0 -17  -4    0.39    0.16 
   0  17   4    0.20    0.17 
  -1 -17  -4    0.60    0.19 
   1  17   4    0.87    0.21 
   2  17   4   -0.17    0.13 
   2  17   4   -0.10    0.12 
  -3 -17  -4    0.95    0.23 
   3  17   4    1.05    0.21 
  -4 -17  -4   10.00    0.73 
   4  17   4    8.97    0.66 
   5  17   4    5.03    0.44 
   5  17   4    5.11    0.54 
   6  17   4   11.19    0.71 
   6  17   4   10.67    0.58 
   7  17   4    1.91    0.43 
   7  17   4    1.35    0.28 
  -8 -17  -4    0.06    0.14 
   8  17   4    0.07    0.15 
   8  17   4   -0.09    0.08 
  -9 -17  -4   -0.14    0.15 
   9  17   4    0.16    0.09 
   9  17   4    0.16    0.17 
 -10 -17  -4    0.59    0.24 
  10  17   4    0.94    0.23 
 -11 -17  -4    5.88    0.72 
  11  17   4    7.15    0.68 
 -12 -17  -4    0.94    0.27 
  12  17   4    1.10    0.28 
 -14 -17  -4    1.25    0.30 
  14  17   4    1.09    0.33 
  15  17   4    1.61    0.35 
  16  17   4    2.06    0.40 
   2 -18  -4   15.33    1.02 
  -2  18   4   14.12    0.99 
   1 -18  -4    0.20    0.25 
  -1  18   4    0.19    0.24 
   0 -18  -4    2.93    0.63 
   0  18   4    2.18    0.37 
  -1 -18  -4    0.47    0.22 
   1  18   4    0.36    0.22 
   2  18   4    1.12    0.26 
   2  18   4    0.97    0.22 
   3  18   4    0.06    0.15 
   3  18   4    0.00    0.18 
  -4 -18  -4    0.22    0.17 
   4  18   4    0.03    0.13 
   4  18   4    0.18    0.18 
  -5 -18  -4    4.03    0.56 
   5  18   4    3.01    0.42 
   5  18   4    3.41    0.53 
  -6 -18  -4    0.50    0.22 
   6  18   4    0.64    0.21 
   6  18   4    0.62    0.16 
  -7 -18  -4   16.00    1.03 
   7  18   4   14.78    0.72 
   7  18   4   16.25    0.90 
  -8 -18  -4    2.40    0.60 
   8  18   4    2.20    0.31 
   8  18   4    2.43    0.51 
  -9 -18  -4    2.27    0.62 
   9  18   4    2.90    0.45 
   9  18   4    2.98    0.55 
 -10 -18  -4   16.00    1.09 
  10  18   4   16.61    0.97 
 -11 -18  -4    2.05    0.62 
 -12 -18  -4    0.90    0.30 
  12  18   4    1.44    0.33 
 -13 -18  -4   -0.09    0.27 
  13  18   4    0.41    0.27 
 -15 -18  -4    0.03    0.22 
   1 -19  -4    0.72    0.27 
  -1  19   4    0.69    0.28 
   0 -19  -4    0.09    0.15 
   0 -19  -4   -0.27    0.20 
  -1 -19  -4    5.59    0.71 
  -1 -19  -4    5.31    0.72 
  -2 -19  -4    0.10    0.22 
   2  19   4    0.37    0.22 
  -3 -19  -4   -0.09    0.22 
   3  19   4    0.09    0.25 
  -4 -19  -4    2.07    0.62 
   4  19   4    1.46    0.32 
  -5 -19  -4    0.76    0.25 
   5  19   4    0.51    0.19 
   5  19   4    0.38    0.25 
   6  19   4    6.74    0.73 
   6  19   4    5.85    0.49 
  -7 -19  -4   17.73    1.09 
   7  19   4   14.55    0.77 
   7  19   4   16.13    0.99 
  -8 -19  -4    7.03    0.82 
   8  19   4    6.06    0.49 
   8  19   4    6.38    0.72 
  -9 -19  -4   17.96    1.19 
   9  19   4   17.31    1.04 
  10  19   4    0.72    0.26 
 -11 -19  -4   21.29    1.27 
  11  19   4   20.50    1.15 
 -12 -19  -4    3.29    0.75 
  12  19   4    2.73    0.66 
  13  19   4    0.10    0.28 
  -1 -20  -4    3.28    0.60 
  -1 -20  -4    3.50    0.63 
  -2 -20  -4    0.19    0.22 
   2  20   4   -0.05    0.21 
  -3 -20  -4   -0.11    0.22 
   3  20   4   -0.06    0.25 
   3  20   4    0.48    0.21 
  -4 -20  -4    0.20    0.22 
   4  20   4   -0.21    0.23 
   4  20   4    0.30    0.18 
  -5 -20  -4    2.39    0.72 
  -6 -20  -4    0.46    0.23 
  -7 -20  -4   32.18    1.57 
   7  20   4   29.10    1.44 
   7  20   4   26.62    1.19 
  -8 -20  -4   43.68    1.91 
   8  20   4   39.81    1.71 
   8  20   4   38.12    1.57 
   9  20   4    4.37    0.76 
 -10 -20  -4   20.96    1.34 
  10  20   4   17.78    1.13 
 -11 -20  -4   13.63    1.08 
  11  20   4   12.28    0.98 
 -12 -20  -4    7.66    0.95 
  12  20   4    6.11    0.83 
 -13 -20  -4    0.14    0.25 
  13  20   4    0.08    0.28 
   4  21   4    1.37    0.29 
   4  21   4    1.39    0.33 
  -5 -21  -4    0.10    0.22 
   5  21   4   -0.08    0.18 
   5  21   4   -0.32    0.23 
  -6 -21  -4    0.36    0.25 
   6  21   4   -0.33    0.24 
  -8 -21  -4   14.53    1.16 
   8  21   4   12.45    1.01 
  -9 -21  -4   16.13    1.22 
   9  21   4   12.61    1.02 
 -11 -21  -4    5.69    0.87 
  10  20  -5   -0.11    0.23 
   9  20  -5    0.21    0.23 
   8  20  -5   -0.04    0.22 
   7  20  -5   -0.11    0.21 
   6  20  -5    0.04    0.21 
   4  20  -5    0.07    0.20 
   3  20  -5   -0.26    0.19 
   3  20  -5    0.20    0.21 
   2  20  -5    6.12    0.77 
  -2 -20   5    5.23    0.82 
  -2 -20   5    7.67    0.71 
  12  19  -5   -0.34    0.25 
   9  19  -5    2.51    0.62 
   8  19  -5    1.07    0.28 
   7  19  -5    4.44    0.63 
  -6 -19   5    0.00    0.10 
   5  19  -5    1.14    0.26 
   4  19  -5    0.17    0.19 
   3  19  -5    5.93    0.65 
   3  19  -5    4.09    0.65 
   2  19  -5   15.26    0.96 
  -2 -19   5   13.84    1.04 
   1  19  -5    0.73    0.27 
  -1 -19   5    0.68    0.25 
   0  19  -5   -0.25    0.22 
   0 -19   5   -0.15    0.16 
   0 -19   5   -0.26    0.18 
  13  18  -5    3.24    0.75 
  12  18  -5   17.04    1.09 
  11  18  -5   20.10    1.15 
  10  18  -5   -0.24    0.22 
   9  18  -5    0.01    0.22 
   8  18  -5    1.34    0.28 
  -7 -18   5    3.46    0.40 
   6  18  -5    1.10    0.25 
   5  18  -5    0.42    0.21 
   4  18  -5    3.79    0.41 
   3  18  -5    6.31    0.62 
   3  18  -5    5.62    0.63 
   2  18  -5    7.37    0.72 
   1  18  -5   30.54    1.35 
  -1 -18   5   29.12    1.32 
  -1 -18   5   29.00    1.39 
   0  18  -5    1.00    0.29 
   0 -18   5    0.75    0.27 
  -1  18  -5    1.04    0.32 
   1 -18   5    0.89    0.23 
   1 -18   5    1.28    0.29 
  -2  18  -5    0.84    0.30 
   2 -18   5    1.05    0.27 
  14  17  -5    3.28    0.69 
  13  17  -5   15.12    1.01 
  12  17  -5   20.11    1.10 
  11  17  -5   23.42    1.19 
  10  17  -5   13.26    0.86 
   9  17  -5    1.16    0.27 
   8  17  -5    0.42    0.19 
   7  17  -5    4.71    0.51 
  -7 -17   5    4.11    0.32 
   6  17  -5    0.27    0.16 
   5  17  -5    3.56    0.49 
   4  17  -5    4.98    0.48 
   4  17  -5    5.66    0.53 
   3  17  -5    0.56    0.18 
   3  17  -5    0.73    0.20 
   2  17  -5    6.28    0.59 
   2  17  -5    5.51    0.59 
   1  17  -5    4.69    0.61 
  -1 -17   5    3.94    0.51 
   0  17  -5   11.25    0.80 
   0 -17   5   12.43    0.79 
   0 -17   5   10.11    0.76 
  -1  17  -5   -0.01    0.22 
   1 -17   5   -0.06    0.17 
   2 -17   5    3.34    0.63 
  -3  17  -5    1.60    0.34 
   3 -17   5    2.38    0.55 
   4 -17   5   -0.01    0.17 
  15  16  -5    0.81    0.30 
  14  16  -5   -0.22    0.21 
  13  16  -5    0.14    0.21 
  12  16  -5    5.51    0.66 
  11  16  -5   22.92    1.12 
  10  16  -5    0.39    0.19 
   9  16  -5    0.90    0.23 
   8  16  -5    0.05    0.15 
   7  16  -5    2.20    0.41 
  -7 -16   5    2.74    0.24 
   6  16  -5   -0.05    0.14 
   5  16  -5    0.61    0.18 
   4  16  -5   31.21    1.19 
   4  16  -5   30.02    1.22 
   3  16  -5   20.31    0.94 
   3  16  -5   20.88    0.93 
   2  16  -5    2.58    0.47 
   2  16  -5    2.90    0.46 
   1  16  -5    0.57    0.19 
   0  16  -5    3.72    0.52 
   0 -16   5    2.92    0.44 
  -1  16  -5    0.01    0.17 
   1 -16   5    0.07    0.13 
   1 -16   5   -0.04    0.14 
  -2  16  -5    6.82    0.74 
   2 -16   5    6.03    0.64 
  -3  16  -5    0.59    0.24 
   3 -16   5    0.49    0.22 
  -4  16  -5   -0.09    0.22 
   4 -16   5    0.07    0.19 
  -5  16  -5   -0.17    0.23 
   5 -16   5    0.13    0.18 
  15  15  -5    2.77    0.66 
  14  15  -5    0.01    0.21 
  12  15  -5    0.36    0.20 
  11  15  -5   -0.03    0.15 
  10  15  -5    2.43    0.46 
   9  15  -5    0.18    0.16 
   8  15  -5    0.01    0.15 
   7  15  -5    7.06    0.57 
  -7 -15   5    5.44    0.34 
   6  15  -5   23.39    1.01 
  -6 -15   5   21.18    0.81 
   5  15  -5   31.67    1.25 
   4  15  -5    2.23    0.39 
   3  15  -5   50.50    1.79 
   3  15  -5   54.06    1.78 
   2  15  -5    6.04    0.55 
   2  15  -5    7.32    0.55 
   1  15  -5    2.72    0.46 
   1  15  -5    3.13    0.49 
   0  15  -5    1.39    0.24 
  -1  15  -5    0.06    0.14 
   1 -15   5    0.02    0.11 
  -2  15  -5    0.29    0.18 
   2 -15   5    0.39    0.16 
   2 -15   5    0.33    0.14 
  -3  15  -5    3.13    0.59 
   3 -15   5    2.95    0.49 
  -4  15  -5    2.66    0.63 
   4 -15   5    2.65    0.53 
  -5  15  -5    0.68    0.27 
   5 -15   5    0.57    0.23 
  -6  15  -5    1.39    0.33 
  16  14  -5    6.60    0.80 
  15  14  -5    0.20    0.24 
  14  14  -5    3.00    0.62 
  13  14  -5    0.42    0.22 
  12  14  -5    0.52    0.20 
  11  14  -5    5.71    0.57 
  10  14  -5    5.75    0.52 
   9  14  -5    0.03    0.15 
   8  14  -5    6.67    0.55 
  -8 -14   5    5.14    0.28 
   7  14  -5    2.04    0.42 
  -7 -14   5    1.40    0.20 
   6  14  -5   87.66    2.70 
  -6 -14   5   83.76    2.52 
   4  14  -5   40.57    1.46 
   4  14  -5   42.20    1.41 
   3  14  -5    2.96    0.42 
   3  14  -5    2.80    0.31 
   2  14  -5   34.02    1.29 
   2  14  -5   36.01    1.30 
   1  14  -5   -0.05    0.15 
   1  14  -5    0.26    0.15 
   0  14  -5    1.77    0.27 
  -1  14  -5    4.29    0.53 
   1 -14   5    5.87    0.47 
  -2  14  -5    5.31    0.54 
   2 -14   5    5.10    0.46 
  -3  14  -5    0.12    0.15 
   3 -14   5    0.19    0.13 
   3 -14   5    0.12    0.11 
  -4  14  -5    0.69    0.22 
   4 -14   5    0.58    0.19 
  -5  14  -5    0.02    0.19 
   5 -14   5    0.03    0.16 
  -6  14  -5   -0.05    0.20 
   6 -14   5   -0.07    0.18 
   7 -14   5    3.05    0.58 
  -8  14  -5    4.65    0.83 
   8 -14   5    7.41    0.78 
  16  13  -5    5.99    0.76 
  15  13  -5    5.02    0.71 
  14  13  -5    6.52    0.69 
  13  13  -5    0.86    0.24 
  12  13  -5    0.11    0.17 
  11  13  -5    0.09    0.16 
  10  13  -5   -0.14    0.13 
   9  13  -5    4.00    0.44 
   8  13  -5    4.67    0.45 
   7  13  -5   30.44    1.16 
  -7 -13   5   30.23    0.95 
  -6 -13   5    0.15    0.11 
   5  13  -5  268.29   11.28 
   4  13  -5   89.25    2.67 
   4  13  -5   87.95    2.73 
   2  13  -5   -0.04    0.10 
   1  13  -5    5.03    0.49 
   1  13  -5    6.86    0.46 
   0  13  -5    6.41    0.50 
  -1  13  -5    4.27    0.48 
   1 -13   5    5.25    0.43 
  -2  13  -5    3.96    0.51 
   2 -13   5    5.34    0.44 
  -3  13  -5   16.45    0.88 
   3 -13   5   17.41    0.83 
   4 -13   5    1.29    0.33 
   4 -13   5    1.98    0.38 
  -5  13  -5   13.32    0.85 
   5 -13   5   14.80    0.80 
  -6  13  -5    0.01    0.17 
   6 -13   5   -0.09    0.15 
  -7  13  -5    4.15    0.68 
   7 -13   5    5.36    0.61 
   9 -13   5    8.06    0.85 
  17  12  -5   -0.07    0.25 
  16  12  -5    0.96    0.30 
  15  12  -5    3.11    0.66 
  14  12  -5    0.00    0.21 
  13  12  -5   -0.16    0.17 
  12  12  -5    0.00    0.18 
  11  12  -5    3.40    0.50 
   9  12  -5   -0.09    0.11 
   8  12  -5    9.73    0.56 
  -7 -12   5    1.48    0.14 
   6  12  -5   58.56    1.89 
  -6 -12   5   58.04    1.72 
   5  12  -5    9.60    0.56 
   4  12  -5  127.80    3.65 
   4  12  -5  122.66    3.70 
   3  12  -5   28.23    1.05 
   2  12  -5    3.90    0.38 
   2  12  -5    3.90    0.37 
   1  12  -5    1.27    0.20 
   0  12  -5    0.19    0.13 
  -1  12  -5    4.67    0.44 
   1 -12   5    5.59    0.40 
  -2  12  -5    5.93    0.48 
   2 -12   5    5.54    0.43 
  -3  12  -5    0.66    0.18 
   3 -12   5    0.62    0.15 
  -4  12  -5    6.83    0.59 
   4 -12   5    5.90    0.46 
   4 -12   5    7.18    0.52 
  -6  12  -5    6.88    0.63 
   6 -12   5    7.41    0.60 
  -7  12  -5    0.10    0.18 
   7 -12   5    0.19    0.18 
  -8  12  -5    6.54    0.74 
   8 -12   5    7.81    0.69 
  -9  12  -5   10.43    0.91 
   9 -12   5   11.18    0.87 
 -10  12  -5    0.76    0.30 
  10 -12   5    0.87    0.30 
  17  11  -5    4.90    0.78 
  15  11  -5    9.21    0.83 
  14  11  -5    2.90    0.58 
  13  11  -5   -0.25    0.18 
  12  11  -5   21.73    1.04 
  11  11  -5    1.84    0.44 
  10  11  -5   -0.15    0.14 
   9  11  -5   11.17    0.64 
   8  11  -5    1.71    0.30 
   7  11  -5    9.48    0.52 
   6  11  -5   11.05    0.57 
  -6 -11   5   11.76    0.42 
   5  11  -5    8.42    0.48 
  -5 -11   5    8.75    0.37 
   4  11  -5    2.88    0.32 
   3  11  -5   15.80    0.68 
   3  11  -5   16.94    0.66 
   2  11  -5    0.17    0.10
[truncated: 12,094,913 more chars]
